# Supplementary material for: Endothelial lipid droplets suppress eNOS to link high fat consumption to blood pressure elevation
Source: J Clin Invest. 2023 Dec 15;133(24):e173160. doi: 10.1172/JCI173160 (PMC10721151; doi:10.1172/JCI173160)
Supplement: Supplemental table 2 [file jci-133-173160-s174.xlsx]

## Sheet: gProfiler_hsapiens_3-1-2023_5-5
					U2OS				Huh7				HUVEC_OA
source	term_name	term_id	term_size	effective_domain_size	p_adj_color	adjusted_p_value__U2OS	query_size__U2OS	intersection_size__U2OS	p_adj_color	adjusted_p_value__Huh7	query_size__Huh7	intersection_size__Huh7	p_adj_color	adjusted_p_value__HUVECOA	query_size__HUVECOA	intersection_size__HUVECOA
REAC	RAB geranylgeranylation	REAC:R-HSA-8873719	64	10777	5.43488e-30	5.43488e-30	127	25	6.75772e-28	6.75772e-28	93	22	0.080984	0.080984	418	10
REAC	Membrane Trafficking	REAC:R-HSA-199991	624	10777	6.95674e-18	6.95674e-18	127	41	1.59056e-15	1.59056e-15	93	33	6.74338e-09	6.74338e-09	418	61
REAC	Vesicle-mediated transport	REAC:R-HSA-5653656	718	10777	1.20228e-15	1.20228e-15	127	41	1.28039e-14	1.28039e-14	93	34	1.37029e-08	1.37029e-08	418	66
REAC	Rab regulation of trafficking	REAC:R-HSA-9007101	120	10777	2.47887e-15	2.47887e-15	127	20	1.05464e-16	1.05464e-16	93	19	1	1	418	11
REAC	RAB GEFs exchange GTP for GDP on RABs	REAC:R-HSA-8876198	88	10777	2.64327e-15	2.64327e-15	127	18	7.6576e-18	7.6576e-18	93	18	1	1	418	10
REAC	Neutrophil degranulation	REAC:R-HSA-6798695	476	10777	1.39931e-13	1.39931e-13	127	32	6.22348e-12	6.22348e-12	93	26	1.33853e-21	1.33853e-21	418	72
REAC	Intra-Golgi and retrograde Golgi-to-ER traffic	REAC:R-HSA-6811442	202	10777	7.61112e-11	7.61112e-11	127	20	5.62207e-09	5.62207e-09	93	16	8.60493e-06	8.60493e-06	418	27
REAC	Post-translational protein modification	REAC:R-HSA-597592	1415	10777	1.54108e-07	1.54108e-07	127	44	3.8192e-10	3.8192e-10	93	40	6.6951e-11	6.6951e-11	418	110
REAC	Golgi-to-ER retrograde transport	REAC:R-HSA-8856688	133	10777	1.76398e-07	1.76398e-07	127	14	7.05134e-06	7.05134e-06	93	11	3.10026e-09	3.10026e-09	418	26
REAC	Translocation of SLC2A4 (GLUT4) to the plasma membrane	REAC:R-HSA-1445148	72	10777	2.5242e-07	2.5242e-07	127	11	3.9958e-06	3.9958e-06	93	9	0.0016597	0.0016597	418	13
REAC	TBC/RABGAPs	REAC:R-HSA-8854214	44	10777	6.4418e-07	6.4418e-07	127	9	1.27549e-06	1.27549e-06	93	8	1	1	418	5
REAC	Innate Immune System	REAC:R-HSA-168249	1093	10777	6.48368e-07	6.48368e-07	127	37	7.33842e-06	7.33842e-06	93	29	3.19714e-14	3.19714e-14	418	100
REAC	Chaperone Mediated Autophagy	REAC:R-HSA-9613829	22	10777	5.94007e-05	5.94007e-05	127	6	9.59881e-06	9.59881e-06	93	6	2.92358e-05	2.92358e-05	418	9
REAC	COPI-dependent Golgi-to-ER retrograde traffic	REAC:R-HSA-6811434	99	10777	9.07022e-05	9.07022e-05	127	10	0.00907867	0.00907867	93	7	0.00288949	0.00288949	418	15
REAC	Metabolism of proteins	REAC:R-HSA-392499	1945	10777	0.000113512	0.000113512	127	47	7.5655e-06	7.5655e-06	93	40	2.11288e-28	2.11288e-28	418	175
REAC	Immune System	REAC:R-HSA-168256	2041	10777	0.00123913	0.00123913	127	46	0.00268352	0.00268352	93	36	7.00267e-12	7.00267e-12	418	144
REAC	Metabolism of lipids	REAC:R-HSA-556833	732	10777	0.00151988	0.00151988	127	24	0.00504288	0.00504288	93	19	1	1	418	29
REAC	Selective autophagy	REAC:R-HSA-9663891	80	10777	0.00165846	0.00165846	127	8	1.029e-05	1.029e-05	93	9	2.74298e-05	2.74298e-05	418	16
REAC	SARS-CoV-2 targets host intracellular signalling and regulatory pathways	REAC:R-HSA-9755779	12	10777	0.00330579	0.00330579	127	4	1	1	-1	-1	0.0273511	0.0273511	418	5
REAC	Signaling by Rho GTPases, Miro GTPases and RHOBTB3	REAC:R-HSA-9716542	717	10777	0.00358522	0.00358522	127	23	0.470221	0.470221	93	15	6.96655e-05	6.96655e-05	418	57
REAC	Autophagy	REAC:R-HSA-9612973	149	10777	0.00387004	0.00387004	127	10	2.30337e-05	2.30337e-05	93	11	0.0023833	0.0023833	418	19
REAC	Signaling by Rho GTPases	REAC:R-HSA-194315	702	10777	0.00831342	0.00831342	127	22	1	1	93	14	8.11212e-05	8.11212e-05	418	56
REAC	COPI-mediated anterograde transport	REAC:R-HSA-6807878	102	10777	0.0101067	0.0101067	127	8	0.0995897	0.0995897	93	6	3.52282e-11	3.52282e-11	418	25
REAC	Macroautophagy	REAC:R-HSA-1632852	134	10777	0.0108822	0.0108822	127	9	8.69335e-05	8.69335e-05	93	10	0.00806975	0.00806975	418	17
REAC	COPI-independent Golgi-to-ER retrograde traffic	REAC:R-HSA-6811436	53	10777	0.0135569	0.0135569	127	6	0.00238227	0.00238227	93	6	3.95981e-08	3.95981e-08	418	16
REAC	Late endosomal microautophagy	REAC:R-HSA-9615710	34	10777	0.0173552	0.0173552	127	5	0.00401812	0.00401812	93	5	0.137445	0.137445	418	7
REAC	Lipophagy	REAC:R-HSA-9613354	9	10777	0.0497954	0.0497954	127	3	0.0206284	0.0206284	93	3	1	1	418	3
REAC	Prevention of phagosomal-lysosomal fusion	REAC:R-HSA-9636383	9	10777	0.0497954	0.0497954	127	3	0.0206284	0.0206284	93	3	1	1	418	3
REAC	Defective DHDDS causes RP59	REAC:R-HSA-4755609	2	10777	0.0538244	0.0538244	127	2	0.0301943	0.0301943	93	2	1	1	-1	-1
REAC	Aggrephagy	REAC:R-HSA-9646399	44	10777	0.0616477	0.0616477	127	5	0.014651	0.014651	93	5	3.27142e-06	3.27142e-06	418	13
REAC	Triglyceride catabolism	REAC:R-HSA-163560	24	10777	0.063595	0.063595	127	4	0.452526	0.452526	93	3	1	1	418	2
REAC	Cholesterol biosynthesis	REAC:R-HSA-191273	26	10777	0.0878569	0.0878569	127	4	0.0275319	0.0275319	93	4	1	1	418	3
REAC	Asparagine N-linked glycosylation	REAC:R-HSA-446203	305	10777	0.0975318	0.0975318	127	12	0.117933	0.117933	93	10	7.67577e-08	7.67577e-08	418	38
REAC	Clathrin-mediated endocytosis	REAC:R-HSA-8856828	144	10777	0.114843	0.114843	127	8	0.0133991	0.0133991	93	8	1	1	418	11
REAC	Regulation of localization of FOXO transcription factors	REAC:R-HSA-9614399	12	10777	0.12708	0.12708	127	3	1	1	-1	-1	0.435152	0.435152	418	4
REAC	Intracellular metabolism of fatty acids regulates insulin secretion	REAC:R-HSA-434313	3	10777	0.160224	0.160224	127	2	0.090073	0.090073	93	2	1	1	418	2
REAC	Chk1/Chk2(Cds1) mediated inactivation of Cyclin B:Cdk1 complex	REAC:R-HSA-75035	13	10777	0.163785	0.163785	127	3	1	1	-1	-1	0.0430343	0.0430343	418	5
REAC	Golgi Cisternae Pericentriolar Stack Reorganization	REAC:R-HSA-162658	13	10777	0.163785	0.163785	127	3	0.0684958	0.0684958	93	3	1	1	418	2
REAC	Suppression of phagosomal maturation	REAC:R-HSA-9637687	13	10777	0.163785	0.163785	127	3	0.0684958	0.0684958	93	3	0.609427	0.609427	418	4
REAC	ER to Golgi Anterograde Transport	REAC:R-HSA-199977	155	10777	0.188495	0.188495	127	8	0.896939	0.896939	93	6	3.50771e-09	3.50771e-09	418	28
REAC	Cellular response to heat stress	REAC:R-HSA-3371556	87	10777	0.215219	0.215219	127	6	1	1	93	4	9.39042e-05	9.39042e-05	418	16
REAC	Activation of BAD and translocation to mitochondria	REAC:R-HSA-111447	15	10777	0.256112	0.256112	127	3	1	1	-1	-1	0.0941464	0.0941464	418	5
REAC	Glycerophospholipid biosynthesis	REAC:R-HSA-1483206	128	10777	0.303462	0.303462	127	7	0.0470784	0.0470784	93	7	1	1	418	7
REAC	RHO GTPase cycle	REAC:R-HSA-9012999	449	10777	0.31575	0.31575	127	14	0.665095	0.665095	93	11	0.326603	0.326603	418	32
REAC	Phospholipid metabolism	REAC:R-HSA-1483257	210	10777	0.324433	0.324433	127	9	0.0326415	0.0326415	93	9	1	1	418	10
REAC	RHOH GTPase cycle	REAC:R-HSA-9013407	37	10777	0.351171	0.351171	127	4	1	1	93	3	1	1	418	6
REAC	Gene and protein expression by JAK-STAT signaling after Interleukin-12 stimulation	REAC:R-HSA-8950505	38	10777	0.388938	0.388938	127	4	1	1	93	3	6.18268e-05	6.18268e-05	418	11
REAC	Triglyceride metabolism	REAC:R-HSA-8979227	38	10777	0.388938	0.388938	127	4	1	1	93	3	1	1	418	2
REAC	FOXO-mediated transcription	REAC:R-HSA-9614085	66	10777	0.412675	0.412675	127	5	1	1	-1	-1	1	1	418	4
REAC	Apoptosis	REAC:R-HSA-109581	176	10777	0.43376	0.43376	127	8	1	1	93	4	4.9371e-14	4.9371e-14	418	36
REAC	RHO GTPase Effectors	REAC:R-HSA-195258	319	10777	0.526523	0.526523	127	11	1	1	93	5	0.0584396	0.0584396	418	27
REAC	Transport to the Golgi and subsequent modification	REAC:R-HSA-948021	186	10777	0.617557	0.617557	127	8	1	1	93	6	3.00436e-07	3.00436e-07	418	28
REAC	Synthesis of Dolichyl-phosphate	REAC:R-HSA-446199	6	10777	0.78271	0.78271	127	2	0.44281	0.44281	93	2	1	1	-1	-1
REAC	G2/M Transition	REAC:R-HSA-69275	196	10777	0.858405	0.858405	127	8	0.115541	0.115541	93	8	1.83742e-17	1.83742e-17	418	42
REAC	Interleukin-12 signaling	REAC:R-HSA-9020591	47	10777	0.86621	0.86621	127	4	1	1	93	3	7.61596e-05	7.61596e-05	418	12
REAC	Protein ubiquitination	REAC:R-HSA-8852135	78	10777	0.871398	0.871398	127	5	0.226144	0.226144	93	5	1	1	418	5
REAC	Hemostasis	REAC:R-HSA-109582	672	10777	0.879436	0.879436	127	17	1	1	93	11	0.396591	0.396591	418	43
REAC	Mitotic G2-G2/M phases	REAC:R-HSA-453274	198	10777	0.914412	0.914412	127	8	0.123754	0.123754	93	8	2.76259e-17	2.76259e-17	418	42
REAC	Response of Mtb to phagocytosis	REAC:R-HSA-9637690	23	10777	0.93059	0.93059	127	3	0.398439	0.398439	93	3	0.095418	0.095418	418	6
REAC	L13a-mediated translational silencing of Ceruloplasmin expression	REAC:R-HSA-156827	112	10777	1	1	127	2	1	1	93	1	1.78469e-38	1.78469e-38	418	50
REAC	Regulation of expression of SLITs and ROBOs	REAC:R-HSA-9010553	171	10777	1	1	127	3	1	1	93	1	4.54087e-38	4.54087e-38	418	59
REAC	GTP hydrolysis and joining of the 60S ribosomal subunit	REAC:R-HSA-72706	113	10777	1	1	127	2	1	1	93	1	6.75437e-37	6.75437e-37	418	49
REAC	Eukaryotic Translation Initiation	REAC:R-HSA-72613	120	10777	1	1	127	2	1	1	93	1	1.20645e-36	1.20645e-36	418	50
REAC	Cap-dependent Translation Initiation	REAC:R-HSA-72737	120	10777	1	1	127	2	1	1	93	1	1.20645e-36	1.20645e-36	418	50
REAC	Cellular responses to stress	REAC:R-HSA-2262752	778	10777	1	1	127	13	1	1	93	10	1.84972e-34	1.84972e-34	418	113
REAC	Cellular responses to stimuli	REAC:R-HSA-8953897	792	10777	1	1	127	13	1	1	93	10	1.05975e-33	1.05975e-33	418	113
REAC	Signaling by ROBO receptors	REAC:R-HSA-376176	217	10777	1	1	127	4	1	1	93	2	1.48614e-33	1.48614e-33	418	61
REAC	Translation initiation complex formation	REAC:R-HSA-72649	59	10777	1	1	-1	-1	1	1	-1	-1	4.59454e-32	4.59454e-32	418	35
REAC	Activation of the mRNA upon binding of the cap-binding complex and eIFs, and subsequent binding to 43S	REAC:R-HSA-72662	60	10777	1	1	-1	-1	1	1	-1	-1	1.06441e-31	1.06441e-31	418	35
REAC	Formation of a pool of free 40S subunits	REAC:R-HSA-72689	102	10777	1	1	127	2	1	1	93	1	1.77406e-31	1.77406e-31	418	43
REAC	Metabolism of RNA	REAC:R-HSA-8953854	661	10777	1	1	127	5	1	1	93	3	1.99734e-31	1.99734e-31	418	100
REAC	Ribosomal scanning and start codon recognition	REAC:R-HSA-72702	59	10777	1	1	-1	-1	1	1	-1	-1	1.73446e-30	1.73446e-30	418	34
REAC	Regulation of mRNA stability by proteins that bind AU-rich elements	REAC:R-HSA-450531	86	10777	1	1	127	3	1	1	93	2	3.23961e-27	3.23961e-27	418	37
REAC	Formation of the ternary complex, and subsequently, the 43S complex	REAC:R-HSA-72695	52	10777	1	1	-1	-1	1	1	-1	-1	1.02446e-26	1.02446e-26	418	30
REAC	Axon guidance	REAC:R-HSA-422475	549	10777	1	1	127	11	1	1	93	8	4.2797e-26	4.2797e-26	418	84
REAC	AUF1 (hnRNP D0) binds and destabilizes mRNA	REAC:R-HSA-450408	54	10777	1	1	127	2	1	1	93	2	4.94652e-26	4.94652e-26	418	30
REAC	Nervous system development	REAC:R-HSA-9675108	574	10777	1	1	127	11	1	1	93	8	1.08169e-24	1.08169e-24	418	84
REAC	Eukaryotic Translation Elongation	REAC:R-HSA-156842	94	10777	1	1	127	2	1	1	93	1	2.83938e-24	2.83938e-24	418	36
REAC	Nuclear events mediated by NFE2L2	REAC:R-HSA-9759194	78	10777	1	1	127	2	1	1	93	3	8.55925e-24	8.55925e-24	418	33
REAC	The role of GTSE1 in G2/M progression after G2 checkpoint	REAC:R-HSA-8852276	79	10777	1	1	127	4	1	1	93	4	1.4187e-23	1.4187e-23	418	33
REAC	Translation	REAC:R-HSA-72766	292	10777	1	1	127	2	1	1	93	1	4.46117e-23	4.46117e-23	418	58
REAC	Peptide chain elongation	REAC:R-HSA-156902	90	10777	1	1	127	2	1	1	93	1	1.35178e-22	1.35178e-22	418	34
REAC	Negative regulation of NOTCH4 signaling	REAC:R-HSA-9604323	53	10777	1	1	127	2	1	1	93	1	6.66999e-22	6.66999e-22	418	27
REAC	KEAP1-NFE2L2 pathway	REAC:R-HSA-9755511	101	10777	1	1	127	3	1	1	93	4	8.05522e-22	8.05522e-22	418	35
REAC	Nonsense Mediated Decay (NMD) independent of the Exon Junction Complex (EJC)	REAC:R-HSA-975956	96	10777	1	1	127	2	1	1	93	1	1.64778e-21	1.64778e-21	418	34
REAC	Regulation of activated PAK-2p34 by proteasome mediated degradation	REAC:R-HSA-211733	50	10777	1	1	127	1	1	1	93	1	2.45111e-21	2.45111e-21	418	26
REAC	Infectious disease	REAC:R-HSA-5663205	1051	10777	1	1	127	17	1	1	93	11	3.07391e-21	3.07391e-21	418	111
REAC	Hh mutants are degraded by ERAD	REAC:R-HSA-5362768	56	10777	1	1	127	2	1	1	93	2	4.54548e-21	4.54548e-21	418	27
REAC	Autodegradation of the E3 ubiquitin ligase COP1	REAC:R-HSA-349425	52	10777	1	1	127	1	1	1	93	1	9.30996e-21	9.30996e-21	418	26
REAC	Vpu mediated degradation of CD4	REAC:R-HSA-180534	52	10777	1	1	127	1	1	1	93	1	9.30996e-21	9.30996e-21	418	26
REAC	Ubiquitin Mediated Degradation of Phosphorylated Cdc25A	REAC:R-HSA-69601	52	10777	1	1	127	1	1	1	93	1	9.30996e-21	9.30996e-21	418	26
REAC	Ubiquitin-dependent degradation of Cyclin D	REAC:R-HSA-75815	52	10777	1	1	127	1	1	1	93	1	9.30996e-21	9.30996e-21	418	26
REAC	GSK3B and BTRC:CUL1-mediated-degradation of NFE2L2	REAC:R-HSA-9762114	52	10777	1	1	127	1	1	1	93	1	9.30996e-21	9.30996e-21	418	26
REAC	p53-Independent G1/S DNA damage checkpoint	REAC:R-HSA-69613	52	10777	1	1	127	1	1	1	93	1	9.30996e-21	9.30996e-21	418	26
REAC	p53-Independent DNA Damage Response	REAC:R-HSA-69610	52	10777	1	1	127	1	1	1	93	1	9.30996e-21	9.30996e-21	418	26
REAC	Nonsense Mediated Decay (NMD) enhanced by the Exon Junction Complex (EJC)	REAC:R-HSA-975957	116	10777	1	1	127	2	1	1	93	1	1.33642e-20	1.33642e-20	418	36
REAC	Nonsense-Mediated Decay (NMD)	REAC:R-HSA-927802	116	10777	1	1	127	2	1	1	93	1	1.33642e-20	1.33642e-20	418	36
REAC	Response of EIF2AK4 (GCN2) to amino acid deficiency	REAC:R-HSA-9633012	102	10777	1	1	127	2	1	1	93	1	1.6385e-20	1.6385e-20	418	34
REAC	Regulation of Apoptosis	REAC:R-HSA-169911	53	10777	1	1	127	2	1	1	93	1	1.76328e-20	1.76328e-20	418	26
REAC	Vif-mediated degradation of APOBEC3G	REAC:R-HSA-180585	53	10777	1	1	127	1	1	1	93	1	1.76328e-20	1.76328e-20	418	26
REAC	Selenoamino acid metabolism	REAC:R-HSA-2408522	117	10777	1	1	127	2	1	1	93	1	1.86326e-20	1.86326e-20	418	36
REAC	Hh mutants abrogate ligand secretion	REAC:R-HSA-5387390	59	10777	1	1	127	2	1	1	93	2	2.67624e-20	2.67624e-20	418	27
REAC	NIK-->noncanonical NF-kB signaling	REAC:R-HSA-5676590	59	10777	1	1	127	1	1	1	93	1	2.67624e-20	2.67624e-20	418	27
REAC	Regulation of RUNX3 expression and activity	REAC:R-HSA-8941858	54	10777	1	1	127	1	1	1	93	1	3.28109e-20	3.28109e-20	418	26
REAC	Viral mRNA Translation	REAC:R-HSA-192823	90	10777	1	1	127	2	1	1	93	1	3.29835e-20	3.29835e-20	418	32
REAC	Hedgehog ligand biogenesis	REAC:R-HSA-5358346	65	10777	1	1	127	2	1	1	93	2	3.31054e-20	3.31054e-20	418	28
REAC	Cross-presentation of soluble exogenous antigens (endosomes)	REAC:R-HSA-1236978	49	10777	1	1	-1	-1	1	1	-1	-1	3.48427e-20	3.48427e-20	418	25
REAC	Dectin-1 mediated noncanonical NF-kB signaling	REAC:R-HSA-5607761	60	10777	1	1	127	1	1	1	93	1	4.69501e-20	4.69501e-20	418	27
REAC	Metabolism of amino acids and derivatives	REAC:R-HSA-71291	369	10777	1	1	127	2	1	1	93	1	5.90825e-20	5.90825e-20	418	61
REAC	Degradation of AXIN	REAC:R-HSA-4641257	55	10777	1	1	127	1	1	1	93	1	6.00404e-20	6.00404e-20	418	26
REAC	SCF-beta-TrCP mediated degradation of Emi1	REAC:R-HSA-174113	55	10777	1	1	127	1	1	1	93	1	6.00404e-20	6.00404e-20	418	26
REAC	FBXL7 down-regulates AURKA during mitotic entry and in early mitosis	REAC:R-HSA-8854050	55	10777	1	1	127	1	1	1	93	1	6.00404e-20	6.00404e-20	418	26
REAC	Defective CFTR causes cystic fibrosis	REAC:R-HSA-5678895	61	10777	1	1	127	2	1	1	93	2	8.12756e-20	8.12756e-20	418	27
REAC	Regulation of ornithine decarboxylase (ODC)	REAC:R-HSA-350562	51	10777	1	1	-1	-1	1	1	-1	-1	1.27244e-19	1.27244e-19	418	25
REAC	Selenocysteine synthesis	REAC:R-HSA-2408557	94	10777	1	1	127	2	1	1	93	1	1.56392e-19	1.56392e-19	418	32
REAC	Eukaryotic Translation Termination	REAC:R-HSA-72764	94	10777	1	1	127	2	1	1	93	1	1.56392e-19	1.56392e-19	418	32
REAC	Degradation of DVL	REAC:R-HSA-4641258	57	10777	1	1	127	1	1	1	93	1	1.91842e-19	1.91842e-19	418	26
REAC	Stabilization of p53	REAC:R-HSA-69541	57	10777	1	1	127	1	1	1	93	1	1.91842e-19	1.91842e-19	418	26
REAC	Influenza Infection	REAC:R-HSA-168255	152	10777	1	1	127	3	1	1	93	2	4.28022e-19	4.28022e-19	418	39
REAC	Disease	REAC:R-HSA-1643685	1823	10777	1	1	127	25	1	1	93	18	5.40142e-19	5.40142e-19	418	150
REAC	GLI3 is processed to GLI3R by the proteasome	REAC:R-HSA-5610785	60	10777	1	1	127	1	1	1	93	1	9.85385e-19	9.85385e-19	418	26
REAC	SCF(Skp2)-mediated degradation of p27/p21	REAC:R-HSA-187577	60	10777	1	1	127	1	1	1	93	1	9.85385e-19	9.85385e-19	418	26
REAC	Degradation of GLI2 by the proteasome	REAC:R-HSA-5610783	60	10777	1	1	127	1	1	1	93	1	9.85385e-19	9.85385e-19	418	26
REAC	Degradation of GLI1 by the proteasome	REAC:R-HSA-5610780	60	10777	1	1	127	1	1	1	93	1	9.85385e-19	9.85385e-19	418	26
REAC	Metabolism of polyamines	REAC:R-HSA-351202	58	10777	1	1	-1	-1	1	1	-1	-1	6.96981e-18	6.96981e-18	418	25
REAC	Autodegradation of Cdh1 by Cdh1:APC/C	REAC:R-HSA-174084	64	10777	1	1	127	1	1	1	93	1	7.35051e-18	7.35051e-18	418	26
REAC	Asymmetric localization of PCP proteins	REAC:R-HSA-4608870	64	10777	1	1	127	1	1	1	93	1	7.35051e-18	7.35051e-18	418	26
REAC	SRP-dependent cotranslational protein targeting to membrane	REAC:R-HSA-1799339	113	10777	1	1	127	2	1	1	93	1	8.12886e-18	8.12886e-18	418	33
REAC	Regulation of RUNX2 expression and activity	REAC:R-HSA-8939902	71	10777	1	1	127	1	1	1	93	1	1.05774e-17	1.05774e-17	418	27
REAC	Orc1 removal from chromatin	REAC:R-HSA-68949	71	10777	1	1	127	1	1	1	93	1	1.05774e-17	1.05774e-17	418	27
REAC	p53-Dependent G1 DNA Damage Response	REAC:R-HSA-69563	66	10777	1	1	127	1	1	1	93	1	1.88174e-17	1.88174e-17	418	26
REAC	p53-Dependent G1/S DNA damage checkpoint	REAC:R-HSA-69580	66	10777	1	1	127	1	1	1	93	1	1.88174e-17	1.88174e-17	418	26
REAC	Oxygen-dependent proline hydroxylation of Hypoxia-inducible Factor Alpha	REAC:R-HSA-1234176	66	10777	1	1	127	1	1	1	93	1	1.88174e-17	1.88174e-17	418	26
REAC	Influenza Viral RNA Transcription and Replication	REAC:R-HSA-168273	133	10777	1	1	127	3	1	1	93	2	2.35992e-17	2.35992e-17	418	35
REAC	Activation of NF-kappaB in B cells	REAC:R-HSA-1169091	67	10777	1	1	127	1	1	1	93	1	2.96691e-17	2.96691e-17	418	26
REAC	Regulation of RAS by GAPs	REAC:R-HSA-5658442	67	10777	1	1	127	2	1	1	93	2	2.96691e-17	2.96691e-17	418	26
REAC	Signaling by NOTCH4	REAC:R-HSA-9013694	81	10777	1	1	127	2	1	1	93	1	4.22969e-17	4.22969e-17	418	28
REAC	G1/S DNA Damage Checkpoints	REAC:R-HSA-69615	68	10777	1	1	127	1	1	1	93	1	4.63466e-17	4.63466e-17	418	26
REAC	APC/C:Cdc20 mediated degradation of Securin	REAC:R-HSA-174154	68	10777	1	1	127	1	1	1	93	1	4.63466e-17	4.63466e-17	418	26
REAC	MAPK6/MAPK4 signaling	REAC:R-HSA-5687128	89	10777	1	1	127	1	1	1	93	1	6.04348e-17	6.04348e-17	418	29
REAC	Regulation of PTEN stability and activity	REAC:R-HSA-8948751	69	10777	1	1	127	1	1	1	93	1	7.17548e-17	7.17548e-17	418	26
REAC	Hedgehog 'off' state	REAC:R-HSA-5610787	113	10777	1	1	127	3	1	1	93	3	8.85801e-17	8.85801e-17	418	32
REAC	ABC transporter disorders	REAC:R-HSA-5619084	78	10777	1	1	127	2	1	1	93	2	1.87902e-16	1.87902e-16	418	27
REAC	CDK-mediated phosphorylation and removal of Cdc6	REAC:R-HSA-69017	73	10777	1	1	127	1	1	1	93	1	3.79444e-16	3.79444e-16	418	26
REAC	Cdc20:Phospho-APC/C mediated degradation of Cyclin A	REAC:R-HSA-174184	73	10777	1	1	127	1	1	1	93	1	3.79444e-16	3.79444e-16	418	26
REAC	Downstream signaling events of B Cell Receptor (BCR)	REAC:R-HSA-1168372	80	10777	1	1	127	2	1	1	93	2	4.01138e-16	4.01138e-16	418	27
REAC	APC:Cdc20 mediated degradation of cell cycle proteins prior to satisfation of the cell cycle checkpoint	REAC:R-HSA-179419	74	10777	1	1	127	1	1	1	93	1	5.64402e-16	5.64402e-16	418	26
REAC	APC/C:Cdh1 mediated degradation of Cdc20 and other APC/C:Cdh1 targeted proteins in late mitosis/early G1	REAC:R-HSA-174178	74	10777	1	1	127	1	1	1	93	1	5.64402e-16	5.64402e-16	418	26
REAC	Cellular response to hypoxia	REAC:R-HSA-1234174	75	10777	1	1	127	1	1	1	93	1	8.33496e-16	8.33496e-16	418	26
REAC	Cellular response to starvation	REAC:R-HSA-9711097	157	10777	1	1	127	2	1	1	93	1	9.5536e-16	9.5536e-16	418	36
REAC	ER-Phagosome pathway	REAC:R-HSA-1236974	90	10777	1	1	127	1	1	1	93	1	1.0674e-15	1.0674e-15	418	28
REAC	Degradation of beta-catenin by the destruction complex	REAC:R-HSA-195253	83	10777	1	1	127	1	1	1	93	1	1.19428e-15	1.19428e-15	418	27
REAC	APC/C:Cdc20 mediated degradation of mitotic proteins	REAC:R-HSA-176409	76	10777	1	1	127	1	1	1	93	1	1.22235e-15	1.22235e-15	418	26
REAC	Activation of APC/C and APC/C:Cdc20 mediated degradation of mitotic proteins	REAC:R-HSA-176814	77	10777	1	1	127	1	1	1	93	1	1.7806e-15	1.7806e-15	418	26
REAC	PCP/CE pathway	REAC:R-HSA-4086400	92	10777	1	1	127	2	1	1	93	2	2.06337e-15	2.06337e-15	418	28
REAC	Cellular response to chemical stress	REAC:R-HSA-9711123	191	10777	1	1	127	4	1	1	93	4	2.58888e-15	2.58888e-15	418	39
REAC	Programmed Cell Death	REAC:R-HSA-5357801	205	10777	1	1	127	8	1	1	93	4	5.18106e-15	5.18106e-15	418	40
REAC	ABC-family proteins mediated transport	REAC:R-HSA-382556	103	10777	1	1	127	2	1	1	93	2	5.53059e-15	5.53059e-15	418	29
REAC	Regulation of APC/C activators between G1/S and early anaphase	REAC:R-HSA-176408	81	10777	1	1	127	1	1	1	93	1	7.5269e-15	7.5269e-15	418	26
REAC	Signaling by Hedgehog	REAC:R-HSA-5358351	149	10777	1	1	127	4	1	1	93	4	1.03609e-14	1.03609e-14	418	34
REAC	Cyclin E associated events during G1/S transition	REAC:R-HSA-69202	82	10777	1	1	127	1	1	1	93	1	1.06338e-14	1.06338e-14	418	26
REAC	Cyclin A:Cdk2-associated events at S phase entry	REAC:R-HSA-69656	84	10777	1	1	127	1	1	1	93	1	2.08753e-14	2.08753e-14	418	26
REAC	Host Interactions of HIV factors	REAC:R-HSA-162909	125	10777	1	1	127	3	1	1	93	3	2.21765e-14	2.21765e-14	418	31
REAC	Switching of origins to a post-replicative state	REAC:R-HSA-69052	92	10777	1	1	127	1	1	1	93	1	2.3519e-14	2.3519e-14	418	27
REAC	HSP90 chaperone cycle for steroid hormone receptors (SHR) in the presence of ligand	REAC:R-HSA-3371497	57	10777	1	1	127	4	0.593229	0.593229	93	4	2.61173e-14	2.61173e-14	418	22
REAC	Hedgehog 'on' state	REAC:R-HSA-5632684	85	10777	1	1	127	1	1	1	93	1	2.90165e-14	2.90165e-14	418	26
REAC	Mitotic Anaphase	REAC:R-HSA-68882	228	10777	1	1	127	5	1	1	93	4	4.24022e-14	4.24022e-14	418	41
REAC	Mitotic Metaphase and Anaphase	REAC:R-HSA-2555396	229	10777	1	1	127	5	1	1	93	4	4.98565e-14	4.98565e-14	418	41
REAC	Separation of Sister Chromatids	REAC:R-HSA-2467813	188	10777	1	1	127	5	1	1	93	4	6.88569e-14	6.88569e-14	418	37
REAC	APC/C-mediated degradation of cell cycle proteins	REAC:R-HSA-174143	88	10777	1	1	127	1	1	1	93	1	7.56142e-14	7.56142e-14	418	26
REAC	Regulation of mitotic cell cycle	REAC:R-HSA-453276	88	10777	1	1	127	1	1	1	93	1	7.56142e-14	7.56142e-14	418	26
REAC	Diseases of signal transduction by growth factor receptors and second messengers	REAC:R-HSA-5663202	417	10777	1	1	127	7	1	1	93	7	7.65637e-14	7.65637e-14	418	56
REAC	Antigen processing-Cross presentation	REAC:R-HSA-1236975	105	10777	1	1	127	1	1	1	93	1	9.84824e-14	9.84824e-14	418	28
REAC	CLEC7A (Dectin-1) signaling	REAC:R-HSA-5607764	97	10777	1	1	127	1	1	1	93	1	1.0471e-13	1.0471e-13	418	27
REAC	TNFR2 non-canonical NF-kB pathway	REAC:R-HSA-5668541	100	10777	1	1	127	1	1	1	93	1	2.44505e-13	2.44505e-13	418	27
REAC	UCH proteinases	REAC:R-HSA-5689603	101	10777	1	1	127	1	1	1	93	1	3.21978e-13	3.21978e-13	418	27
REAC	Transcriptional regulation by RUNX3	REAC:R-HSA-8878159	94	10777	1	1	127	1	1	1	93	1	4.53694e-13	4.53694e-13	418	26
REAC	G1/S Transition	REAC:R-HSA-69206	130	10777	1	1	127	1	1	1	93	1	6.1227e-13	6.1227e-13	418	30
REAC	Synthesis of DNA	REAC:R-HSA-69239	121	10777	1	1	127	1	1	1	93	1	6.31707e-13	6.31707e-13	418	29
REAC	Downstream TCR signaling	REAC:R-HSA-202424	98	10777	1	1	127	1	1	1	93	1	1.3803e-12	1.3803e-12	418	26
REAC	G2/M Checkpoints	REAC:R-HSA-69481	167	10777	1	1	127	5	1	1	93	2	2.87543e-12	2.87543e-12	418	33
REAC	Mitotic G1 phase and G1/S transition	REAC:R-HSA-453279	147	10777	1	1	127	1	1	1	93	1	2.97265e-12	2.97265e-12	418	31
REAC	Interleukin-1 signaling	REAC:R-HSA-9020702	101	10777	1	1	127	1	1	1	93	2	3.05934e-12	3.05934e-12	418	26
REAC	Transcriptional regulation by RUNX2	REAC:R-HSA-8878166	118	10777	1	1	127	2	1	1	93	2	2.12966e-11	2.12966e-11	418	27
REAC	Major pathway of rRNA processing in the nucleolus and cytosol	REAC:R-HSA-6791226	182	10777	1	1	127	2	1	1	93	1	3.87782e-11	3.87782e-11	418	33
REAC	M Phase	REAC:R-HSA-68886	408	10777	1	1	127	10	1	1	93	9	1.43653e-10	1.43653e-10	418	50
REAC	rRNA processing in the nucleus and cytosol	REAC:R-HSA-8868773	192	10777	1	1	127	2	1	1	93	1	1.88164e-10	1.88164e-10	418	33
REAC	TCR signaling	REAC:R-HSA-202403	120	10777	1	1	127	1	1	1	93	1	2.50701e-10	2.50701e-10	418	26
REAC	Assembly of the pre-replicative complex	REAC:R-HSA-68867	143	10777	1	1	127	1	1	1	93	1	4.46957e-10	4.46957e-10	418	28
REAC	Beta-catenin independent WNT signaling	REAC:R-HSA-3858494	143	10777	1	1	127	2	1	1	93	2	4.46957e-10	4.46957e-10	418	28
REAC	HIV Infection	REAC:R-HSA-162906	224	10777	1	1	127	3	1	1	93	3	6.4508e-10	6.4508e-10	418	35
REAC	C-type lectin receptors (CLRs)	REAC:R-HSA-5621481	136	10777	1	1	127	2	1	1	93	2	8.17198e-10	8.17198e-10	418	27
REAC	rRNA processing	REAC:R-HSA-72312	202	10777	1	1	127	2	1	1	93	1	8.19708e-10	8.19708e-10	418	33
REAC	RAF/MAP kinase cascade	REAC:R-HSA-5673001	264	10777	1	1	127	4	1	1	93	4	9.25217e-10	9.25217e-10	418	38
REAC	PTEN Regulation	REAC:R-HSA-6807070	138	10777	1	1	127	1	1	1	93	1	1.17781e-09	1.17781e-09	418	27
REAC	Formation of tubulin folding intermediates by CCT/TriC	REAC:R-HSA-389960	26	10777	1	1	127	2	1	1	93	2	1.2412e-09	1.2412e-09	418	13
REAC	DNA Replication Pre-Initiation	REAC:R-HSA-69002	160	10777	1	1	127	1	1	1	93	1	1.33792e-09	1.33792e-09	418	29
REAC	MAPK family signaling cascades	REAC:R-HSA-5683057	308	10777	1	1	127	4	1	1	93	4	1.60407e-09	1.60407e-09	418	41
REAC	SARS-CoV-2 modulates host translation machinery	REAC:R-HSA-9754678	51	10777	1	1	-1	-1	1	1	-1	-1	1.63584e-09	1.63584e-09	418	17
REAC	MAPK1/MAPK3 signaling	REAC:R-HSA-5684996	269	10777	1	1	127	4	1	1	93	4	1.66861e-09	1.66861e-09	418	38
REAC	RUNX1 regulates transcription of genes involved in differentiation of HSCs	REAC:R-HSA-8939236	130	10777	1	1	127	1	1	1	93	1	1.78775e-09	1.78775e-09	418	26
REAC	S Phase	REAC:R-HSA-69242	162	10777	1	1	127	1	1	1	93	1	1.85027e-09	1.85027e-09	418	29
REAC	Cell Cycle Checkpoints	REAC:R-HSA-69620	289	10777	1	1	127	7	1	1	93	3	3.65106e-09	3.65106e-09	418	39
REAC	Prefoldin mediated transfer of substrate to CCT/TriC	REAC:R-HSA-389957	28	10777	1	1	127	2	1	1	93	2	4.16196e-09	4.16196e-09	418	13
REAC	FCERI mediated NF-kB activation	REAC:R-HSA-2871837	136	10777	1	1	127	1	1	1	93	1	5.28935e-09	5.28935e-09	418	26
REAC	Metabolism	REAC:R-HSA-1430728	2072	10777	1	1	127	37	1	1	93	29	6.91948e-09	6.91948e-09	418	137
REAC	Interleukin-1 family signaling	REAC:R-HSA-446652	139	10777	1	1	127	1	1	1	93	2	8.88516e-09	8.88516e-09	418	26
REAC	Ub-specific processing proteases	REAC:R-HSA-5689880	221	10777	1	1	127	2	1	1	93	1	1.03771e-08	1.03771e-08	418	33
REAC	DNA Replication	REAC:R-HSA-69306	188	10777	1	1	127	1	1	1	93	1	1.61365e-08	1.61365e-08	418	30
REAC	Signaling by ALK in cancer	REAC:R-HSA-9700206	53	10777	1	1	-1	-1	1	1	93	1	3.95981e-08	3.95981e-08	418	16
REAC	Signaling by ALK fusions and activated point mutants	REAC:R-HSA-9725370	53	10777	1	1	-1	-1	1	1	93	1	3.95981e-08	3.95981e-08	418	16
REAC	Cooperation of Prefoldin and TriC/CCT in actin and tubulin folding	REAC:R-HSA-389958	33	10777	1	1	127	2	1	1	93	2	5.33502e-08	5.33502e-08	418	13
REAC	Signaling by the B Cell Receptor (BCR)	REAC:R-HSA-983705	163	10777	1	1	127	2	1	1	93	2	6.7087e-08	6.7087e-08	418	27
REAC	Neddylation	REAC:R-HSA-8951664	239	10777	1	1	127	3	1	1	93	4	8.81241e-08	8.81241e-08	418	33
REAC	Cell Cycle, Mitotic	REAC:R-HSA-69278	549	10777	1	1	127	13	1	1	93	12	9.27033e-08	9.27033e-08	418	54
REAC	Folding of actin by CCT/TriC	REAC:R-HSA-390450	10	10777	1	1	-1	-1	1	1	-1	-1	1.01845e-07	1.01845e-07	418	8
REAC	Developmental Biology	REAC:R-HSA-1266738	1116	10777	1	1	127	15	1	1	93	11	1.07039e-07	1.07039e-07	418	86
REAC	RHOBTB2 GTPase cycle	REAC:R-HSA-9013418	23	10777	1	1	127	2	1	1	93	2	1.17695e-07	1.17695e-07	418	11
REAC	RHOBTB GTPase Cycle	REAC:R-HSA-9706574	35	10777	1	1	127	3	1	1	93	3	1.28003e-07	1.28003e-07	418	13
REAC	Platelet degranulation	REAC:R-HSA-114608	125	10777	1	1	127	5	1	1	93	2	1.88739e-07	1.88739e-07	418	23
REAC	Cell Cycle	REAC:R-HSA-1640170	679	10777	1	1	127	16	1	1	93	12	2.19587e-07	2.19587e-07	418	61
REAC	SARS-CoV-2-host interactions	REAC:R-HSA-9705683	197	10777	1	1	127	7	1	1	93	3	2.52933e-07	2.52933e-07	418	29
REAC	Disorders of transmembrane transporters	REAC:R-HSA-5619115	173	10777	1	1	127	3	1	1	93	3	2.68869e-07	2.68869e-07	418	27
REAC	SARS-CoV-2 Infection	REAC:R-HSA-9694516	279	10777	1	1	127	8	1	1	93	4	3.50782e-07	3.50782e-07	418	35
REAC	Response to elevated platelet cytosolic Ca2+	REAC:R-HSA-76005	130	10777	1	1	127	5	1	1	93	2	4.24714e-07	4.24714e-07	418	23
REAC	Signaling by Interleukins	REAC:R-HSA-449147	460	10777	1	1	127	11	1	1	93	8	4.52231e-07	4.52231e-07	418	47
REAC	MHC class II antigen presentation	REAC:R-HSA-2132295	123	10777	1	1	127	3	1	1	93	3	8.03589e-07	8.03589e-07	418	22
REAC	TCF dependent signaling in response to WNT	REAC:R-HSA-201681	232	10777	1	1	127	3	1	1	93	1	2.97606e-06	2.97606e-06	418	30
REAC	Signaling by NOTCH	REAC:R-HSA-157118	233	10777	1	1	127	3	1	1	93	2	3.29553e-06	3.29553e-06	418	30
REAC	Fc epsilon receptor (FCERI) signaling	REAC:R-HSA-2454202	182	10777	1	1	127	2	1	1	93	2	3.90343e-06	3.90343e-06	418	26
REAC	Smooth Muscle Contraction	REAC:R-HSA-445355	38	10777	1	1	127	2	1	1	93	1	5.421e-06	5.421e-06	418	12
REAC	Deubiquitination	REAC:R-HSA-5688426	297	10777	1	1	127	4	1	1	93	3	6.70558e-06	6.70558e-06	418	34
REAC	Transcriptional regulation by RUNX1	REAC:R-HSA-8878171	236	10777	1	1	127	1	1	1	93	1	1.70925e-05	1.70925e-05	418	29
REAC	SARS-CoV Infections	REAC:R-HSA-9679506	354	10777	1	1	127	9	1	1	93	5	1.73721e-05	1.73721e-05	418	37
REAC	Cytokine Signaling in Immune system	REAC:R-HSA-1280215	704	10777	1	1	127	13	1	1	93	10	3.72427e-05	3.72427e-05	418	57
REAC	Signaling by WNT	REAC:R-HSA-195721	328	10777	1	1	127	4	1	1	93	2	7.82544e-05	7.82544e-05	418	34
REAC	Interleukin-12 family signaling	REAC:R-HSA-447115	57	10777	1	1	127	4	1	1	93	3	9.73636e-05	9.73636e-05	418	13
REAC	PIP3 activates AKT signaling	REAC:R-HSA-1257604	252	10777	1	1	127	2	1	1	93	1	0.000248289	0.000248289	418	28
REAC	Adaptive Immune System	REAC:R-HSA-1280218	809	10777	1	1	127	8	1	1	93	7	0.000756457	0.000756457	418	59
REAC	Recycling pathway of L1	REAC:R-HSA-437239	48	10777	1	1	127	3	1	1	93	3	0.00081763	0.00081763	418	11
REAC	Class I MHC mediated antigen processing & presentation	REAC:R-HSA-983169	380	10777	1	1	127	2	1	1	93	2	0.000861509	0.000861509	418	35
REAC	HSF1 activation	REAC:R-HSA-3371511	12	10777	1	1	127	2	1	1	93	2	0.0012569	0.0012569	418	6
REAC	Intracellular signaling by second messengers	REAC:R-HSA-9006925	292	10777	1	1	127	2	1	1	93	1	0.00157007	0.00157007	418	29
REAC	Antigen processing: Ubiquitination & Proteasome degradation	REAC:R-HSA-983168	308	10777	1	1	127	2	1	1	93	2	0.00157781	0.00157781	418	30
REAC	Attenuation phase	REAC:R-HSA-3371568	14	10777	1	1	127	2	1	1	93	2	0.00382254	0.00382254	418	6
REAC	Platelet activation, signaling and aggregation	REAC:R-HSA-76002	258	10777	1	1	127	9	1	1	93	5	0.00393753	0.00393753	418	26
REAC	Regulation of HSF1-mediated heat shock response	REAC:R-HSA-3371453	67	10777	1	1	127	4	1	1	93	2	0.00432438	0.00432438	418	12
REAC	Neurodegenerative Diseases	REAC:R-HSA-8863678	21	10777	1	1	127	1	1	1	93	1	0.00459904	0.00459904	418	7
REAC	Deregulated CDK5 triggers multiple neurodegenerative pathways in Alzheimer's disease models	REAC:R-HSA-8862803	21	10777	1	1	127	1	1	1	93	1	0.00459904	0.00459904	418	7
REAC	Acyl chain remodeling of DAG and TAG	REAC:R-HSA-1482883	7	10777	1	1	127	2	0.00870373	0.00870373	93	3	1	1	418	1
REAC	Defective Intrinsic Pathway for Apoptosis	REAC:R-HSA-9734009	24	10777	1	1	127	1	1	1	93	1	0.0123724	0.0123724	418	7
REAC	Sensory processing of sound	REAC:R-HSA-9659379	74	10777	1	1	127	1	1	1	93	1	0.012377	0.012377	418	12
REAC	Uptake and function of diphtheria toxin	REAC:R-HSA-5336415	6	10777	1	1	127	1	1	1	93	1	0.0158864	0.0158864	418	4
REAC	Scavenging by Class F Receptors	REAC:R-HSA-3000484	6	10777	1	1	-1	-1	1	1	-1	-1	0.0158864	0.0158864	418	4
REAC	Purine ribonucleoside monophosphate biosynthesis	REAC:R-HSA-73817	11	10777	1	1	-1	-1	1	1	-1	-1	0.0164785	0.0164785	418	5
REAC	Cilium Assembly	REAC:R-HSA-5617833	202	10777	1	1	127	6	1	1	93	6	0.0186399	0.0186399	418	21
REAC	Sensory processing of sound by inner hair cells of the cochlea	REAC:R-HSA-9662360	66	10777	1	1	127	1	1	1	93	1	0.02072	0.02072	418	11
REAC	Signaling by high-kinase activity BRAF mutants	REAC:R-HSA-6802948	35	10777	1	1	127	3	1	1	93	3	0.0226291	0.0226291	418	8
REAC	N-glycan trimming in the ER and Calnexin/Calreticulin cycle	REAC:R-HSA-532668	35	10777	1	1	127	2	1	1	93	2	0.0226291	0.0226291	418	8
REAC	Chaperonin-mediated protein folding	REAC:R-HSA-390466	91	10777	1	1	127	2	1	1	93	2	0.0229749	0.0229749	418	13
REAC	Insulin-like Growth Factor-2 mRNA Binding Proteins (IGF2BPs/IMPs/VICKZs) bind RNA	REAC:R-HSA-428359	3	10777	1	1	-1	-1	1	1	-1	-1	0.0292663	0.0292663	418	3
REAC	Recruitment of NuMA to mitotic centrosomes	REAC:R-HSA-380320	95	10777	1	1	127	4	1	1	93	4	0.0363305	0.0363305	418	13
REAC	Cooperation of PDCL (PhLP1) and TRiC/CCT in G-protein beta folding	REAC:R-HSA-6814122	38	10777	1	1	-1	-1	1	1	-1	-1	0.0424545	0.0424545	418	8
REAC	Association of TriC/CCT with target proteins during biosynthesis	REAC:R-HSA-390471	38	10777	1	1	-1	-1	1	1	-1	-1	0.0424545	0.0424545	418	8
REAC	Protein folding	REAC:R-HSA-391251	98	10777	1	1	127	2	1	1	93	2	0.0503476	0.0503476	418	13
REAC	MAP2K and MAPK activation	REAC:R-HSA-5674135	39	10777	1	1	127	3	1	1	93	3	0.0516244	0.0516244	418	8
REAC	Nucleotide biosynthesis	REAC:R-HSA-8956320	14	10777	1	1	-1	-1	1	1	-1	-1	0.0648186	0.0648186	418	5
REAC	Signaling by BRAF and RAF1 fusions	REAC:R-HSA-6802952	64	10777	1	1	127	4	0.911441	0.911441	93	4	0.080984	0.080984	418	10
REAC	Sensory processing of sound by outer hair cells of the cochlea	REAC:R-HSA-9662361	53	10777	1	1	127	1	1	1	93	1	0.0894438	0.0894438	418	9
REAC	RHO GTPases activate IQGAPs	REAC:R-HSA-5626467	32	10777	1	1	127	3	1	1	93	3	0.0919563	0.0919563	418	7
REAC	Gluconeogenesis	REAC:R-HSA-70263	32	10777	1	1	127	2	1	1	93	2	0.0919563	0.0919563	418	7
REAC	Pentose phosphate pathway	REAC:R-HSA-71336	15	10777	1	1	-1	-1	1	1	-1	-1	0.0941464	0.0941464	418	5
REAC	mRNA Splicing - Major Pathway	REAC:R-HSA-72163	178	10777	1	1	127	1	1	1	93	1	0.0945054	0.0945054	418	18
REAC	RHOBTB1 GTPase cycle	REAC:R-HSA-9013422	23	10777	1	1	127	1	1	1	93	1	0.095418	0.095418	418	6
REAC	Nephrin family interactions	REAC:R-HSA-373753	23	10777	1	1	-1	-1	1	1	-1	-1	0.095418	0.095418	418	6
REAC	BBSome-mediated cargo-targeting to cilium	REAC:R-HSA-5620922	23	10777	1	1	-1	-1	1	1	-1	-1	0.095418	0.095418	418	6
REAC	L1CAM interactions	REAC:R-HSA-373760	119	10777	1	1	127	4	1	1	93	4	0.101722	0.101722	418	14
REAC	HSF1-dependent transactivation	REAC:R-HSA-3371571	24	10777	1	1	127	2	1	1	93	2	0.1231	0.1231	418	6
REAC	Metabolism of carbohydrates	REAC:R-HSA-71387	284	10777	1	1	127	4	1	1	93	4	0.142439	0.142439	418	24
REAC	Signaling by moderate kinase activity BRAF mutants	REAC:R-HSA-6802946	45	10777	1	1	127	3	1	1	93	3	0.14753	0.14753	418	8
REAC	Signaling by RAS mutants	REAC:R-HSA-6802949	45	10777	1	1	127	3	1	1	93	3	0.14753	0.14753	418	8
REAC	Paradoxical activation of RAF signaling by kinase inactive BRAF	REAC:R-HSA-6802955	45	10777	1	1	127	3	1	1	93	3	0.14753	0.14753	418	8
REAC	Signaling downstream of RAS mutants	REAC:R-HSA-9649948	45	10777	1	1	127	3	1	1	93	3	0.14753	0.14753	418	8
REAC	mRNA Splicing	REAC:R-HSA-72172	186	10777	1	1	127	1	1	1	93	1	0.163238	0.163238	418	18
REAC	Nuclear Envelope (NE) Reassembly	REAC:R-HSA-2995410	70	10777	1	1	127	2	1	1	93	2	0.172409	0.172409	418	10
REAC	Processing of Capped Intron-Containing Pre-mRNA	REAC:R-HSA-72203	237	10777	1	1	127	2	1	1	93	2	0.180289	0.180289	418	21
REAC	Protein methylation	REAC:R-HSA-8876725	17	10777	1	1	127	2	1	1	93	2	0.181913	0.181913	418	5
REAC	Calnexin/calreticulin cycle	REAC:R-HSA-901042	26	10777	1	1	127	1	1	1	93	1	0.19715	0.19715	418	6
REAC	RHOV GTPase cycle	REAC:R-HSA-9013424	37	10777	1	1	-1	-1	1	1	-1	-1	0.237917	0.237917	418	7
REAC	Infection with Mycobacterium tuberculosis	REAC:R-HSA-9635486	27	10777	1	1	127	3	0.641851	0.641851	93	3	0.245279	0.245279	418	6
REAC	Translesion Synthesis by POLH	REAC:R-HSA-110320	19	10777	1	1	127	2	1	1	93	2	0.320581	0.320581	418	5
REAC	Retrograde transport at the Trans-Golgi-Network	REAC:R-HSA-6811440	49	10777	1	1	127	4	0.335349	0.335349	93	4	1	1	418	1
REAC	RA biosynthesis pathway	REAC:R-HSA-5365859	22	10777	1	1	127	2	0.348638	0.348638	93	3	1	1	418	2
REAC	Regulation of PLK1 Activity at G2/M Transition	REAC:R-HSA-2565942	86	10777	1	1	127	5	0.353415	0.353415	93	5	0.887543	0.887543	418	10
REAC	Unfolded Protein Response (UPR)	REAC:R-HSA-381119	91	10777	1	1	127	1	1	1	93	1	0.382931	0.382931	418	11
REAC	Signaling by RAF1 mutants	REAC:R-HSA-9656223	40	10777	1	1	127	3	1	1	93	3	0.389752	0.389752	418	7
REAC	Microtubule-dependent trafficking of connexons from Golgi to the plasma membrane	REAC:R-HSA-190840	20	10777	1	1	127	2	1	1	93	2	0.413958	0.413958	418	5
REAC	ALK mutants bind TKIs	REAC:R-HSA-9700645	12	10777	1	1	-1	-1	1	1	-1	-1	0.435152	0.435152	418	4
REAC	Caspase-mediated cleavage of cytoskeletal proteins	REAC:R-HSA-264870	12	10777	1	1	127	1	1	1	93	1	0.435152	0.435152	418	4
REAC	Transport of connexons to the plasma membrane	REAC:R-HSA-190872	21	10777	1	1	127	2	1	1	93	2	0.526197	0.526197	418	5
REAC	Anchoring of the basal body to the plasma membrane	REAC:R-HSA-5620912	97	10777	1	1	127	4	0.607169	0.607169	93	5	1	1	418	9
REAC	Oncogenic MAPK signaling	REAC:R-HSA-6802957	82	10777	1	1	127	4	1	1	93	4	0.615133	0.615133	418	10
REAC	E3 ubiquitin ligases ubiquitinate target proteins	REAC:R-HSA-8866654	58	10777	1	1	127	4	0.633008	0.633008	93	4	1	1	418	3
REAC	Sealing of the nuclear envelope (NE) by ESCRT-III	REAC:R-HSA-9668328	32	10777	1	1	127	2	1	1	93	2	0.637289	0.637289	418	6
REAC	Loss of Nlp from mitotic centrosomes	REAC:R-HSA-380259	69	10777	1	1	127	3	1	1	93	3	0.661991	0.661991	418	9
REAC	Loss of proteins required for interphase microtubule organization from the centrosome	REAC:R-HSA-380284	69	10777	1	1	127	3	1	1	93	3	0.661991	0.661991	418	9
REAC	TP53 Regulates Metabolic Genes	REAC:R-HSA-5628897	84	10777	1	1	127	5	1	1	93	1	0.741222	0.741222	418	10
REAC	Diseases of carbohydrate metabolism	REAC:R-HSA-5663084	33	10777	1	1	127	1	1	1	93	1	0.753827	0.753827	418	6
REAC	Insulin effects increased synthesis of Xylulose-5-Phosphate	REAC:R-HSA-163754	2	10777	1	1	-1	-1	1	1	-1	-1	0.758039	0.758039	418	2
REAC	vRNP Assembly	REAC:R-HSA-192905	2	10777	1	1	-1	-1	1	1	-1	-1	0.758039	0.758039	418	2
REAC	Manipulation of host energy metabolism	REAC:R-HSA-9636667	2	10777	1	1	-1	-1	1	1	-1	-1	0.758039	0.758039	418	2
REAC	Methylation	REAC:R-HSA-156581	14	10777	1	1	-1	-1	1	1	-1	-1	0.82727	0.82727	418	4
REAC	AURKA Activation by TPX2	REAC:R-HSA-8854518	72	10777	1	1	127	3	1	1	93	3	0.897685	0.897685	418	9
REAC	Post-chaperonin tubulin folding pathway	REAC:R-HSA-389977	24	10777	1	1	127	2	1	1	93	2	0.998619	0.998619	418	5
REAC	Synthesis of PA	REAC:R-HSA-1483166	39	10777	1	1	127	3	1	1	93	3	1	1	418	3
REAC	Cristae formation	REAC:R-HSA-8949613	31	10777	1	1	127	1	1	1	-1	-1	1	1	418	1
REAC	Degradation of the extracellular matrix	REAC:R-HSA-1474228	140	10777	1	1	-1	-1	1	1	-1	-1	1	1	418	7
REAC	Cytosolic sensors of pathogen-associated DNA	REAC:R-HSA-1834949	64	10777	1	1	127	2	1	1	93	2	1	1	418	3
REAC	Synthesis And Processing Of GAG, GAGPOL Polyproteins	REAC:R-HSA-174495	14	10777	1	1	127	1	1	1	93	1	1	1	418	1
REAC	Cyclin D associated events in G1	REAC:R-HSA-69231	46	10777	1	1	127	1	1	1	93	1	1	1	418	3
REAC	Synthesis of PC	REAC:R-HSA-1483191	28	10777	1	1	127	2	1	1	93	2	1	1	418	1
REAC	Cyclin A/B1/B2 associated events during G2/M transition	REAC:R-HSA-69273	25	10777	1	1	127	1	1	1	93	1	1	1	418	3
REAC	Deposition of new CENPA-containing nucleosomes at the centromere	REAC:R-HSA-606279	73	10777	1	1	-1	-1	1	1	-1	-1	1	1	418	2
REAC	Signaling by Receptor Tyrosine Kinases	REAC:R-HSA-9006934	502	10777	1	1	127	9	1	1	93	9	1	1	418	16
REAC	Signaling by Retinoic Acid	REAC:R-HSA-5362517	43	10777	1	1	127	2	1	1	93	3	1	1	418	2
REAC	Signaling by RAS GTPase mutants	REAC:R-HSA-9753512	3	10777	1	1	127	1	1	1	93	1	1	1	-1	-1
REAC	Costimulation by the CD28 family	REAC:R-HSA-388841	67	10777	1	1	-1	-1	1	1	-1	-1	1	1	418	1
REAC	Dermatan sulfate biosynthesis	REAC:R-HSA-2022923	11	10777	1	1	-1	-1	1	1	-1	-1	1	1	418	1
REAC	Diseases of DNA repair	REAC:R-HSA-9675135	50	10777	1	1	-1	-1	1	1	-1	-1	1	1	418	1
REAC	Diseases of DNA Double-Strand Break Repair	REAC:R-HSA-9675136	41	10777	1	1	-1	-1	1	1	-1	-1	1	1	418	1
REAC	Diseases associated with glycosaminoglycan metabolism	REAC:R-HSA-3560782	41	10777	1	1	-1	-1	1	1	-1	-1	1	1	418	2
REAC	Constitutive Signaling by Overexpressed ERBB2	REAC:R-HSA-9634285	9	10777	1	1	127	1	1	1	93	1	1	1	418	2
REAC	Diseases associated with O-glycosylation of proteins	REAC:R-HSA-3906995	65	10777	1	1	-1	-1	1	1	-1	-1	1	1	418	1
REAC	Diseases associated with N-glycosylation of proteins	REAC:R-HSA-3781860	20	10777	1	1	-1	-1	1	1	-1	-1	1	1	418	1
REAC	Signaling by Nuclear Receptors	REAC:R-HSA-9006931	291	10777	1	1	127	6	1	1	93	6	1	1	418	10
REAC	Synthesis of active ubiquitin: roles of E1 and E2 enzymes	REAC:R-HSA-8866652	30	10777	1	1	127	2	1	1	93	2	1	1	418	3
REAC	Disassembly of the destruction complex and recruitment of AXIN to the membrane	REAC:R-HSA-4641262	31	10777	1	1	127	1	1	1	-1	-1	1	1	418	1
REAC	Signaling by RAS GAP mutants	REAC:R-HSA-9753510	3	10777	1	1	127	1	1	1	93	1	1	1	-1	-1
REAC	Signaling by PDGF	REAC:R-HSA-186797	54	10777	1	1	127	1	1	1	93	1	1	1	418	2
REAC	Signaling by PDGFRA extracellular domain mutants	REAC:R-HSA-9673770	10	10777	1	1	127	1	1	1	93	1	1	1	418	1
REAC	Digestion and absorption	REAC:R-HSA-8963743	26	10777	1	1	-1	-1	1	1	-1	-1	1	1	418	1
REAC	Signaling by PDGFRA transmembrane, juxtamembrane and kinase domain mutants	REAC:R-HSA-9673767	10	10777	1	1	127	1	1	1	93	1	1	1	418	1
REAC	Digestion	REAC:R-HSA-8935690	22	10777	1	1	-1	-1	1	1	-1	-1	1	1	418	1
REAC	Synthesis of PIPs at the plasma membrane	REAC:R-HSA-1660499	52	10777	1	1	127	2	1	1	93	2	1	1	418	2
REAC	Signaling by PTK6	REAC:R-HSA-8848021	51	10777	1	1	127	3	1	1	93	3	1	1	418	1
REAC	Detoxification of Reactive Oxygen Species	REAC:R-HSA-3299685	36	10777	1	1	127	2	1	1	93	1	1	1	418	6
REAC	Cytosolic sulfonation of small molecules	REAC:R-HSA-156584	23	10777	1	1	-1	-1	1	1	-1	-1	1	1	418	1
REAC	Signaling by PDGFR in disease	REAC:R-HSA-9671555	18	10777	1	1	127	1	1	1	93	1	1	1	418	1
REAC	Cytosolic tRNA aminoacylation	REAC:R-HSA-379716	24	10777	1	1	-1	-1	1	1	-1	-1	1	1	418	3
REAC	DAG and IP3 signaling	REAC:R-HSA-1489509	41	10777	1	1	-1	-1	1	1	-1	-1	1	1	418	1
REAC	Signalling to ERKs	REAC:R-HSA-187687	31	10777	1	1	127	2	1	1	93	2	1	1	418	1
REAC	Signaling by VEGF	REAC:R-HSA-194138	104	10777	1	1	127	5	1	1	93	4	1	1	418	3
REAC	Defective B4GALT7 causes EDS, progeroid type	REAC:R-HSA-3560783	20	10777	1	1	-1	-1	1	1	-1	-1	1	1	418	2
REAC	DNA Double Strand Break Response	REAC:R-HSA-5693606	78	10777	1	1	127	1	1	1	93	1	1	1	418	1
REAC	DNA Double-Strand Break Repair	REAC:R-HSA-5693532	168	10777	1	1	127	2	1	1	93	2	1	1	418	6
REAC	DNA Repair	REAC:R-HSA-73894	330	10777	1	1	127	4	1	1	93	4	1	1	418	12
REAC	Defective B3GAT3 causes JDSSDHD	REAC:R-HSA-3560801	20	10777	1	1	-1	-1	1	1	-1	-1	1	1	418	2
REAC	Defective B3GALTL causes PpS	REAC:R-HSA-5083635	35	10777	1	1	-1	-1	1	1	-1	-1	1	1	418	1
REAC	Signalling to RAS	REAC:R-HSA-167044	17	10777	1	1	127	2	1	1	93	2	1	1	-1	-1
REAC	DNA strand elongation	REAC:R-HSA-69190	32	10777	1	1	-1	-1	1	1	-1	-1	1	1	418	3
REAC	Defective B3GALT6 causes EDSP2 and SEMDJL1	REAC:R-HSA-4420332	20	10777	1	1	-1	-1	1	1	-1	-1	1	1	418	2
REAC	Deactivation of the beta-catenin transactivating complex	REAC:R-HSA-3769402	42	10777	1	1	127	2	1	1	93	1	1	1	418	3
REAC	Defective AHCY causes HMAHCHD	REAC:R-HSA-5578997	1	10777	1	1	-1	-1	1	1	-1	-1	1	1	418	1
REAC	Signaling by phosphorylated juxtamembrane, extracellular and kinase domain KIT mutants	REAC:R-HSA-9670439	17	10777	1	1	127	1	1	1	93	1	1	1	418	1
REAC	Deadenylation of mRNA	REAC:R-HSA-429947	25	10777	1	1	-1	-1	1	1	-1	-1	1	1	418	4
REAC	Death Receptor Signaling	REAC:R-HSA-73887	140	10777	1	1	127	2	1	1	93	3	1	1	418	5
REAC	Deadenylation-dependent mRNA decay	REAC:R-HSA-429914	56	10777	1	1	-1	-1	1	1	-1	-1	1	1	418	5
REAC	Spry regulation of FGF signaling	REAC:R-HSA-1295596	14	10777	1	1	127	1	1	1	93	1	1	1	418	2
REAC	Defects of contact activation system (CAS) and kallikrein/kinin system (KKS)	REAC:R-HSA-9651496	16	10777	1	1	-1	-1	1	1	-1	-1	1	1	418	1
REAC	Signaling by TGFB family members	REAC:R-HSA-9006936	116	10777	1	1	127	2	1	1	93	2	1	1	418	4
REAC	Defective CHST14 causes EDS, musculocontractural type	REAC:R-HSA-3595174	8	10777	1	1	-1	-1	1	1	-1	-1	1	1	418	1
REAC	Defective homologous recombination repair (HRR) due to BRCA2 loss of function	REAC:R-HSA-9701190	41	10777	1	1	-1	-1	1	1	-1	-1	1	1	418	1
REAC	Defective factor VIII causes hemophilia A	REAC:R-HSA-9662001	7	10777	1	1	-1	-1	1	1	-1	-1	1	1	418	1
REAC	Defective PNP disrupts phosphorolysis of (deoxy)guanosine and (deoxy)inosine	REAC:R-HSA-9735763	1	10777	1	1	-1	-1	1	1	-1	-1	1	1	418	1
REAC	Defective NEU1 causes sialidosis	REAC:R-HSA-4341670	3	10777	1	1	-1	-1	1	1	-1	-1	1	1	418	1
REAC	Signaling by SCF-KIT	REAC:R-HSA-1433557	39	10777	1	1	127	1	1	1	93	1	1	1	418	1
REAC	Signaling by TGF-beta Receptor Complex	REAC:R-HSA-170834	87	10777	1	1	127	2	1	1	93	2	1	1	418	4
REAC	Defective GSS causes GSS deficiency	REAC:R-HSA-5579006	1	10777	1	1	-1	-1	1	1	-1	-1	1	1	418	1
REAC	Defective F8 cleavage by thrombin	REAC:R-HSA-9672391	3	10777	1	1	-1	-1	1	1	-1	-1	1	1	418	1
REAC	Defective F8 binding to von Willebrand factor	REAC:R-HSA-9672393	2	10777	1	1	-1	-1	1	1	-1	-1	1	1	418	1
REAC	DARPP-32 events	REAC:R-HSA-180024	24	10777	1	1	-1	-1	1	1	-1	-1	1	1	418	2
REAC	Defective EXT2 causes exostoses 2	REAC:R-HSA-3656237	14	10777	1	1	-1	-1	1	1	-1	-1	1	1	418	1
REAC	Defective EXT1 causes exostoses 1, TRPS2 and CHDS	REAC:R-HSA-3656253	14	10777	1	1	-1	-1	1	1	-1	-1	1	1	418	1
REAC	Defective CHSY1 causes TPBS	REAC:R-HSA-3595177	8	10777	1	1	-1	-1	1	1	-1	-1	1	1	418	1
REAC	Defective CHST3 causes SEDCJD	REAC:R-HSA-3595172	8	10777	1	1	-1	-1	1	1	-1	-1	1	1	418	1
REAC	DDX58/IFIH1-mediated induction of interferon-alpha/beta	REAC:R-HSA-168928	82	10777	1	1	127	2	1	1	93	2	1	1	418	3
REAC	Suppression of autophagy	REAC:R-HSA-9636569	2	10777	1	1	127	1	1	1	93	1	1	1	418	1
REAC	Striated Muscle Contraction	REAC:R-HSA-390522	36	10777	1	1	127	1	1	1	93	1	1	1	418	6
REAC	Stimuli-sensing channels	REAC:R-HSA-2672351	105	10777	1	1	127	2	1	1	93	1	1	1	418	1
REAC	DNA Damage Bypass	REAC:R-HSA-73893	48	10777	1	1	127	2	1	1	93	2	1	1	418	6
REAC	DNA Damage Recognition in GG-NER	REAC:R-HSA-5696394	38	10777	1	1	127	2	1	1	93	2	1	1	418	5
REAC	Signaling by Type 1 Insulin-like Growth Factor 1 Receptor (IGF1R)	REAC:R-HSA-2404192	44	10777	1	1	127	1	1	1	93	1	1	1	-1	-1
REAC	ADP signalling through P2Y purinoceptor 12	REAC:R-HSA-392170	22	10777	1	1	-1	-1	1	1	-1	-1	1	1	418	1
REAC	Signaling by NTRKs	REAC:R-HSA-166520	131	10777	1	1	127	4	1	1	93	4	1	1	418	3
REAC	FLT3 Signaling	REAC:R-HSA-9607240	36	10777	1	1	127	2	1	1	93	2	1	1	418	1
REAC	Signaling by ERBB2 TMD/JMD mutants	REAC:R-HSA-9665686	18	10777	1	1	127	1	1	1	93	1	1	1	418	2
REAC	FGFR2 alternative splicing	REAC:R-HSA-6803529	25	10777	1	1	-1	-1	1	1	-1	-1	1	1	418	2
REAC	FGFR1 mutant receptor activation	REAC:R-HSA-1839124	26	10777	1	1	-1	-1	1	1	-1	-1	1	1	418	1
REAC	FCGR3A-mediated phagocytosis	REAC:R-HSA-9664422	113	10777	1	1	127	1	1	1	93	1	1	1	418	4
REAC	Signaling by ERBB2 in Cancer	REAC:R-HSA-1227990	22	10777	1	1	127	1	1	1	93	1	1	1	418	2
REAC	FCGR3A-mediated IL10 synthesis	REAC:R-HSA-9664323	93	10777	1	1	-1	-1	1	1	-1	-1	1	1	418	1
REAC	Signaling by ERBB4	REAC:R-HSA-1236394	54	10777	1	1	127	2	1	1	93	3	1	1	418	2
REAC	Signaling by Erythropoietin	REAC:R-HSA-9006335	23	10777	1	1	127	1	1	1	93	1	1	1	-1	-1
REAC	Extracellular matrix organization	REAC:R-HSA-1474244	298	10777	1	1	-1	-1	1	1	-1	-1	1	1	418	17
REAC	Extra-nuclear estrogen signaling	REAC:R-HSA-9009391	73	10777	1	1	127	3	1	1	93	1	1	1	418	5
REAC	Extension of Telomeres	REAC:R-HSA-180786	51	10777	1	1	-1	-1	1	1	-1	-1	1	1	418	4
REAC	Signaling by FGFR	REAC:R-HSA-190236	74	10777	1	1	127	2	1	1	93	2	1	1	418	4
REAC	Export of Viral Ribonucleoproteins from Nucleus	REAC:R-HSA-168274	30	10777	1	1	127	1	1	1	93	1	1	1	418	1
REAC	Signaling by FGFR in disease	REAC:R-HSA-1226099	56	10777	1	1	127	1	1	1	93	1	1	1	418	1
REAC	Signaling by FGFR1	REAC:R-HSA-5654736	40	10777	1	1	127	2	1	1	93	2	1	1	418	2
REAC	Signaling by FGFR1 in disease	REAC:R-HSA-5655302	32	10777	1	1	127	1	1	1	93	1	1	1	418	1
REAC	Signaling by FGFR2	REAC:R-HSA-5654738	64	10777	1	1	127	2	1	1	93	2	1	1	418	4
REAC	Ethanol oxidation	REAC:R-HSA-71384	12	10777	1	1	-1	-1	1	1	-1	-1	1	1	418	1
REAC	Estrogen-dependent nuclear events downstream of ESR-membrane signaling	REAC:R-HSA-9634638	24	10777	1	1	-1	-1	1	1	-1	-1	1	1	418	1
REAC	Estrogen-dependent gene expression	REAC:R-HSA-9018519	148	10777	1	1	127	1	1	1	93	1	1	1	418	3
REAC	Estrogen biosynthesis	REAC:R-HSA-193144	6	10777	1	1	127	1	1	1	93	1	1	1	418	1
REAC	Epigenetic regulation of gene expression	REAC:R-HSA-212165	147	10777	1	1	-1	-1	1	1	-1	-1	1	1	418	1
REAC	Signaling by FGFR2 in disease	REAC:R-HSA-5655253	37	10777	1	1	127	1	1	1	93	1	1	1	-1	-1
REAC	Ephrin signaling	REAC:R-HSA-3928664	17	10777	1	1	-1	-1	1	1	-1	-1	1	1	418	1
REAC	Entry of Influenza Virion into Host Cell via Endocytosis	REAC:R-HSA-168275	2	10777	1	1	-1	-1	1	1	-1	-1	1	1	418	1
REAC	Signaling by FGFR3	REAC:R-HSA-5654741	32	10777	1	1	127	2	1	1	93	2	1	1	418	2
REAC	Signaling by ERBB2 KD Mutants	REAC:R-HSA-9664565	21	10777	1	1	127	1	1	1	93	1	1	1	418	2
REAC	Endosomal Sorting Complex Required For Transport (ESCRT)	REAC:R-HSA-917729	31	10777	1	1	127	1	1	1	93	1	1	1	418	2
REAC	FLT3 signaling by CBL mutants	REAC:R-HSA-9706377	7	10777	1	1	127	1	1	1	93	1	1	1	418	1
REAC	Signaling by ERBB2 ECD mutants	REAC:R-HSA-9665348	14	10777	1	1	127	1	1	1	93	1	1	1	418	2
REAC	Free fatty acids regulate insulin secretion	REAC:R-HSA-400451	11	10777	1	1	127	2	1	1	93	2	1	1	418	2
REAC	Formyl peptide receptors bind formyl peptides and many other ligands	REAC:R-HSA-444473	7	10777	1	1	127	1	1	1	-1	-1	1	1	418	1
REAC	Formation of the cornified envelope	REAC:R-HSA-6809371	128	10777	1	1	127	4	1	1	93	3	1	1	418	2
REAC	Formation of the beta-catenin:TCF transactivating complex	REAC:R-HSA-201722	91	10777	1	1	-1	-1	1	1	-1	-1	1	1	418	1
REAC	Formation of the active cofactor, UDP-glucuronate	REAC:R-HSA-173599	3	10777	1	1	-1	-1	1	1	-1	-1	1	1	418	2
REAC	Formation of annular gap junctions	REAC:R-HSA-196025	11	10777	1	1	127	1	1	1	93	1	1	1	418	2
REAC	Formation of TC-NER Pre-Incision Complex	REAC:R-HSA-6781823	52	10777	1	1	127	2	1	1	93	2	1	1	418	3
REAC	Signaling by CSF3 (G-CSF)	REAC:R-HSA-9674555	30	10777	1	1	127	1	1	1	93	1	1	1	418	2
REAC	Formation of Incision Complex in GG-NER	REAC:R-HSA-5696395	43	10777	1	1	127	1	1	1	93	1	1	1	418	4
REAC	Formation of Fibrin Clot (Clotting Cascade)	REAC:R-HSA-140877	39	10777	1	1	-1	-1	1	1	-1	-1	1	1	418	2
REAC	Signaling by EGFR	REAC:R-HSA-177929	48	10777	1	1	127	2	1	1	93	2	1	1	418	1
REAC	Fibronectin matrix formation	REAC:R-HSA-1566977	6	10777	1	1	-1	-1	1	1	-1	-1	1	1	418	1
REAC	Fcgamma receptor (FCGR) dependent phagocytosis	REAC:R-HSA-2029480	140	10777	1	1	127	3	1	1	93	2	1	1	418	7
REAC	Signaling by EGFR in Cancer	REAC:R-HSA-1643713	23	10777	1	1	127	2	1	1	93	2	1	1	418	3
REAC	Signaling by EGFRvIII in Cancer	REAC:R-HSA-5637812	13	10777	1	1	127	1	1	1	93	1	1	1	418	2
REAC	Fatty acyl-CoA biosynthesis	REAC:R-HSA-75105	37	10777	1	1	127	3	1	1	93	2	1	1	418	4
REAC	Signaling by ERBB2	REAC:R-HSA-1227986	46	10777	1	1	127	3	1	1	93	3	1	1	418	3
REAC	Fatty acid metabolism	REAC:R-HSA-8978868	173	10777	1	1	127	3	1	1	93	2	1	1	418	8
REAC	Fanconi Anemia Pathway	REAC:R-HSA-6783310	39	10777	1	1	127	1	1	1	93	1	1	1	418	2
REAC	Factors involved in megakaryocyte development and platelet production	REAC:R-HSA-983231	169	10777	1	1	127	4	1	1	93	4	1	1	418	13
REAC	FLT3 signaling in disease	REAC:R-HSA-9682385	27	10777	1	1	127	2	1	1	93	2	1	1	418	2
REAC	Signaling by Non-Receptor Tyrosine Kinases	REAC:R-HSA-9006927	51	10777	1	1	127	3	1	1	93	3	1	1	418	1
REAC	Signaling by FGFR3 in disease	REAC:R-HSA-5655332	17	10777	1	1	127	1	1	1	93	1	1	1	-1	-1
REAC	Early SARS-CoV-2 Infection Events	REAC:R-HSA-9772572	34	10777	1	1	127	1	1	1	93	1	1	1	418	3
REAC	Drug-mediated inhibition of ERBB2 signaling	REAC:R-HSA-9652282	4	10777	1	1	-1	-1	1	1	-1	-1	1	1	418	2
REAC	Drug resistance in ERBB2 TMD/JMD mutants	REAC:R-HSA-9665737	4	10777	1	1	-1	-1	1	1	-1	-1	1	1	418	2
REAC	Drug resistance in ERBB2 KD mutants	REAC:R-HSA-9665230	4	10777	1	1	-1	-1	1	1	-1	-1	1	1	418	2
REAC	Signaling by NOTCH1 HD+PEST Domain Mutants in Cancer	REAC:R-HSA-2894858	57	10777	1	1	127	1	1	1	93	1	1	1	418	1
REAC	Signaling by NOTCH1 PEST Domain Mutants in Cancer	REAC:R-HSA-2644602	57	10777	1	1	127	1	1	1	93	1	1	1	418	1
REAC	Drug ADME	REAC:R-HSA-9748784	96	10777	1	1	-1	-1	1	1	-1	-1	1	1	418	4
REAC	Downstream signal transduction	REAC:R-HSA-186763	26	10777	1	1	127	1	1	1	93	1	1	1	418	1
REAC	Signaling by NOTCH1 in Cancer	REAC:R-HSA-2644603	57	10777	1	1	127	1	1	1	93	1	1	1	418	1
REAC	Downregulation of TGF-beta receptor signaling	REAC:R-HSA-2173788	24	10777	1	1	127	1	1	1	93	1	1	1	418	3
REAC	Signaling by NOTCH2	REAC:R-HSA-1980145	33	10777	1	1	127	1	1	1	93	1	1	1	418	1
REAC	Downregulation of SMAD2/3:SMAD4 transcriptional activity	REAC:R-HSA-2173795	27	10777	1	1	127	1	1	1	93	1	1	1	418	2
REAC	Downregulation of ERBB4 signaling	REAC:R-HSA-1253288	8	10777	1	1	127	1	1	1	93	1	1	1	418	1
REAC	Signaling by NOTCH3	REAC:R-HSA-9012852	48	10777	1	1	127	1	1	1	93	1	1	1	418	3
REAC	Downregulation of ERBB2:ERBB3 signaling	REAC:R-HSA-1358803	12	10777	1	1	127	1	1	1	93	1	1	1	418	1
REAC	Downregulation of ERBB2 signaling	REAC:R-HSA-8863795	27	10777	1	1	127	1	1	1	93	1	1	1	418	3
REAC	Constitutive Signaling by NOTCH1 PEST Domain Mutants	REAC:R-HSA-2644606	57	10777	1	1	127	1	1	1	93	1	1	1	418	1
REAC	Dissolution of Fibrin Clot	REAC:R-HSA-75205	13	10777	1	1	127	1	1	1	93	1	1	1	418	2
REAC	Displacement of DNA glycosylase by APEX1	REAC:R-HSA-110357	7	10777	1	1	-1	-1	1	1	-1	-1	1	1	418	1
REAC	Signaling by NTRK1 (TRKA)	REAC:R-HSA-187037	112	10777	1	1	127	3	1	1	93	3	1	1	418	3
REAC	Diseases of programmed cell death	REAC:R-HSA-9645723	104	10777	1	1	127	1	1	1	93	1	1	1	418	7
REAC	Diseases of nucleotide metabolism	REAC:R-HSA-9735804	4	10777	1	1	-1	-1	1	1	-1	-1	1	1	418	1
REAC	Diseases of metabolism	REAC:R-HSA-5668914	245	10777	1	1	127	4	1	1	93	3	1	1	418	13
REAC	Diseases of hemostasis	REAC:R-HSA-9671793	16	10777	1	1	-1	-1	1	1	-1	-1	1	1	418	1
REAC	Diseases of glycosylation	REAC:R-HSA-3781865	140	10777	1	1	127	2	1	1	93	2	1	1	418	4
REAC	Signaling by NTRK2 (TRKB)	REAC:R-HSA-9006115	21	10777	1	1	127	1	1	1	93	1	1	1	-1	-1
REAC	Signaling by NTRK3 (TRKC)	REAC:R-HSA-9034015	14	10777	1	1	127	2	1	1	93	2	1	1	-1	-1
REAC	Signaling by NOTCH1 HD Domain Mutants in Cancer	REAC:R-HSA-2691230	15	10777	1	1	127	1	1	1	93	1	1	1	418	1
REAC	Elastic fibre formation	REAC:R-HSA-1566948	44	10777	1	1	-1	-1	1	1	-1	-1	1	1	418	2
REAC	Dual Incision in GG-NER	REAC:R-HSA-5696400	41	10777	1	1	127	1	1	1	93	1	1	1	418	5
REAC	E2F mediated regulation of DNA replication	REAC:R-HSA-113510	22	10777	1	1	-1	-1	1	1	-1	-1	1	1	418	1
REAC	Early Phase of HIV Life Cycle	REAC:R-HSA-162594	14	10777	1	1	-1	-1	1	1	-1	-1	1	1	418	3
REAC	ESR-mediated signaling	REAC:R-HSA-8939211	217	10777	1	1	127	4	1	1	93	2	1	1	418	7
REAC	ERKs are inactivated	REAC:R-HSA-202670	13	10777	1	1	-1	-1	1	1	-1	-1	1	1	418	1
REAC	ERK/MAPK targets	REAC:R-HSA-198753	22	10777	1	1	-1	-1	1	1	-1	-1	1	1	418	1
REAC	Signaling by FGFR4	REAC:R-HSA-5654743	35	10777	1	1	127	2	1	1	93	2	1	1	418	2
REAC	ERCC6 (CSB) and EHMT2 (G9a) positively regulate rRNA expression	REAC:R-HSA-427389	76	10777	1	1	-1	-1	1	1	-1	-1	1	1	418	1
REAC	Signaling by FGFR4 in disease	REAC:R-HSA-5655291	9	10777	1	1	127	1	1	1	93	1	1	1	-1	-1
REAC	Signaling by FLT3 ITD and TKD mutants	REAC:R-HSA-9703648	15	10777	1	1	127	1	1	1	93	1	1	1	-1	-1
REAC	Signaling by FLT3 fusion proteins	REAC:R-HSA-9703465	17	10777	1	1	127	1	1	1	93	1	1	1	418	1
REAC	Signaling by GPCR	REAC:R-HSA-372790	696	10777	1	1	127	3	1	1	93	3	1	1	418	6
REAC	Signaling by Insulin receptor	REAC:R-HSA-74752	69	10777	1	1	127	1	1	1	93	1	1	1	418	2
REAC	ER Quality Control Compartment (ERQC)	REAC:R-HSA-901032	21	10777	1	1	127	1	1	1	93	1	1	1	418	2
REAC	EPHB-mediated forward signaling	REAC:R-HSA-3928662	40	10777	1	1	127	3	1	1	93	2	1	1	418	4
REAC	Signaling by KIT in disease	REAC:R-HSA-9669938	17	10777	1	1	127	1	1	1	93	1	1	1	418	1
REAC	Signaling by Ligand-Responsive EGFR Variants in Cancer	REAC:R-HSA-5637815	17	10777	1	1	127	2	1	1	93	2	1	1	418	3
REAC	EPHA-mediated growth cone collapse	REAC:R-HSA-3928663	28	10777	1	1	127	1	1	1	93	1	1	1	418	1
REAC	EPH-ephrin mediated repulsion of cells	REAC:R-HSA-3928665	49	10777	1	1	127	1	1	1	93	1	1	1	418	2
REAC	Signaling by MET	REAC:R-HSA-6806834	76	10777	1	1	127	3	1	1	93	3	1	1	418	2
REAC	EPH-Ephrin signaling	REAC:R-HSA-2682334	90	10777	1	1	127	3	1	1	93	2	1	1	418	7
REAC	Signaling by NOTCH1	REAC:R-HSA-1980143	72	10777	1	1	127	1	1	1	93	1	1	1	418	1
REAC	EML4 and NUDC in mitotic spindle formation	REAC:R-HSA-9648025	115	10777	1	1	127	4	1	1	93	3	1	1	418	11
REAC	EGFR downregulation	REAC:R-HSA-182971	30	10777	1	1	127	1	1	1	93	1	1	1	418	1
REAC	ECM proteoglycans	REAC:R-HSA-3000178	75	10777	1	1	-1	-1	1	1	-1	-1	1	1	418	3
REAC	Dual incision in TC-NER	REAC:R-HSA-6782135	64	10777	1	1	127	1	1	1	93	1	1	1	418	4
REAC	Constitutive Signaling by NOTCH1 HD+PEST Domain Mutants	REAC:R-HSA-2894862	57	10777	1	1	127	1	1	1	93	1	1	1	418	1
REAC	TGF-beta receptor signaling in EMT (epithelial to mesenchymal transition)	REAC:R-HSA-2173791	15	10777	1	1	127	2	1	1	93	2	1	1	418	1
REAC	Synthesis of substrates in N-glycan biosythesis	REAC:R-HSA-446219	63	10777	1	1	127	2	1	1	93	2	1	1	418	2
REAC	Apoptosis induced DNA fragmentation	REAC:R-HSA-140342	13	10777	1	1	-1	-1	1	1	-1	-1	1	1	418	1
REAC	Antiviral mechanism by IFN-stimulated genes	REAC:R-HSA-1169410	78	10777	1	1	127	2	1	1	93	2	1	1	418	9
REAC	Frs2-mediated activation	REAC:R-HSA-170968	11	10777	1	1	-1	-1	1	1	-1	-1	1	1	418	1
REAC	Antimicrobial peptides	REAC:R-HSA-6803157	95	10777	1	1	127	1	1	1	-1	-1	1	1	418	1
REAC	Uptake and actions of bacterial toxins	REAC:R-HSA-5339562	25	10777	1	1	127	1	1	1	93	1	1	1	418	5
REAC	Antigen Presentation: Folding, assembly and peptide loading of class I MHC	REAC:R-HSA-983170	29	10777	1	1	-1	-1	1	1	-1	-1	1	1	418	5
REAC	Anti-inflammatory response favouring Leishmania parasite infection	REAC:R-HSA-9662851	221	10777	1	1	-1	-1	1	1	-1	-1	1	1	418	3
REAC	Apoptotic cleavage of cellular proteins	REAC:R-HSA-111465	37	10777	1	1	127	2	1	1	93	2	1	1	418	4
REAC	VEGFA-VEGFR2 Pathway	REAC:R-HSA-4420097	94	10777	1	1	127	5	1	1	93	4	1	1	418	3
REAC	VEGFR2 mediated cell proliferation	REAC:R-HSA-5218921	16	10777	1	1	127	1	1	1	93	1	1	1	-1	-1
REAC	VEGFR2 mediated vascular permeability	REAC:R-HSA-5218920	27	10777	1	1	127	2	1	1	93	1	1	1	418	1
REAC	VLDLR internalisation and degradation	REAC:R-HSA-8866427	16	10777	1	1	127	1	1	1	93	1	1	1	418	2
REAC	Amplification of signal from the kinetochores	REAC:R-HSA-141424	92	10777	1	1	127	2	1	1	93	1	1	1	418	6
REAC	Amplification of signal from unattached kinetochores via a MAD2 inhibitory signal	REAC:R-HSA-141444	92	10777	1	1	127	2	1	1	93	1	1	1	418	6
REAC	Amino acids regulate mTORC1	REAC:R-HSA-9639288	55	10777	1	1	-1	-1	1	1	-1	-1	1	1	418	2
REAC	Alpha-protein kinase 1 signaling pathway	REAC:R-HSA-9645460	11	10777	1	1	127	1	1	1	93	1	1	1	418	1
REAC	Vasopressin regulates renal water homeostasis via Aquaporins	REAC:R-HSA-432040	43	10777	1	1	-1	-1	1	1	93	1	1	1	418	1
REAC	Advanced glycosylation endproduct receptor signaling	REAC:R-HSA-879415	13	10777	1	1	-1	-1	1	1	-1	-1	1	1	418	3
REAC	Adrenaline,noradrenaline inhibits insulin secretion	REAC:R-HSA-400042	28	10777	1	1	-1	-1	1	1	-1	-1	1	1	418	1
REAC	Adherens junctions interactions	REAC:R-HSA-418990	32	10777	1	1	127	2	1	1	93	2	1	1	418	1
REAC	Adenylate cyclase inhibitory pathway	REAC:R-HSA-170670	14	10777	1	1	-1	-1	1	1	-1	-1	1	1	418	1
REAC	Amyloid fiber formation	REAC:R-HSA-977225	110	10777	1	1	127	2	1	1	93	2	1	1	418	3
REAC	Apoptotic execution phase	REAC:R-HSA-75153	51	10777	1	1	127	2	1	1	93	2	1	1	418	5
REAC	Aquaporin-mediated transport	REAC:R-HSA-445717	52	10777	1	1	-1	-1	1	1	93	1	1	1	418	1
REAC	Azathioprine ADME	REAC:R-HSA-9748787	23	10777	1	1	-1	-1	1	1	-1	-1	1	1	418	2
REAC	Axonal growth stimulation	REAC:R-HSA-209563	4	10777	1	1	127	1	1	1	93	1	1	1	418	1
REAC	Axonal growth inhibition (RHOA activation)	REAC:R-HSA-193634	9	10777	1	1	127	1	1	1	93	1	1	1	418	2
REAC	Transmission across Chemical Synapses	REAC:R-HSA-112315	259	10777	1	1	127	4	1	1	93	4	1	1	418	10
REAC	Transport of Mature Transcript to Cytoplasm	REAC:R-HSA-72202	80	10777	1	1	127	1	1	1	93	1	1	1	418	3
REAC	Transport of Mature mRNA Derived from an Intronless Transcript	REAC:R-HSA-159231	38	10777	1	1	127	1	1	1	93	1	1	1	-1	-1
REAC	Transport of Mature mRNA derived from an Intron-Containing Transcript	REAC:R-HSA-159236	71	10777	1	1	127	1	1	1	93	1	1	1	418	3
REAC	Transport of Mature mRNAs Derived from Intronless Transcripts	REAC:R-HSA-159234	39	10777	1	1	127	1	1	1	93	1	1	1	-1	-1
REAC	Transport of Ribonucleoproteins into the Host Nucleus	REAC:R-HSA-168271	29	10777	1	1	127	1	1	1	93	1	1	1	418	1
REAC	Attachment and Entry	REAC:R-HSA-9694614	17	10777	1	1	127	1	1	1	93	1	1	1	418	2
REAC	Attachment and Entry	REAC:R-HSA-9678110	4	10777	1	1	127	1	1	1	93	1	1	1	418	1
REAC	Transport of nucleosides and free purine and pyrimidine bases across the plasma membrane	REAC:R-HSA-83936	12	10777	1	1	127	1	1	1	93	1	1	1	-1	-1
REAC	Transport of small molecules	REAC:R-HSA-382551	720	10777	1	1	127	5	1	1	93	5	1	1	418	37
REAC	Transport of the SLBP Dependant Mature mRNA	REAC:R-HSA-159230	32	10777	1	1	127	1	1	1	93	1	1	1	-1	-1
REAC	Transport of the SLBP independent Mature mRNA	REAC:R-HSA-159227	31	10777	1	1	127	1	1	1	93	1	1	1	-1	-1
REAC	Transport of vitamins, nucleosides, and related molecules	REAC:R-HSA-425397	42	10777	1	1	127	1	1	1	93	1	1	1	-1	-1
REAC	Assembly of the ORC complex at the origin of replication	REAC:R-HSA-68616	69	10777	1	1	-1	-1	1	1	-1	-1	1	1	418	1
REAC	Assembly of collagen fibrils and other multimeric structures	REAC:R-HSA-2022090	60	10777	1	1	-1	-1	1	1	-1	-1	1	1	418	2
REAC	Assembly of Viral Components at the Budding Site	REAC:R-HSA-168316	2	10777	1	1	-1	-1	1	1	-1	-1	1	1	418	1
REAC	Assembly and cell surface presentation of NMDA receptors	REAC:R-HSA-9609736	43	10777	1	1	127	2	1	1	93	2	1	1	418	6
REAC	Assembly Of The HIV Virion	REAC:R-HSA-175474	16	10777	1	1	127	1	1	1	93	1	1	1	418	2
REAC	Aryl hydrocarbon receptor signalling	REAC:R-HSA-8937144	6	10777	1	1	127	1	1	1	93	1	1	1	418	1
REAC	Arachidonic acid metabolism	REAC:R-HSA-2142753	59	10777	1	1	-1	-1	1	1	-1	-1	1	1	418	3
REAC	Acyl chain remodelling of PS	REAC:R-HSA-1482801	22	10777	1	1	-1	-1	1	1	-1	-1	1	1	418	2
REAC	Acyl chain remodelling of PI	REAC:R-HSA-1482922	17	10777	1	1	-1	-1	1	1	-1	-1	1	1	418	2
REAC	Acyl chain remodelling of PG	REAC:R-HSA-1482925	18	10777	1	1	127	1	1	1	93	1	1	1	418	3
REAC	p75 NTR receptor-mediated signalling	REAC:R-HSA-193704	97	10777	1	1	127	2	1	1	93	3	1	1	418	4
REAC	p75NTR recruits signalling complexes	REAC:R-HSA-209543	13	10777	1	1	127	1	1	1	93	2	1	1	418	1
REAC	ATF6 (ATF6-alpha) activates chaperones	REAC:R-HSA-381033	11	10777	1	1	-1	-1	1	1	-1	-1	1	1	418	3
REAC	ATF6 (ATF6-alpha) activates chaperone genes	REAC:R-HSA-381183	9	10777	1	1	-1	-1	1	1	-1	-1	1	1	418	3
REAC	ATF4 activates genes in response to endoplasmic reticulum stress	REAC:R-HSA-380994	27	10777	1	1	-1	-1	1	1	-1	-1	1	1	418	1
REAC	p75NTR regulates axonogenesis	REAC:R-HSA-193697	10	10777	1	1	127	1	1	1	93	1	1	1	418	2
REAC	ARMS-mediated activation	REAC:R-HSA-170984	7	10777	1	1	-1	-1	1	1	-1	-1	1	1	418	1
REAC	p75NTR signals via NF-kB	REAC:R-HSA-193639	16	10777	1	1	127	1	1	1	93	2	1	1	418	1
REAC	APOBEC3G mediated resistance to HIV-1 infection	REAC:R-HSA-180689	4	10777	1	1	-1	-1	1	1	-1	-1	1	1	418	1
REAC	snRNP Assembly	REAC:R-HSA-191859	51	10777	1	1	127	1	1	1	93	1	1	1	-1	-1
REAC	tRNA processing	REAC:R-HSA-72306	103	10777	1	1	127	1	1	1	93	1	1	1	418	3
REAC	tRNA processing in the nucleus	REAC:R-HSA-6784531	55	10777	1	1	127	1	1	1	93	1	1	1	418	2
REAC	trans-Golgi Network Vesicle Budding	REAC:R-HSA-199992	72	10777	1	1	127	2	1	1	93	2	1	1	418	8
REAC	APC/C:Cdc20 mediated degradation of Cyclin B	REAC:R-HSA-174048	24	10777	1	1	127	1	1	1	93	1	1	1	418	1
REAC	2-LTR circle formation	REAC:R-HSA-164843	7	10777	1	1	-1	-1	1	1	-1	-1	1	1	418	2
REAC	A tetrasaccharide linker sequence is required for GAG synthesis	REAC:R-HSA-1971475	26	10777	1	1	-1	-1	1	1	-1	-1	1	1	418	2
REAC	ADORA2B mediated anti-inflammatory cytokines production	REAC:R-HSA-9660821	133	10777	1	1	-1	-1	1	1	-1	-1	1	1	418	2
REAC	APC-Cdc20 mediated degradation of Nek2A	REAC:R-HSA-179409	26	10777	1	1	127	1	1	1	93	1	1	1	418	1
REAC	ADP signalling through P2Y purinoceptor 1	REAC:R-HSA-418592	24	10777	1	1	-1	-1	1	1	-1	-1	1	1	418	1
REAC	APC truncation mutants have impaired AXIN binding	REAC:R-HSA-5467337	14	10777	1	1	-1	-1	1	1	-1	-1	1	1	418	1
REAC	p38MAPK events	REAC:R-HSA-171007	11	10777	1	1	127	2	1	1	93	2	1	1	-1	-1
REAC	Translesion synthesis by Y family DNA polymerases bypasses lesions on DNA template	REAC:R-HSA-110313	39	10777	1	1	127	2	1	1	93	2	1	1	418	5
REAC	AXIN missense mutants destabilize the destruction complex	REAC:R-HSA-5467340	14	10777	1	1	-1	-1	1	1	-1	-1	1	1	418	1
REAC	Abasic sugar-phosphate removal via the single-nucleotide replacement pathway	REAC:R-HSA-73930	2	10777	1	1	-1	-1	1	1	-1	-1	1	1	418	1
REAC	Acyl chain remodelling of PE	REAC:R-HSA-1482839	29	10777	1	1	-1	-1	1	1	-1	-1	1	1	418	3
REAC	Acyl chain remodelling of PC	REAC:R-HSA-1482788	27	10777	1	1	127	1	1	1	93	1	1	1	418	5
REAC	Acyl chain remodeling of CL	REAC:R-HSA-1482798	6	10777	1	1	-1	-1	1	1	-1	-1	1	1	418	1
REAC	Activation of the pre-replicative complex	REAC:R-HSA-68962	33	10777	1	1	-1	-1	1	1	-1	-1	1	1	418	2
REAC	Activation of gene expression by SREBF (SREBP)	REAC:R-HSA-2426168	40	10777	1	1	127	3	1	1	93	2	1	1	418	3
REAC	Activation of NMDA receptors and postsynaptic events	REAC:R-HSA-442755	89	10777	1	1	127	3	1	1	93	3	1	1	418	8
REAC	Viral Messenger RNA Synthesis	REAC:R-HSA-168325	40	10777	1	1	127	1	1	1	93	1	1	1	-1	-1
REAC	Activation of IRF3/IRF7 mediated by TBK1/IKK epsilon	REAC:R-HSA-936964	16	10777	1	1	127	1	1	1	93	1	1	1	418	1
REAC	Visual phototransduction	REAC:R-HSA-2187338	98	10777	1	1	127	2	1	1	93	4	1	1	418	2
REAC	Activation of GABAB receptors	REAC:R-HSA-991365	43	10777	1	1	-1	-1	1	1	-1	-1	1	1	418	1
REAC	Vitamin C (ascorbate) metabolism	REAC:R-HSA-196836	8	10777	1	1	127	1	1	1	93	1	1	1	418	1
REAC	Activation of BH3-only proteins	REAC:R-HSA-114452	30	10777	1	1	127	3	1	1	-1	-1	1	1	418	5
REAC	Vpr-mediated induction of apoptosis by mitochondrial outer membrane permeabilization	REAC:R-HSA-180897	3	10777	1	1	127	1	1	1	93	1	1	1	-1	-1
REAC	Activation of ATR in response to replication stress	REAC:R-HSA-176187	37	10777	1	1	-1	-1	1	1	-1	-1	1	1	418	2
REAC	Vpr-mediated nuclear import of PICs	REAC:R-HSA-180910	31	10777	1	1	127	1	1	1	93	1	1	1	-1	-1
REAC	Activation of AMPK downstream of NMDARs	REAC:R-HSA-9619483	28	10777	1	1	127	2	1	1	93	2	1	1	418	5
REAC	VxPx cargo-targeting to cilium	REAC:R-HSA-5620916	21	10777	1	1	127	2	1	1	93	2	1	1	418	1
REAC	Activated NOTCH1 Transmits Signal to the Nucleus	REAC:R-HSA-2122948	31	10777	1	1	127	1	1	1	93	1	1	1	418	1
REAC	XBP1(S) activates chaperone genes	REAC:R-HSA-381038	47	10777	1	1	127	1	1	1	93	1	1	1	418	5
REAC	Acetylcholine regulates insulin secretion	REAC:R-HSA-399997	10	10777	1	1	-1	-1	1	1	-1	-1	1	1	418	1
REAC	activated TAK1 mediates p38 MAPK activation	REAC:R-HSA-450302	23	10777	1	1	127	1	1	1	93	1	1	1	418	1
REAC	Abnormal conversion of 2-oxoglutarate to 2-hydroxyglutarate	REAC:R-HSA-2978092	1	10777	1	1	-1	-1	1	1	-1	-1	1	1	418	1
REAC	p130Cas linkage to MAPK signaling for integrins	REAC:R-HSA-372708	15	10777	1	1	127	1	1	1	93	1	1	1	418	3
REAC	Constitutive Signaling by NOTCH1 HD Domain Mutants	REAC:R-HSA-2691232	15	10777	1	1	127	1	1	1	93	1	1	1	418	1
REAC	BMAL1:CLOCK,NPAS2 activates circadian gene expression	REAC:R-HSA-1368108	27	10777	1	1	-1	-1	1	1	-1	-1	1	1	418	1
REAC	Translesion synthesis by REV1	REAC:R-HSA-110312	16	10777	1	1	127	1	1	1	93	1	1	1	418	3
REAC	TP53 Regulates Transcription of Cell Cycle Genes	REAC:R-HSA-6791312	49	10777	1	1	127	2	1	1	93	1	1	1	418	3
REAC	TP53 Regulates Transcription of Cell Death Genes	REAC:R-HSA-5633008	44	10777	1	1	127	2	1	1	93	2	1	1	-1	-1
REAC	TP53 Regulates Transcription of Genes Involved in Cytochrome C Release	REAC:R-HSA-6803204	20	10777	1	1	127	2	1	1	93	2	1	1	-1	-1
REAC	TP53 Regulates Transcription of Genes Involved in G2 Cell Cycle Arrest	REAC:R-HSA-6804114	18	10777	1	1	127	2	1	1	93	1	1	1	418	2
REAC	TRAF6 mediated IRF7 activation in TLR7/8 or 9 signaling	REAC:R-HSA-975110	13	10777	1	1	127	1	1	1	93	1	1	1	418	1
REAC	Cellular Senescence	REAC:R-HSA-2559583	195	10777	1	1	127	2	1	1	93	1	1	1	418	1
REAC	Cell-extracellular matrix interactions	REAC:R-HSA-446353	18	10777	1	1	127	1	1	1	93	1	1	1	418	4
REAC	Cell-cell junction organization	REAC:R-HSA-421270	64	10777	1	1	127	2	1	1	93	2	1	1	418	1
REAC	Cell-Cell communication	REAC:R-HSA-1500931	127	10777	1	1	127	2	1	1	93	2	1	1	418	10
REAC	Cell surface interactions at the vascular wall	REAC:R-HSA-202733	190	10777	1	1	127	2	1	1	93	1	1	1	418	2
REAC	Cell recruitment (pro-inflammatory response)	REAC:R-HSA-9664424	25	10777	1	1	127	2	1	1	93	1	1	1	418	1
REAC	Centrosome maturation	REAC:R-HSA-380287	81	10777	1	1	127	3	1	1	93	3	1	1	418	9
REAC	TRAF6 mediated induction of NFkB and MAP kinases upon TLR7/8 or 9 activation	REAC:R-HSA-975138	89	10777	1	1	127	1	1	1	93	1	1	1	418	2
REAC	Cell death signalling via NRAGE, NRIF and NADE	REAC:R-HSA-204998	76	10777	1	1	127	1	1	1	93	2	1	1	418	2
REAC	TRAF6-mediated induction of TAK1 complex within TLR4 complex	REAC:R-HSA-937072	15	10777	1	1	127	1	1	1	93	1	1	1	418	1
REAC	TRIF(TICAM1)-mediated TLR4 signaling	REAC:R-HSA-937061	96	10777	1	1	127	1	1	1	93	1	1	1	418	2
REAC	Termination of translesion DNA synthesis	REAC:R-HSA-5656169	32	10777	1	1	127	1	1	1	93	1	1	1	418	3
REAC	The NLRP3 inflammasome	REAC:R-HSA-844456	15	10777	1	1	127	2	1	1	93	1	1	1	418	1
REAC	The canonical retinoid cycle in rods (twilight vision)	REAC:R-HSA-2453902	23	10777	1	1	127	2	1	1	93	2	1	1	-1	-1
REAC	Cargo trafficking to the periciliary membrane	REAC:R-HSA-5620920	51	10777	1	1	127	2	1	1	93	2	1	1	418	7
REAC	The citric acid (TCA) cycle and respiratory electron transport	REAC:R-HSA-1428517	177	10777	1	1	127	3	1	1	93	1	1	1	418	4
REAC	Cargo recognition for clathrin-mediated endocytosis	REAC:R-HSA-8856825	104	10777	1	1	127	2	1	1	93	2	1	1	418	3
REAC	Cargo concentration in the ER	REAC:R-HSA-5694530	33	10777	1	1	-1	-1	1	1	-1	-1	1	1	418	1
REAC	Carboxyterminal post-translational modifications of tubulin	REAC:R-HSA-8955332	45	10777	1	1	127	2	1	1	93	2	1	1	418	5
REAC	The retinoid cycle in cones (daylight vision)	REAC:R-HSA-2187335	7	10777	1	1	-1	-1	1	1	93	1	1	1	418	1
REAC	Cell junction organization	REAC:R-HSA-446728	91	10777	1	1	127	2	1	1	93	2	1	1	418	5
REAC	ChREBP activates metabolic gene expression	REAC:R-HSA-163765	7	10777	1	1	127	2	1	1	93	1	1	1	418	2
REAC	TNFR1-induced NFkappaB signaling pathway	REAC:R-HSA-5357956	30	10777	1	1	127	1	1	1	93	1	1	1	418	2
REAC	Synthesis of very long-chain fatty acyl-CoAs	REAC:R-HSA-75876	24	10777	1	1	127	2	1	1	93	2	1	1	418	2
REAC	TAK1-dependent IKK and NF-kappa-B activation	REAC:R-HSA-445989	32	10777	1	1	127	1	1	1	93	1	1	1	418	1
REAC	Constitutive Signaling by Ligand-Responsive EGFR Cancer Variants	REAC:R-HSA-1236382	17	10777	1	1	127	2	1	1	93	2	1	1	418	3
REAC	Constitutive Signaling by EGFRvIII	REAC:R-HSA-5637810	13	10777	1	1	127	1	1	1	93	1	1	1	418	2
REAC	Condensation of Prophase Chromosomes	REAC:R-HSA-2299718	73	10777	1	1	-1	-1	1	1	-1	-1	1	1	418	1
REAC	Complement cascade	REAC:R-HSA-166658	111	10777	1	1	-1	-1	1	1	-1	-1	1	1	418	1
REAC	Collagen formation	REAC:R-HSA-1474290	89	10777	1	1	-1	-1	1	1	-1	-1	1	1	418	6
REAC	Collagen degradation	REAC:R-HSA-1442490	64	10777	1	1	-1	-1	1	1	-1	-1	1	1	418	1
REAC	Collagen biosynthesis and modifying enzymes	REAC:R-HSA-1650814	67	10777	1	1	-1	-1	1	1	-1	-1	1	1	418	4
REAC	TGF-beta receptor signaling activates SMADs	REAC:R-HSA-2173789	44	10777	1	1	127	1	1	1	93	1	1	1	418	3
REAC	Class A/1 (Rhodopsin-like receptors)	REAC:R-HSA-373076	328	10777	1	1	127	1	1	1	-1	-1	1	1	418	1
REAC	Citric acid cycle (TCA cycle)	REAC:R-HSA-71403	22	10777	1	1	-1	-1	1	1	-1	-1	1	1	418	2
REAC	Circadian Clock	REAC:R-HSA-400253	67	10777	1	1	127	1	1	1	93	1	1	1	418	2
REAC	TICAM1, RIP1-mediated IKK complex recruitment	REAC:R-HSA-168927	19	10777	1	1	127	1	1	1	93	1	1	1	418	1
REAC	Chylomicron assembly	REAC:R-HSA-8963888	10	10777	1	1	-1	-1	1	1	93	1	1	1	418	1
REAC	Chromosome Maintenance	REAC:R-HSA-73886	139	10777	1	1	-1	-1	1	1	-1	-1	1	1	418	5
REAC	Chromatin organization	REAC:R-HSA-4839726	273	10777	1	1	-1	-1	1	1	-1	-1	1	1	418	4
REAC	TICAM1,TRAF6-dependent induction of TAK1 complex	REAC:R-HSA-9014325	11	10777	1	1	127	1	1	1	93	1	1	1	418	1
REAC	TICAM1-dependent activation of IRF3/IRF7	REAC:R-HSA-9013973	12	10777	1	1	127	1	1	1	93	1	1	1	418	1
REAC	Chromatin modifying enzymes	REAC:R-HSA-3247509	273	10777	1	1	-1	-1	1	1	-1	-1	1	1	418	4
REAC	Chondroitin sulfate/dermatan sulfate metabolism	REAC:R-HSA-1793185	49	10777	1	1	-1	-1	1	1	-1	-1	1	1	418	2
REAC	Chondroitin sulfate biosynthesis	REAC:R-HSA-2022870	19	10777	1	1	-1	-1	1	1	-1	-1	1	1	418	1
REAC	TNF signaling	REAC:R-HSA-75893	42	10777	1	1	127	1	1	1	93	1	1	1	418	2
REAC	Tie2 Signaling	REAC:R-HSA-210993	16	10777	1	1	127	1	1	1	93	1	1	1	-1	-1
REAC	Toll Like Receptor 10 (TLR10) Cascade	REAC:R-HSA-168142	84	10777	1	1	127	1	1	1	93	1	1	1	418	2
REAC	Calmodulin induced events	REAC:R-HSA-111933	35	10777	1	1	-1	-1	1	1	-1	-1	1	1	418	1
REAC	Biosynthesis of the N-glycan precursor (dolichol lipid-linked oligosaccharide, LLO) and transfer to a nascent protein	REAC:R-HSA-446193	78	10777	1	1	127	2	1	1	93	2	1	1	418	2
REAC	Biosynthesis of specialized proresolving mediators (SPMs)	REAC:R-HSA-9018678	18	10777	1	1	-1	-1	1	1	-1	-1	1	1	418	2
REAC	Biosynthesis of protectins	REAC:R-HSA-9018681	4	10777	1	1	-1	-1	1	1	-1	-1	1	1	418	1
REAC	Biosynthesis of aspirin-triggered D-series resolvins	REAC:R-HSA-9020265	2	10777	1	1	-1	-1	1	1	-1	-1	1	1	418	1
REAC	Transcriptional regulation by small RNAs	REAC:R-HSA-5578749	103	10777	1	1	127	1	1	1	93	1	1	1	-1	-1
REAC	Transcriptional regulation by the AP-2 (TFAP2) family of transcription factors	REAC:R-HSA-8864260	38	10777	1	1	-1	-1	1	1	93	1	1	1	418	2
REAC	Translation of Structural Proteins	REAC:R-HSA-9683701	29	10777	1	1	127	1	1	1	93	1	1	1	418	3
REAC	Translation of Structural Proteins	REAC:R-HSA-9694635	57	10777	1	1	127	1	1	1	93	1	1	1	418	4
REAC	Biosynthesis of EPA-derived SPMs	REAC:R-HSA-9018679	5	10777	1	1	-1	-1	1	1	-1	-1	1	1	418	1
REAC	Biosynthesis of E-series 18(S)-resolvins	REAC:R-HSA-9018896	4	10777	1	1	-1	-1	1	1	-1	-1	1	1	418	1
REAC	Biosynthesis of E-series 18(R)-resolvins	REAC:R-HSA-9023661	3	10777	1	1	-1	-1	1	1	-1	-1	1	1	418	1
REAC	Biosynthesis of DHA-derived SPMs	REAC:R-HSA-9018677	16	10777	1	1	-1	-1	1	1	-1	-1	1	1	418	1
REAC	Biosynthesis of D-series resolvins	REAC:R-HSA-9018676	3	10777	1	1	-1	-1	1	1	-1	-1	1	1	418	1
REAC	Biological oxidations	REAC:R-HSA-211859	215	10777	1	1	127	2	1	1	93	2	1	1	418	13
REAC	Binding and entry of HIV virion	REAC:R-HSA-173107	4	10777	1	1	-1	-1	1	1	-1	-1	1	1	418	1
REAC	Binding and Uptake of Ligands by Scavenger Receptors	REAC:R-HSA-2173782	97	10777	1	1	-1	-1	1	1	93	1	1	1	418	5
REAC	Bile acid and bile salt metabolism	REAC:R-HSA-194068	44	10777	1	1	-1	-1	1	1	-1	-1	1	1	418	1
REAC	Beta-oxidation of very long chain fatty acids	REAC:R-HSA-390247	8	10777	1	1	-1	-1	1	1	-1	-1	1	1	418	1
REAC	Beta-oxidation of pristanoyl-CoA	REAC:R-HSA-389887	8	10777	1	1	-1	-1	1	1	-1	-1	1	1	418	1
REAC	Beta-catenin phosphorylation cascade	REAC:R-HSA-196299	17	10777	1	1	-1	-1	1	1	-1	-1	1	1	418	1
REAC	Translesion synthesis by POLI	REAC:R-HSA-5656121	17	10777	1	1	127	1	1	1	93	1	1	1	418	3
REAC	Basigin interactions	REAC:R-HSA-210991	25	10777	1	1	127	1	1	1	-1	-1	1	1	418	1
REAC	Translesion synthesis by POLK	REAC:R-HSA-5655862	17	10777	1	1	127	1	1	1	93	1	1	1	418	3
REAC	Budding and maturation of HIV virion	REAC:R-HSA-162588	28	10777	1	1	127	1	1	1	93	1	1	1	418	4
REAC	Base Excision Repair	REAC:R-HSA-73884	89	10777	1	1	-1	-1	1	1	-1	-1	1	1	418	4
REAC	Butyrate Response Factor 1 (BRF1) binds and destabilizes mRNA	REAC:R-HSA-450385	17	10777	1	1	-1	-1	1	1	-1	-1	1	1	418	1
REAC	CD163 mediating an anti-inflammatory response	REAC:R-HSA-9662834	9	10777	1	1	-1	-1	1	1	-1	-1	1	1	418	1
REAC	Toll Like Receptor 2 (TLR2) Cascade	REAC:R-HSA-181438	103	10777	1	1	127	1	1	1	93	1	1	1	418	2
REAC	Calcineurin activates NFAT	REAC:R-HSA-2025928	9	10777	1	1	-1	-1	1	1	-1	-1	1	1	418	1
REAC	CaM pathway	REAC:R-HSA-111997	35	10777	1	1	-1	-1	1	1	-1	-1	1	1	418	1
REAC	Ca-dependent events	REAC:R-HSA-111996	37	10777	1	1	-1	-1	1	1	-1	-1	1	1	418	2
REAC	Toll Like Receptor 3 (TLR3) Cascade	REAC:R-HSA-168164	92	10777	1	1	127	1	1	1	93	1	1	1	418	2
REAC	CTNNB1 T41 mutants aren't phosphorylated	REAC:R-HSA-5358752	15	10777	1	1	-1	-1	1	1	-1	-1	1	1	418	1
REAC	CTNNB1 S45 mutants aren't phosphorylated	REAC:R-HSA-5358751	15	10777	1	1	-1	-1	1	1	-1	-1	1	1	418	1
REAC	CTNNB1 S37 mutants aren't phosphorylated	REAC:R-HSA-5358749	15	10777	1	1	-1	-1	1	1	-1	-1	1	1	418	1
REAC	CTNNB1 S33 mutants aren't phosphorylated	REAC:R-HSA-5358747	15	10777	1	1	-1	-1	1	1	-1	-1	1	1	418	1
REAC	CTLA4 inhibitory signaling	REAC:R-HSA-389513	20	10777	1	1	-1	-1	1	1	-1	-1	1	1	418	1
REAC	CS/DS degradation	REAC:R-HSA-2024101	14	10777	1	1	-1	-1	1	1	-1	-1	1	1	418	1
REAC	CRMPs in Sema3A signaling	REAC:R-HSA-399956	16	10777	1	1	-1	-1	1	1	-1	-1	1	1	418	2
REAC	CREB1 phosphorylation through the activation of Adenylate Cyclase	REAC:R-HSA-442720	12	10777	1	1	-1	-1	1	1	-1	-1	1	1	418	1
REAC	CREB1 phosphorylation through NMDA receptor-mediated activation of RAS signaling	REAC:R-HSA-442742	26	10777	1	1	127	1	1	1	93	1	1	1	418	1
REAC	Toll Like Receptor 4 (TLR4) Cascade	REAC:R-HSA-166016	132	10777	1	1	127	1	1	1	93	1	1	1	418	2
REAC	COPII-mediated vesicle transport	REAC:R-HSA-204005	68	10777	1	1	127	3	1	1	93	2	1	1	418	5
REAC	Toll Like Receptor 5 (TLR5) Cascade	REAC:R-HSA-168176	84	10777	1	1	127	1	1	1	93	1	1	1	418	2
REAC	Toll Like Receptor 7/8 (TLR7/8) Cascade	REAC:R-HSA-168181	91	10777	1	1	127	1	1	1	93	1	1	1	418	2
REAC	Toll Like Receptor 9 (TLR9) Cascade	REAC:R-HSA-168138	94	10777	1	1	127	1	1	1	93	1	1	1	418	3
REAC	Toll Like Receptor TLR1:TLR2 Cascade	REAC:R-HSA-168179	103	10777	1	1	127	1	1	1	93	1	1	1	418	2
REAC	Toll Like Receptor TLR6:TLR2 Cascade	REAC:R-HSA-168188	100	10777	1	1	127	1	1	1	93	1	1	1	418	2
REAC	Toll-like Receptor Cascades	REAC:R-HSA-168898	154	10777	1	1	127	1	1	1	93	1	1	1	418	5
REAC	Transcription-Coupled Nucleotide Excision Repair (TC-NER)	REAC:R-HSA-6781827	77	10777	1	1	127	2	1	1	93	2	1	1	418	5
REAC	CHL1 interactions	REAC:R-HSA-447041	9	10777	1	1	127	1	1	1	93	1	1	1	418	1
REAC	Transcriptional Regulation by TP53	REAC:R-HSA-3700989	359	10777	1	1	127	8	1	1	93	4	1	1	418	17
REAC	CDC42 GTPase cycle	REAC:R-HSA-9013148	155	10777	1	1	127	4	1	1	93	2	1	1	418	4
REAC	Transcriptional activity of SMAD2/SMAD3:SMAD4 heterotrimer	REAC:R-HSA-2173793	46	10777	1	1	127	1	1	1	93	1	1	1	418	2
REAC	Fructose catabolism	REAC:R-HSA-70350	5	10777	1	1	-1	-1	1	1	-1	-1	1	1	418	1
REAC	G alpha (i) signalling events	REAC:R-HSA-418594	313	10777	1	1	127	1	1	1	-1	-1	1	1	418	5
REAC	SUMO E3 ligases SUMOylate target proteins	REAC:R-HSA-3108232	170	10777	1	1	127	1	1	1	93	1	1	1	418	9
REAC	SUMO is conjugated to E1 (UBA2:SAE1)	REAC:R-HSA-3065676	5	10777	1	1	-1	-1	1	1	-1	-1	1	1	418	1
REAC	SUMO is transferred from E1 to E2 (UBE2I, UBC9)	REAC:R-HSA-3065678	7	10777	1	1	-1	-1	1	1	-1	-1	1	1	418	1
REAC	SUMOylation	REAC:R-HSA-2990846	176	10777	1	1	127	1	1	1	93	1	1	1	418	10
REAC	SUMOylation of DNA damage response and repair proteins	REAC:R-HSA-3108214	72	10777	1	1	127	1	1	1	93	1	1	1	418	3
REAC	SUMOylation of DNA replication proteins	REAC:R-HSA-4615885	43	10777	1	1	127	1	1	1	93	1	1	1	418	1
REAC	SUMOylation of RNA binding proteins	REAC:R-HSA-4570464	43	10777	1	1	127	1	1	1	93	1	1	1	418	1
REAC	SUMOylation of transcription cofactors	REAC:R-HSA-3899300	41	10777	1	1	-1	-1	1	1	-1	-1	1	1	418	4
REAC	SUMOylation of ubiquitinylation proteins	REAC:R-HSA-3232142	35	10777	1	1	127	1	1	1	93	1	1	1	418	1
REAC	Scavenging by Class A Receptors	REAC:R-HSA-3000480	19	10777	1	1	-1	-1	1	1	93	1	1	1	418	2
REAC	Sema3A PAK dependent Axon repulsion	REAC:R-HSA-399954	16	10777	1	1	127	2	1	1	93	1	1	1	418	3
REAC	Sema4D in semaphorin signaling	REAC:R-HSA-400685	24	10777	1	1	127	1	1	1	93	1	1	1	418	1
REAC	Sema4D induced cell migration and growth-cone collapse	REAC:R-HSA-416572	20	10777	1	1	127	1	1	1	93	1	1	1	418	1
REAC	Semaphorin interactions	REAC:R-HSA-373755	64	10777	1	1	127	3	1	1	93	2	1	1	418	7
REAC	Senescence-Associated Secretory Phenotype (SASP)	REAC:R-HSA-2559582	112	10777	1	1	127	1	1	1	93	1	1	1	418	1
REAC	STING mediated induction of host immune responses	REAC:R-HSA-1834941	16	10777	1	1	127	1	1	1	93	1	1	1	418	2
REAC	Sensory Perception	REAC:R-HSA-9709957	578	10777	1	1	127	3	1	1	93	5	1	1	418	14
REAC	SMAD2/SMAD3:SMAD4 heterotrimer regulates transcription	REAC:R-HSA-2173796	32	10777	1	1	127	1	1	1	93	1	1	1	418	1
REAC	SEMA3A-Plexin repulsion signaling by inhibiting Integrin adhesion	REAC:R-HSA-399955	14	10777	1	1	-1	-1	1	1	-1	-1	1	1	418	1
REAC	Resistance of ERBB2 KD mutants to tesevatinib	REAC:R-HSA-9665245	4	10777	1	1	-1	-1	1	1	-1	-1	1	1	418	2
REAC	Resistance of ERBB2 KD mutants to trastuzumab	REAC:R-HSA-9665233	4	10777	1	1	-1	-1	1	1	-1	-1	1	1	418	2
REAC	Resolution of AP sites via the multiple-nucleotide patch replacement pathway	REAC:R-HSA-110373	25	10777	1	1	-1	-1	1	1	-1	-1	1	1	418	4
REAC	Resolution of AP sites via the single-nucleotide replacement pathway	REAC:R-HSA-110381	4	10777	1	1	-1	-1	1	1	-1	-1	1	1	418	1
REAC	Resolution of Abasic Sites (AP sites)	REAC:R-HSA-73933	36	10777	1	1	-1	-1	1	1	-1	-1	1	1	418	4
REAC	Resolution of Sister Chromatid Cohesion	REAC:R-HSA-2500257	123	10777	1	1	127	4	1	1	93	3	1	1	418	11
REAC	Response of EIF2AK1 (HRI) to heme deficiency	REAC:R-HSA-9648895	15	10777	1	1	-1	-1	1	1	-1	-1	1	1	418	2
REAC	Retinoid metabolism and transport	REAC:R-HSA-975634	44	10777	1	1	127	1	1	1	93	2	1	1	418	1
REAC	Retrograde neurotrophin signalling	REAC:R-HSA-177504	14	10777	1	1	-1	-1	1	1	-1	-1	1	1	418	1
REAC	Rev-mediated nuclear export of HIV RNA	REAC:R-HSA-165054	32	10777	1	1	127	1	1	1	93	1	1	1	418	1
REAC	Reverse Transcription of HIV RNA	REAC:R-HSA-162589	1	10777	1	1	-1	-1	1	1	-1	-1	1	1	418	1
REAC	Role of ABL in ROBO-SLIT signaling	REAC:R-HSA-428890	8	10777	1	1	-1	-1	1	1	-1	-1	1	1	418	1
REAC	SARS-CoV-1 Infection	REAC:R-HSA-9678108	52	10777	1	1	127	3	1	1	93	2	1	1	418	5
REAC	SARS-CoV-2 activates/modulates innate and adaptive immune responses	REAC:R-HSA-9705671	120	10777	1	1	127	3	1	1	93	3	1	1	418	7
REAC	SHOC2 M1731 mutant abolishes MRAS complex function	REAC:R-HSA-9726840	8	10777	1	1	-1	-1	1	1	-1	-1	1	1	418	1
REAC	Resistance of ERBB2 KD mutants to sapitinib	REAC:R-HSA-9665244	4	10777	1	1	-1	-1	1	1	-1	-1	1	1	418	2
REAC	Sialic acid metabolism	REAC:R-HSA-4085001	33	10777	1	1	-1	-1	1	1	-1	-1	1	1	418	2
REAC	Signal amplification	REAC:R-HSA-392518	32	10777	1	1	-1	-1	1	1	-1	-1	1	1	418	2
REAC	Signaling by GSK3beta mutants	REAC:R-HSA-5339716	15	10777	1	1	-1	-1	1	1	-1	-1	1	1	418	1
REAC	Signaling by Hippo	REAC:R-HSA-2028269	19	10777	1	1	-1	-1	1	1	-1	-1	1	1	418	2
REAC	Signaling by MRAS-complex mutants	REAC:R-HSA-9660537	8	10777	1	1	-1	-1	1	1	-1	-1	1	1	418	1
REAC	Signaling by AMER1 mutants	REAC:R-HSA-4839748	14	10777	1	1	-1	-1	1	1	-1	-1	1	1	418	1
REAC	Signaling by APC mutants	REAC:R-HSA-4839744	14	10777	1	1	-1	-1	1	1	-1	-1	1	1	418	1
REAC	Signaling by AXIN mutants	REAC:R-HSA-4839735	14	10777	1	1	-1	-1	1	1	-1	-1	1	1	418	1
REAC	Signaling by CTNNB1 phospho-site mutants	REAC:R-HSA-4839743	15	10777	1	1	-1	-1	1	1	-1	-1	1	1	418	1
REAC	Resistance of ERBB2 KD mutants to osimertinib	REAC:R-HSA-9665247	4	10777	1	1	-1	-1	1	1	-1	-1	1	1	418	2
REAC	Resistance of ERBB2 KD mutants to lapatinib	REAC:R-HSA-9665251	4	10777	1	1	-1	-1	1	1	-1	-1	1	1	418	2
REAC	RHOQ GTPase cycle	REAC:R-HSA-9013406	59	10777	1	1	127	3	1	1	93	2	1	1	418	2
REAC	RHOU GTPase cycle	REAC:R-HSA-9013420	39	10777	1	1	-1	-1	1	1	-1	-1	1	1	418	5
REAC	RIPK1-mediated regulated necrosis	REAC:R-HSA-5213460	28	10777	1	1	127	1	1	1	93	1	1	1	418	4
REAC	RMTs methylate histone arginines	REAC:R-HSA-3214858	79	10777	1	1	-1	-1	1	1	-1	-1	1	1	418	2
REAC	RNA Polymerase I Promoter Clearance	REAC:R-HSA-73854	110	10777	1	1	-1	-1	1	1	-1	-1	1	1	418	1
REAC	RNA Polymerase I Promoter Escape	REAC:R-HSA-73772	91	10777	1	1	-1	-1	1	1	-1	-1	1	1	418	1
REAC	RNA Polymerase I Transcription	REAC:R-HSA-73864	111	10777	1	1	-1	-1	1	1	-1	-1	1	1	418	1
REAC	RNA Polymerase II Transcription	REAC:R-HSA-73857	1340	10777	1	1	127	9	1	1	93	5	1	1	418	53
REAC	RNA Polymerase II Transcription Termination	REAC:R-HSA-73856	65	10777	1	1	-1	-1	1	1	-1	-1	1	1	418	3
REAC	RNA Polymerase III Abortive And Retractive Initiation	REAC:R-HSA-749476	41	10777	1	1	-1	-1	1	1	-1	-1	1	1	418	1
REAC	RNA Polymerase III Transcription	REAC:R-HSA-74158	41	10777	1	1	-1	-1	1	1	-1	-1	1	1	418	1
REAC	RNA Polymerase III Transcription Termination	REAC:R-HSA-73980	23	10777	1	1	-1	-1	1	1	-1	-1	1	1	418	1
REAC	RNA polymerase II transcribes snRNA genes	REAC:R-HSA-6807505	73	10777	1	1	-1	-1	1	1	-1	-1	1	1	418	1
REAC	RND1 GTPase cycle	REAC:R-HSA-9696273	42	10777	1	1	127	2	1	1	93	1	1	1	418	2
REAC	RND2 GTPase cycle	REAC:R-HSA-9696270	43	10777	1	1	127	1	1	1	-1	-1	1	1	418	2
REAC	RHOJ GTPase cycle	REAC:R-HSA-9013409	55	10777	1	1	127	3	1	1	93	2	1	1	418	1
REAC	RND3 GTPase cycle	REAC:R-HSA-9696264	42	10777	1	1	127	2	1	1	93	1	1	1	418	1
REAC	RHOF GTPase cycle	REAC:R-HSA-9035034	42	10777	1	1	127	2	1	1	93	1	1	1	418	6
REAC	RAC3 GTPase cycle	REAC:R-HSA-9013423	94	10777	1	1	127	4	1	1	93	2	1	1	418	4
REAC	RAF activation	REAC:R-HSA-5673000	33	10777	1	1	127	1	1	1	93	1	1	1	418	2
REAC	RAS processing	REAC:R-HSA-9648002	24	10777	1	1	127	2	1	1	93	2	1	1	418	1
REAC	RHO GTPases Activate Formins	REAC:R-HSA-5663220	136	10777	1	1	127	6	1	1	93	5	1	1	418	13
REAC	RHO GTPases Activate ROCKs	REAC:R-HSA-5627117	19	10777	1	1	127	2	1	1	93	1	1	1	418	2
REAC	RHO GTPases Activate WASPs and WAVEs	REAC:R-HSA-5663213	35	10777	1	1	127	1	1	1	93	1	1	1	418	3
REAC	RHO GTPases activate CIT	REAC:R-HSA-5625900	19	10777	1	1	127	1	1	1	93	1	1	1	418	1
REAC	RHO GTPases activate KTN1	REAC:R-HSA-5625970	11	10777	1	1	127	2	1	1	93	1	1	1	418	2
REAC	RHO GTPases activate PAKs	REAC:R-HSA-5627123	21	10777	1	1	-1	-1	1	1	-1	-1	1	1	418	3
REAC	RHO GTPases activate PKNs	REAC:R-HSA-5625740	94	10777	1	1	127	4	1	1	93	1	1	1	418	6
REAC	RHOA GTPase cycle	REAC:R-HSA-8980692	149	10777	1	1	127	6	1	1	93	4	1	1	418	5
REAC	RHOB GTPase cycle	REAC:R-HSA-9013026	70	10777	1	1	127	2	1	1	93	1	1	1	418	1
REAC	RHOBTB3 ATPase cycle	REAC:R-HSA-9706019	9	10777	1	1	127	1	1	1	93	1	1	1	418	1
REAC	RHOC GTPase cycle	REAC:R-HSA-9013106	74	10777	1	1	127	3	1	1	93	2	1	1	418	3
REAC	RHOD GTPase cycle	REAC:R-HSA-9013405	52	10777	1	1	127	2	1	1	93	1	1	1	418	6
REAC	RHOG GTPase cycle	REAC:R-HSA-9013408	74	10777	1	1	127	4	1	1	93	1	1	1	418	4
REAC	Resistance of ERBB2 KD mutants to neratinib	REAC:R-HSA-9665246	4	10777	1	1	-1	-1	1	1	-1	-1	1	1	418	2
REAC	ROS and RNS production in phagocytes	REAC:R-HSA-1222556	36	10777	1	1	-1	-1	1	1	-1	-1	1	1	418	2
REAC	Regulation of TP53 Expression and Degradation	REAC:R-HSA-6806003	37	10777	1	1	127	1	1	1	93	1	1	1	418	2
REAC	Regulation of actin dynamics for phagocytic cup formation	REAC:R-HSA-2029482	116	10777	1	1	127	3	1	1	93	2	1	1	418	7
REAC	Regulation of cholesterol biosynthesis by SREBP (SREBF)	REAC:R-HSA-1655829	53	10777	1	1	127	3	1	1	93	2	1	1	418	5
REAC	Regulation of cytoskeletal remodeling and cell spreading by IPP complex components	REAC:R-HSA-446388	8	10777	1	1	-1	-1	1	1	-1	-1	1	1	418	1
REAC	Regulation of glycolysis by fructose 2,6-bisphosphate metabolism	REAC:R-HSA-9634600	12	10777	1	1	-1	-1	1	1	-1	-1	1	1	418	1
REAC	Regulation of innate immune responses to cytosolic DNA	REAC:R-HSA-3134975	15	10777	1	1	127	1	1	1	93	1	1	1	418	1
REAC	Regulation of insulin secretion	REAC:R-HSA-422356	78	10777	1	1	127	2	1	1	93	2	1	1	418	6
REAC	Regulation of lipid metabolism by PPARalpha	REAC:R-HSA-400206	114	10777	1	1	127	1	1	1	93	1	1	1	418	2
REAC	Regulation of necroptotic cell death	REAC:R-HSA-5675482	28	10777	1	1	127	1	1	1	93	1	1	1	418	4
REAC	Regulation of signaling by CBL	REAC:R-HSA-912631	21	10777	1	1	127	1	1	1	93	1	1	1	418	1
REAC	Removal of the Flap Intermediate	REAC:R-HSA-69166	14	10777	1	1	-1	-1	1	1	-1	-1	1	1	418	2
REAC	Removal of the Flap Intermediate from the C-strand	REAC:R-HSA-174437	17	10777	1	1	-1	-1	1	1	-1	-1	1	1	418	2
REAC	Reproduction	REAC:R-HSA-1474165	143	10777	1	1	-1	-1	1	1	-1	-1	1	1	418	2
REAC	Resistance of ERBB2 KD mutants to AEE788	REAC:R-HSA-9665250	4	10777	1	1	-1	-1	1	1	-1	-1	1	1	418	2
REAC	Resistance of ERBB2 KD mutants to afatinib	REAC:R-HSA-9665249	4	10777	1	1	-1	-1	1	1	-1	-1	1	1	418	2
REAC	Regulation of TP53 Degradation	REAC:R-HSA-6804757	36	10777	1	1	127	1	1	1	93	1	1	1	418	2
REAC	RUNX1 regulates genes involved in megakaryocyte differentiation and platelet function	REAC:R-HSA-8936459	97	10777	1	1	-1	-1	1	1	-1	-1	1	1	418	2
REAC	Regulation of TP53 Activity through Phosphorylation	REAC:R-HSA-6804756	92	10777	1	1	127	1	1	1	93	1	1	1	418	2
REAC	Regulation of TP53 Activity through Acetylation	REAC:R-HSA-6804758	30	10777	1	1	-1	-1	1	1	-1	-1	1	1	418	1
REAC	Rap1 signalling	REAC:R-HSA-392517	15	10777	1	1	127	2	1	1	93	1	1	1	418	2
REAC	Ras activation upon Ca2+ influx through NMDA receptor	REAC:R-HSA-442982	18	10777	1	1	127	1	1	1	93	1	1	1	418	1
REAC	Recognition of DNA damage by PCNA-containing replication complex	REAC:R-HSA-110314	30	10777	1	1	127	1	1	1	93	1	1	1	418	4
REAC	Recruitment and ATM-mediated phosphorylation of repair and signaling proteins at DNA double strand breaks	REAC:R-HSA-5693565	77	10777	1	1	127	1	1	1	93	1	1	1	418	1
REAC	Recruitment of mitotic centrosome proteins and complexes	REAC:R-HSA-380270	81	10777	1	1	127	3	1	1	93	3	1	1	418	9
REAC	Recycling of eIF2:GDP	REAC:R-HSA-72731	8	10777	1	1	-1	-1	1	1	-1	-1	1	1	418	2
REAC	Regulated Necrosis	REAC:R-HSA-5218859	55	10777	1	1	127	2	1	1	93	2	1	1	418	5
REAC	Regulation of BACH1 activity	REAC:R-HSA-9708530	11	10777	1	1	127	1	1	1	93	1	1	1	418	1
REAC	Regulation of Complement cascade	REAC:R-HSA-977606	101	10777	1	1	-1	-1	1	1	-1	-1	1	1	418	1
REAC	Regulation of FZD by ubiquitination	REAC:R-HSA-4641263	21	10777	1	1	127	1	1	1	93	1	1	1	418	1
REAC	Regulation of Insulin-like Growth Factor (IGF) transport and uptake by Insulin-like Growth Factor Binding Proteins (IGFBPs)	REAC:R-HSA-381426	124	10777	1	1	127	1	1	1	93	2	1	1	418	11
REAC	Regulation of PTEN localization	REAC:R-HSA-8948747	9	10777	1	1	127	1	1	1	93	1	1	1	418	2
REAC	Regulation of RUNX1 Expression and Activity	REAC:R-HSA-8934593	17	10777	1	1	-1	-1	1	1	-1	-1	1	1	418	1
REAC	Regulation of TNFR1 signaling	REAC:R-HSA-5357905	33	10777	1	1	127	1	1	1	93	1	1	1	418	2
REAC	Regulation of TP53 Activity	REAC:R-HSA-5633007	160	10777	1	1	127	1	1	1	93	1	1	1	418	4
REAC	Regulation of TP53 Activity through Methylation	REAC:R-HSA-6804760	19	10777	1	1	127	1	1	1	93	1	1	1	418	1
REAC	RAC2 GTPase cycle	REAC:R-HSA-9013404	88	10777	1	1	127	2	1	1	93	1	1	1	418	5
REAC	Transport and synthesis of PAPS	REAC:R-HSA-174362	6	10777	1	1	-1	-1	1	1	-1	-1	1	1	418	1
REAC	Tristetraprolin (TTP, ZFP36) binds and destabilizes mRNA	REAC:R-HSA-450513	17	10777	1	1	-1	-1	1	1	-1	-1	1	1	418	2
REAC	Truncations of AMER1 destabilize the destruction complex	REAC:R-HSA-5467348	14	10777	1	1	-1	-1	1	1	-1	-1	1	1	418	1
REAC	Type I hemidesmosome assembly	REAC:R-HSA-446107	11	10777	1	1	-1	-1	1	1	-1	-1	1	1	418	1
REAC	Unblocking of NMDA receptors, glutamate binding and activation	REAC:R-HSA-438066	20	10777	1	1	-1	-1	1	1	-1	-1	1	1	418	1
REAC	Uncoating of the HIV Virion	REAC:R-HSA-162585	1	10777	1	1	-1	-1	1	1	-1	-1	1	1	418	1
REAC	Unwinding of DNA	REAC:R-HSA-176974	12	10777	1	1	-1	-1	1	1	-1	-1	1	1	418	1
REAC	Trafficking and processing of endosomal TLR	REAC:R-HSA-1679131	13	10777	1	1	-1	-1	1	1	-1	-1	1	1	418	2
REAC	Transcription of E2F targets under negative control by DREAM complex	REAC:R-HSA-1362277	18	10777	1	1	-1	-1	1	1	-1	-1	1	1	418	1
REAC	Transcriptional Regulation by E2F6	REAC:R-HSA-8953750	34	10777	1	1	-1	-1	1	1	-1	-1	1	1	418	1
REAC	Transcriptional Regulation by MECP2	REAC:R-HSA-8986944	59	10777	1	1	-1	-1	1	1	-1	-1	1	1	418	1
REAC	Transferrin endocytosis and recycling	REAC:R-HSA-917977	31	10777	1	1	-1	-1	1	1	-1	-1	1	1	418	2
REAC	Translation of Replicase and Assembly of the Replication Transcription Complex	REAC:R-HSA-9679504	13	10777	1	1	-1	-1	1	1	-1	-1	1	1	418	1
REAC	Translation of Replicase and Assembly of the Replication Transcription Complex	REAC:R-HSA-9694676	13	10777	1	1	-1	-1	1	1	-1	-1	1	1	418	1
REAC	mRNA decay by 5' to 3' exoribonuclease	REAC:R-HSA-430039	15	10777	1	1	-1	-1	1	1	-1	-1	1	1	418	1
REAC	mTORC1-mediated signalling	REAC:R-HSA-166208	24	10777	1	1	-1	-1	1	1	-1	-1	1	1	418	2
REAC	phospho-PLA2 pathway	REAC:R-HSA-111995	2	10777	1	1	-1	-1	1	1	-1	-1	1	1	418	1
REAC	rRNA modification in the nucleus and cytosol	REAC:R-HSA-6790901	59	10777	1	1	-1	-1	1	1	-1	-1	1	1	418	4
REAC	tRNA Aminoacylation	REAC:R-HSA-379724	42	10777	1	1	-1	-1	1	1	-1	-1	1	1	418	3
REAC	tRNA modification in the nucleus and cytosol	REAC:R-HSA-6782315	41	10777	1	1	-1	-1	1	1	-1	-1	1	1	418	1
REAC	vRNA Synthesis	REAC:R-HSA-192814	1	10777	1	1	-1	-1	1	1	-1	-1	1	1	418	1
REAC	mRNA Splicing - Minor Pathway	REAC:R-HSA-72165	51	10777	1	1	-1	-1	1	1	-1	-1	1	1	418	2
REAC	Uptake and function of anthrax toxins	REAC:R-HSA-5210891	7	10777	1	1	-1	-1	1	1	-1	-1	1	1	418	1
REAC	mRNA 3'-end processing	REAC:R-HSA-72187	56	10777	1	1	-1	-1	1	1	-1	-1	1	1	418	3
REAC	alpha-linolenic acid (ALA) metabolism	REAC:R-HSA-2046106	12	10777	1	1	-1	-1	1	1	-1	-1	1	1	418	1
REAC	VLDL assembly	REAC:R-HSA-8866423	5	10777	1	1	-1	-1	1	1	-1	-1	1	1	418	1
REAC	Virus Assembly and Release	REAC:R-HSA-168268	2	10777	1	1	-1	-1	1	1	-1	-1	1	1	418	1
REAC	Vitamin B5 (pantothenate) metabolism	REAC:R-HSA-199220	17	10777	1	1	-1	-1	1	1	-1	-1	1	1	418	1
REAC	WNT ligand biogenesis and trafficking	REAC:R-HSA-3238698	26	10777	1	1	-1	-1	1	1	-1	-1	1	1	418	2
REAC	WNT5A-dependent internalization of FZD2, FZD5 and ROR2	REAC:R-HSA-5140745	13	10777	1	1	-1	-1	1	1	-1	-1	1	1	418	1
REAC	WNT5A-dependent internalization of FZD4	REAC:R-HSA-5099900	15	10777	1	1	-1	-1	1	1	-1	-1	1	1	418	1
REAC	alpha-linolenic (omega3) and linoleic (omega6) acid metabolism	REAC:R-HSA-2046104	12	10777	1	1	-1	-1	1	1	-1	-1	1	1	418	1
REAC	eNOS activation	REAC:R-HSA-203615	11	10777	1	1	127	1	1	1	-1	-1	1	1	418	2
REAC	Sulfur amino acid metabolism	REAC:R-HSA-1614635	27	10777	1	1	-1	-1	1	1	-1	-1	1	1	418	1
REAC	Syndecan interactions	REAC:R-HSA-3000170	26	10777	1	1	-1	-1	1	1	-1	-1	1	1	418	3
REAC	Synthesis of Leukotrienes (LT) and Eoxins (EX)	REAC:R-HSA-2142691	21	10777	1	1	-1	-1	1	1	-1	-1	1	1	418	2
REAC	Synthesis of Lipoxins (LX)	REAC:R-HSA-2142700	6	10777	1	1	-1	-1	1	1	-1	-1	1	1	418	1
REAC	Synthesis of PIPs at the Golgi membrane	REAC:R-HSA-1660514	18	10777	1	1	-1	-1	1	1	-1	-1	1	1	418	1
REAC	Synthesis of bile acids and bile salts	REAC:R-HSA-192105	33	10777	1	1	-1	-1	1	1	-1	-1	1	1	418	1
REAC	Sphingolipid metabolism	REAC:R-HSA-428157	86	10777	1	1	-1	-1	1	1	-1	-1	1	1	418	2
REAC	Synthesis of bile acids and bile salts via 7alpha-hydroxycholesterol	REAC:R-HSA-193368	23	10777	1	1	-1	-1	1	1	-1	-1	1	1	418	1
REAC	Signaling by cytosolic FGFR1 fusion mutants	REAC:R-HSA-1839117	16	10777	1	1	-1	-1	1	1	-1	-1	1	1	418	1
REAC	Signaling by WNT in cancer	REAC:R-HSA-4791275	34	10777	1	1	-1	-1	1	1	-1	-1	1	1	418	1
REAC	Synthesis of diphthamide-EEF2	REAC:R-HSA-5358493	8	10777	1	1	-1	-1	1	1	-1	-1	1	1	418	1
REAC	TYSND1 cleaves peroxisomal proteins	REAC:R-HSA-9033500	7	10777	1	1	-1	-1	1	1	-1	-1	1	1	418	1
REAC	Telomere C-strand (Lagging Strand) Synthesis	REAC:R-HSA-174417	34	10777	1	1	-1	-1	1	1	-1	-1	1	1	418	2
REAC	Telomere Extension By Telomerase	REAC:R-HSA-171319	23	10777	1	1	-1	-1	1	1	-1	-1	1	1	418	2
REAC	Telomere Maintenance	REAC:R-HSA-157579	112	10777	1	1	-1	-1	1	1	-1	-1	1	1	418	4
REAC	Terminal pathway of complement	REAC:R-HSA-166665	8	10777	1	1	-1	-1	1	1	-1	-1	1	1	418	1
REAC	Tetrahydrobiopterin (BH4) synthesis, recycling, salvage and regulation	REAC:R-HSA-1474151	10	10777	1	1	-1	-1	1	1	-1	-1	1	1	418	1
REAC	The activation of arylsulfatases	REAC:R-HSA-1663150	12	10777	1	1	-1	-1	1	1	-1	-1	1	1	418	1
REAC	The role of Nef in HIV-1 replication and disease pathogenesis	REAC:R-HSA-164952	26	10777	1	1	-1	-1	1	1	-1	-1	1	1	418	1
REAC	TP53 regulates transcription of additional cell cycle genes whose exact role in the p53 pathway remain uncertain	REAC:R-HSA-6804115	21	10777	1	1	-1	-1	1	1	-1	-1	1	1	418	1
REAC	TALDO1 deficiency: failed conversion of Fru(6)P, E4P to SH7P, GA3P	REAC:R-HSA-6791462	1	10777	1	1	-1	-1	1	1	-1	-1	1	1	418	1
REAC	TALDO1 deficiency: failed conversion of SH7P, GA3P to Fru(6)P, E4P	REAC:R-HSA-6791055	1	10777	1	1	-1	-1	1	1	-1	-1	1	1	418	1
REAC	TFAP2A acts as a transcriptional repressor during retinoic acid induced cell differentiation	REAC:R-HSA-8869496	5	10777	1	1	-1	-1	1	1	-1	-1	1	1	418	2
REAC	TNFR1-mediated ceramide production	REAC:R-HSA-5626978	6	10777	1	1	-1	-1	1	1	-1	-1	1	1	418	1
REAC	RAC1 GTPase cycle	REAC:R-HSA-9013149	184	10777	1	1	127	3	1	1	93	1	1	1	418	6
REAC	Interferon gamma signaling	REAC:R-HSA-877300	86	10777	1	1	-1	-1	1	1	-1	-1	1	1	418	1
REAC	Interleukin-17 signaling	REAC:R-HSA-448424	71	10777	1	1	127	1	1	1	93	1	1	1	418	2
REAC	Interleukin-2 family signaling	REAC:R-HSA-451927	44	10777	1	1	-1	-1	1	1	-1	-1	1	1	418	1
REAC	Interleukin-20 family signaling	REAC:R-HSA-8854691	25	10777	1	1	-1	-1	1	1	-1	-1	1	1	418	1
REAC	Interleukin-21 signaling	REAC:R-HSA-9020958	10	10777	1	1	-1	-1	1	1	-1	-1	1	1	418	1
REAC	Interleukin-23 signaling	REAC:R-HSA-9020933	9	10777	1	1	-1	-1	1	1	-1	-1	1	1	418	1
REAC	Interleukin-27 signaling	REAC:R-HSA-9020956	11	10777	1	1	-1	-1	1	1	-1	-1	1	1	418	1
REAC	Interleukin-3, Interleukin-5 and GM-CSF signaling	REAC:R-HSA-512988	47	10777	1	1	127	2	1	1	93	1	1	1	418	2
REAC	Interleukin-35 Signalling	REAC:R-HSA-8984722	12	10777	1	1	-1	-1	1	1	-1	-1	1	1	418	1
REAC	Interleukin-4 and Interleukin-13 signaling	REAC:R-HSA-6785807	110	10777	1	1	127	4	1	1	93	2	1	1	418	8
REAC	Interleukin-6 family signaling	REAC:R-HSA-6783589	24	10777	1	1	-1	-1	1	1	-1	-1	1	1	418	1
REAC	Interleukin-6 signaling	REAC:R-HSA-1059683	11	10777	1	1	-1	-1	1	1	-1	-1	1	1	418	1
REAC	Interleukin-9 signaling	REAC:R-HSA-8985947	9	10777	1	1	-1	-1	1	1	-1	-1	1	1	418	1
REAC	Intraflagellar transport	REAC:R-HSA-5620924	54	10777	1	1	127	2	1	1	93	2	1	1	418	6
REAC	Interferon alpha/beta signaling	REAC:R-HSA-909733	71	10777	1	1	-1	-1	1	1	-1	-1	1	1	418	4
REAC	Intrinsic Pathway for Apoptosis	REAC:R-HSA-109606	54	10777	1	1	127	4	1	1	93	1	1	1	418	5
REAC	Interferon Signaling	REAC:R-HSA-913531	192	10777	1	1	127	2	1	1	93	2	1	1	418	11
REAC	Interactions of Rev with host cellular proteins	REAC:R-HSA-177243	34	10777	1	1	127	1	1	1	93	1	1	1	418	3
REAC	Inactivation of CSF3 (G-CSF) signaling	REAC:R-HSA-9705462	25	10777	1	1	127	1	1	1	93	1	1	1	418	2
REAC	Inflammasomes	REAC:R-HSA-622312	20	10777	1	1	127	2	1	1	93	1	1	1	418	1
REAC	Inhibition of nitric oxide production	REAC:R-HSA-9636249	3	10777	1	1	-1	-1	1	1	-1	-1	1	1	418	1
REAC	Inhibition of replication initiation of damaged DNA by RB1/E2F1	REAC:R-HSA-113501	13	10777	1	1	-1	-1	1	1	-1	-1	1	1	418	1
REAC	Initiation of Nuclear Envelope (NE) Reformation	REAC:R-HSA-2995383	16	10777	1	1	-1	-1	1	1	-1	-1	1	1	418	3
REAC	InlA-mediated entry of Listeria monocytogenes into host cells	REAC:R-HSA-8876493	9	10777	1	1	127	1	1	1	93	1	1	1	418	1
REAC	InlB-mediated entry of Listeria monocytogenes into host cell	REAC:R-HSA-8875360	14	10777	1	1	127	1	1	1	93	1	1	1	418	1
REAC	Insulin processing	REAC:R-HSA-264876	27	10777	1	1	127	1	1	1	-1	-1	1	1	418	1
REAC	Insulin receptor recycling	REAC:R-HSA-77387	26	10777	1	1	-1	-1	1	1	-1	-1	1	1	418	2
REAC	Integration of energy metabolism	REAC:R-HSA-163685	107	10777	1	1	127	4	1	1	93	3	1	1	418	11
REAC	Integration of provirus	REAC:R-HSA-162592	9	10777	1	1	-1	-1	1	1	-1	-1	1	1	418	3
REAC	Integrin cell surface interactions	REAC:R-HSA-216083	84	10777	1	1	-1	-1	1	1	-1	-1	1	1	418	4
REAC	Integrin signaling	REAC:R-HSA-354192	26	10777	1	1	127	1	1	1	93	1	1	1	418	3
REAC	Interaction between L1 and Ankyrins	REAC:R-HSA-445095	31	10777	1	1	127	1	1	1	93	1	1	1	418	3
REAC	Interconversion of nucleotide di- and triphosphates	REAC:R-HSA-499943	27	10777	1	1	127	1	1	1	-1	-1	1	1	418	1
REAC	Impaired BRCA2 binding to RAD51	REAC:R-HSA-9709570	35	10777	1	1	-1	-1	1	1	-1	-1	1	1	418	1
REAC	Intrinsic Pathway of Fibrin Clot Formation	REAC:R-HSA-140837	23	10777	1	1	-1	-1	1	1	-1	-1	1	1	418	2
REAC	Iron uptake and transport	REAC:R-HSA-917937	57	10777	1	1	127	1	1	1	93	1	1	1	418	5
REAC	Long-term potentiation	REAC:R-HSA-9620244	21	10777	1	1	-1	-1	1	1	-1	-1	1	1	418	1
REAC	Lysosome Vesicle Biogenesis	REAC:R-HSA-432720	35	10777	1	1	127	1	1	1	93	1	1	1	418	5
REAC	MAP kinase activation	REAC:R-HSA-450294	63	10777	1	1	127	1	1	1	93	1	1	1	418	2
REAC	MAP3K8 (TPL2)-dependent MAPK1/3 activation	REAC:R-HSA-5684264	16	10777	1	1	127	1	1	1	93	1	1	1	418	1
REAC	MAPK targets/ Nuclear events mediated by MAP kinases	REAC:R-HSA-450282	31	10777	1	1	-1	-1	1	1	-1	-1	1	1	418	1
REAC	MASTL Facilitates Mitotic Progression	REAC:R-HSA-2465910	10	10777	1	1	-1	-1	1	1	-1	-1	1	1	418	1
REAC	MECP2 regulates neuronal receptors and channels	REAC:R-HSA-9022699	16	10777	1	1	-1	-1	1	1	-1	-1	1	1	418	1
REAC	MET activates PTK2 signaling	REAC:R-HSA-8874081	30	10777	1	1	-1	-1	1	1	-1	-1	1	1	418	1
REAC	MET promotes cell motility	REAC:R-HSA-8875878	40	10777	1	1	127	1	1	1	93	1	1	1	418	1
REAC	MPS IIID - Sanfilippo syndrome D	REAC:R-HSA-2206305	1	10777	1	1	-1	-1	1	1	-1	-1	1	1	418	1
REAC	MPS IV - Morquio syndrome B	REAC:R-HSA-2206308	1	10777	1	1	-1	-1	1	1	-1	-1	1	1	418	1
REAC	MTOR signalling	REAC:R-HSA-165159	41	10777	1	1	-1	-1	1	1	-1	-1	1	1	418	2
REAC	Maturation of nucleoprotein	REAC:R-HSA-9694631	15	10777	1	1	-1	-1	1	1	-1	-1	1	1	418	1
REAC	Maturation of protein E	REAC:R-HSA-9683683	4	10777	1	1	127	1	1	1	93	1	1	1	418	1
REAC	Maturation of protein E	REAC:R-HSA-9694493	4	10777	1	1	127	1	1	1	93	1	1	1	418	1
REAC	Listeria monocytogenes entry into host cells	REAC:R-HSA-8876384	19	10777	1	1	127	1	1	1	93	1	1	1	418	1
REAC	Ion channel transport	REAC:R-HSA-983712	182	10777	1	1	127	2	1	1	93	1	1	1	418	3
REAC	Leishmania parasite growth and survival	REAC:R-HSA-9664433	221	10777	1	1	-1	-1	1	1	-1	-1	1	1	418	3
REAC	JNK (c-Jun kinases) phosphorylation and activation mediated by activated human TAK1	REAC:R-HSA-450321	22	10777	1	1	127	1	1	1	93	1	1	1	418	1
REAC	Josephin domain DUBs	REAC:R-HSA-5689877	12	10777	1	1	127	2	1	1	93	2	1	1	418	2
REAC	KSRP (KHSRP) binds and destabilizes mRNA	REAC:R-HSA-450604	17	10777	1	1	127	1	1	1	-1	-1	1	1	418	2
REAC	Keratan sulfate degradation	REAC:R-HSA-2022857	13	10777	1	1	-1	-1	1	1	-1	-1	1	1	418	2
REAC	Keratan sulfate/keratin metabolism	REAC:R-HSA-1638074	34	10777	1	1	-1	-1	1	1	-1	-1	1	1	418	2
REAC	Keratinization	REAC:R-HSA-6805567	215	10777	1	1	127	4	1	1	93	3	1	1	418	2
REAC	Kinesins	REAC:R-HSA-983189	60	10777	1	1	127	3	1	1	93	3	1	1	418	7
REAC	LDL clearance	REAC:R-HSA-8964038	19	10777	1	1	-1	-1	1	1	-1	-1	1	1	418	1
REAC	LDL remodeling	REAC:R-HSA-8964041	6	10777	1	1	-1	-1	1	1	-1	-1	1	1	418	1
REAC	Lagging Strand Synthesis	REAC:R-HSA-69186	20	10777	1	1	-1	-1	1	1	-1	-1	1	1	418	2
REAC	Laminin interactions	REAC:R-HSA-3000157	30	10777	1	1	-1	-1	1	1	-1	-1	1	1	418	1
REAC	Late Phase of HIV Life Cycle	REAC:R-HSA-162599	132	10777	1	1	127	2	1	1	93	2	1	1	418	5
REAC	Late SARS-CoV-2 Infection Events	REAC:R-HSA-9772573	57	10777	1	1	127	1	1	1	93	1	1	1	418	4
REAC	Leading Strand Synthesis	REAC:R-HSA-69109	14	10777	1	1	-1	-1	1	1	-1	-1	1	1	418	1
REAC	Leishmania infection	REAC:R-HSA-9658195	304	10777	1	1	127	3	1	1	93	2	1	1	418	7
REAC	Leishmania phagocytosis	REAC:R-HSA-9664417	113	10777	1	1	127	1	1	1	93	1	1	1	418	4
REAC	Maturation of spike protein	REAC:R-HSA-9683686	5	10777	1	1	-1	-1	1	1	-1	-1	1	1	418	2
REAC	ISG15 antiviral mechanism	REAC:R-HSA-1169408	70	10777	1	1	127	2	1	1	93	2	1	1	418	7
REAC	IRE1alpha activates chaperones	REAC:R-HSA-381070	49	10777	1	1	127	1	1	1	93	1	1	1	418	6
REAC	Gap junction assembly	REAC:R-HSA-190861	38	10777	1	1	127	2	1	1	93	2	1	1	418	5
REAC	Gap junction degradation	REAC:R-HSA-190873	12	10777	1	1	127	1	1	1	93	1	1	1	418	2
REAC	Gap junction trafficking	REAC:R-HSA-190828	49	10777	1	1	127	3	1	1	93	3	1	1	418	7
REAC	Gap junction trafficking and regulation	REAC:R-HSA-157858	50	10777	1	1	127	3	1	1	93	3	1	1	418	7
REAC	Gap-filling DNA repair synthesis and ligation in GG-NER	REAC:R-HSA-5696397	25	10777	1	1	127	1	1	1	93	1	1	1	418	3
REAC	Gap-filling DNA repair synthesis and ligation in TC-NER	REAC:R-HSA-6782210	63	10777	1	1	127	1	1	1	93	1	1	1	418	4
REAC	Gene Silencing by RNA	REAC:R-HSA-211000	135	10777	1	1	127	1	1	1	93	1	1	1	418	1
REAC	Gene expression (Transcription)	REAC:R-HSA-74160	1476	10777	1	1	127	10	1	1	93	6	1	1	418	55
REAC	Generic Transcription Pathway	REAC:R-HSA-212436	1219	10777	1	1	127	9	1	1	93	5	1	1	418	49
REAC	Global Genome Nucleotide Excision Repair (GG-NER)	REAC:R-HSA-5696399	84	10777	1	1	127	2	1	1	93	2	1	1	418	7
REAC	Glucagon signaling in metabolic regulation	REAC:R-HSA-163359	33	10777	1	1	-1	-1	1	1	-1	-1	1	1	418	1
REAC	Glucagon-like Peptide-1 (GLP1) regulates insulin secretion	REAC:R-HSA-381676	42	10777	1	1	-1	-1	1	1	-1	-1	1	1	418	2
REAC	Glucose metabolism	REAC:R-HSA-70326	84	10777	1	1	127	3	1	1	93	3	1	1	418	9
REAC	Glucuronidation	REAC:R-HSA-156588	25	10777	1	1	-1	-1	1	1	-1	-1	1	1	418	2
REAC	Glutathione conjugation	REAC:R-HSA-156590	34	10777	1	1	-1	-1	1	1	-1	-1	1	1	418	3
REAC	Gamma carboxylation, hypusine formation and arylsulfatase activation	REAC:R-HSA-163841	41	10777	1	1	-1	-1	1	1	-1	-1	1	1	418	2
REAC	Glutathione synthesis and recycling	REAC:R-HSA-174403	12	10777	1	1	-1	-1	1	1	-1	-1	1	1	418	2
REAC	Galactose catabolism	REAC:R-HSA-70370	5	10777	1	1	-1	-1	1	1	-1	-1	1	1	418	1
REAC	GRB2:SOS provides linkage to MAPK signaling for Integrins	REAC:R-HSA-354194	14	10777	1	1	127	1	1	1	93	1	1	1	418	3
REAC	G alpha (q) signalling events	REAC:R-HSA-416476	212	10777	1	1	127	2	1	1	93	2	1	1	418	1
REAC	G alpha (s) signalling events	REAC:R-HSA-418555	155	10777	1	1	-1	-1	1	1	-1	-1	1	1	418	3
REAC	G alpha (z) signalling events	REAC:R-HSA-418597	48	10777	1	1	-1	-1	1	1	-1	-1	1	1	418	1
REAC	G-protein mediated events	REAC:R-HSA-112040	54	10777	1	1	-1	-1	1	1	-1	-1	1	1	418	3
REAC	G0 and Early G1	REAC:R-HSA-1538133	26	10777	1	1	-1	-1	1	1	-1	-1	1	1	418	1
REAC	G1 Phase	REAC:R-HSA-69236	46	10777	1	1	127	1	1	1	93	1	1	1	418	3
REAC	G1/S-Specific Transcription	REAC:R-HSA-69205	27	10777	1	1	-1	-1	1	1	-1	-1	1	1	418	1
REAC	G2/M DNA damage checkpoint	REAC:R-HSA-69473	94	10777	1	1	127	3	1	1	-1	-1	1	1	418	6
REAC	GABA B receptor activation	REAC:R-HSA-977444	43	10777	1	1	-1	-1	1	1	-1	-1	1	1	418	1
REAC	GABA receptor activation	REAC:R-HSA-977443	60	10777	1	1	-1	-1	1	1	-1	-1	1	1	418	1
REAC	GABA synthesis, release, reuptake and degradation	REAC:R-HSA-888590	18	10777	1	1	127	1	1	1	93	1	1	1	418	1
REAC	GP1b-IX-V activation signalling	REAC:R-HSA-430116	11	10777	1	1	127	1	1	1	-1	-1	1	1	418	3
REAC	GPCR downstream signalling	REAC:R-HSA-388396	623	10777	1	1	127	3	1	1	93	3	1	1	418	6
REAC	GPCR ligand binding	REAC:R-HSA-500792	459	10777	1	1	127	1	1	1	-1	-1	1	1	418	1
REAC	GPER1 signaling	REAC:R-HSA-9634597	44	10777	1	1	-1	-1	1	1	-1	-1	1	1	418	3
REAC	Gain-of-function MRAS complexes activate RAF signaling	REAC:R-HSA-9726842	8	10777	1	1	-1	-1	1	1	-1	-1	1	1	418	1
REAC	IRF3-mediated induction of type I IFN	REAC:R-HSA-3270619	13	10777	1	1	127	1	1	1	93	1	1	1	418	2
REAC	Glycogen metabolism	REAC:R-HSA-8982491	27	10777	1	1	127	1	1	1	93	1	1	1	418	5
REAC	HIV Life Cycle	REAC:R-HSA-162587	145	10777	1	1	127	2	1	1	93	2	1	1	418	7
REAC	HS-GAG biosynthesis	REAC:R-HSA-2022928	31	10777	1	1	-1	-1	1	1	-1	-1	1	1	418	1
REAC	HS-GAG degradation	REAC:R-HSA-2024096	22	10777	1	1	-1	-1	1	1	-1	-1	1	1	418	2
REAC	Heme signaling	REAC:R-HSA-9707616	47	10777	1	1	-1	-1	1	1	-1	-1	1	1	418	1
REAC	Heparan sulfate/heparin (HS-GAG) metabolism	REAC:R-HSA-1638091	55	10777	1	1	-1	-1	1	1	-1	-1	1	1	418	3
REAC	Homologous DNA Pairing and Strand Exchange	REAC:R-HSA-5693579	43	10777	1	1	-1	-1	1	1	-1	-1	1	1	418	1
REAC	Homology Directed Repair	REAC:R-HSA-5693538	138	10777	1	1	127	1	1	1	93	1	1	1	418	4
REAC	HuR (ELAVL1) binds and stabilizes mRNA	REAC:R-HSA-450520	8	10777	1	1	-1	-1	1	1	-1	-1	1	1	418	3
REAC	Hydrolysis of LPC	REAC:R-HSA-1483115	9	10777	1	1	-1	-1	1	1	-1	-1	1	1	418	2
REAC	Hydrolysis of LPE	REAC:R-HSA-1483152	2	10777	1	1	-1	-1	1	1	-1	-1	1	1	418	1
REAC	IKK complex recruitment mediated by RIP1	REAC:R-HSA-937041	22	10777	1	1	127	1	1	1	93	1	1	1	418	1
REAC	IRAK1 recruits IKK complex	REAC:R-HSA-937039	14	10777	1	1	127	1	1	1	93	1	1	1	418	1
REAC	IRAK1 recruits IKK complex upon TLR7/8 or 9 stimulation	REAC:R-HSA-975144	14	10777	1	1	127	1	1	1	93	1	1	1	418	1
REAC	IRAK2 mediated activation of TAK1 complex	REAC:R-HSA-937042	10	10777	1	1	127	1	1	1	93	1	1	1	418	1
REAC	IRAK2 mediated activation of TAK1 complex upon TLR7/8 or 9 stimulation	REAC:R-HSA-975163	15	10777	1	1	127	1	1	1	93	1	1	1	418	1
REAC	HDR through Single Strand Annealing (SSA)	REAC:R-HSA-5685938	37	10777	1	1	-1	-1	1	1	-1	-1	1	1	418	1
REAC	Glycogen breakdown (glycogenolysis)	REAC:R-HSA-70221	15	10777	1	1	-1	-1	1	1	-1	-1	1	1	418	2
REAC	HDR through MMEJ (alt-NHEJ)	REAC:R-HSA-5685939	12	10777	1	1	-1	-1	1	1	-1	-1	1	1	418	1
REAC	HDR through Homologous Recombination (HRR)	REAC:R-HSA-5685942	68	10777	1	1	127	1	1	1	93	1	1	1	418	3
REAC	Glycogen storage disease type II (GAA)	REAC:R-HSA-5357609	2	10777	1	1	-1	-1	1	1	-1	-1	1	1	418	1
REAC	Glycogen storage disease type IV (GBE1)	REAC:R-HSA-3878781	3	10777	1	1	-1	-1	1	1	-1	-1	1	1	418	1
REAC	Glycogen storage diseases	REAC:R-HSA-3229121	15	10777	1	1	127	1	1	1	93	1	1	1	418	3
REAC	Glycogen synthesis	REAC:R-HSA-3322077	16	10777	1	1	127	1	1	1	93	1	1	1	418	4
REAC	Glycolysis	REAC:R-HSA-70171	66	10777	1	1	127	3	1	1	93	3	1	1	418	8
REAC	Glycosaminoglycan metabolism	REAC:R-HSA-1630316	123	10777	1	1	-1	-1	1	1	-1	-1	1	1	418	5
REAC	Glycosphingolipid metabolism	REAC:R-HSA-1660662	43	10777	1	1	-1	-1	1	1	-1	-1	1	1	418	2
REAC	Golgi Associated Vesicle Biogenesis	REAC:R-HSA-432722	54	10777	1	1	127	2	1	1	93	2	1	1	418	6
REAC	Growth hormone receptor signaling	REAC:R-HSA-982772	23	10777	1	1	-1	-1	1	1	-1	-1	1	1	418	1
REAC	HATs acetylate histones	REAC:R-HSA-3214847	141	10777	1	1	-1	-1	1	1	-1	-1	1	1	418	2
REAC	HCMV Early Events	REAC:R-HSA-9609690	135	10777	1	1	127	3	1	1	93	3	1	1	418	10
REAC	HCMV Infection	REAC:R-HSA-9609646	159	10777	1	1	127	3	1	1	93	3	1	1	418	12
REAC	HCMV Late Events	REAC:R-HSA-9610379	113	10777	1	1	127	1	1	1	93	1	1	1	418	2
REAC	HDL clearance	REAC:R-HSA-8964011	4	10777	1	1	-1	-1	1	1	-1	-1	1	1	418	1
REAC	HDR through Homologous Recombination (HRR) or Single Strand Annealing (SSA)	REAC:R-HSA-5693567	132	10777	1	1	127	1	1	1	93	1	1	1	418	3
REAC	Maturation of spike protein	REAC:R-HSA-9694548	37	10777	1	1	-1	-1	1	1	-1	-1	1	1	418	2
REAC	Meiosis	REAC:R-HSA-1500620	117	10777	1	1	-1	-1	1	1	-1	-1	1	1	418	2
REAC	Meiotic recombination	REAC:R-HSA-912446	87	10777	1	1	-1	-1	1	1	-1	-1	1	1	418	1
REAC	PINK1-PRKN Mediated Mitophagy	REAC:R-HSA-5205685	22	10777	1	1	127	1	1	1	93	2	1	1	418	1
REAC	PIWI-interacting RNA (piRNA) biogenesis	REAC:R-HSA-5601884	28	10777	1	1	-1	-1	1	1	-1	-1	1	1	418	1
REAC	PKA activation	REAC:R-HSA-163615	18	10777	1	1	-1	-1	1	1	-1	-1	1	1	418	1
REAC	PKA activation in glucagon signalling	REAC:R-HSA-164378	17	10777	1	1	-1	-1	1	1	-1	-1	1	1	418	1
REAC	PKA-mediated phosphorylation of CREB	REAC:R-HSA-111931	20	10777	1	1	-1	-1	1	1	-1	-1	1	1	418	1
REAC	PLC beta mediated events	REAC:R-HSA-112043	49	10777	1	1	-1	-1	1	1	-1	-1	1	1	418	2
REAC	POLB-Dependent Long Patch Base Excision Repair	REAC:R-HSA-110362	8	10777	1	1	-1	-1	1	1	-1	-1	1	1	418	2
REAC	PP2A-mediated dephosphorylation of key metabolic factors	REAC:R-HSA-163767	7	10777	1	1	-1	-1	1	1	-1	-1	1	1	418	1
REAC	PPARA activates gene expression	REAC:R-HSA-1989781	113	10777	1	1	127	1	1	1	93	1	1	1	418	2
REAC	PTK6 Regulates RTKs and Their Effectors AKT1 and DOK1	REAC:R-HSA-8849469	9	10777	1	1	127	1	1	1	93	1	1	1	418	1
REAC	Paracetamol ADME	REAC:R-HSA-9753281	28	10777	1	1	-1	-1	1	1	-1	-1	1	1	418	2
REAC	Parasite infection	REAC:R-HSA-9664407	113	10777	1	1	127	1	1	1	93	1	1	1	418	4
REAC	Pentose phosphate pathway disease	REAC:R-HSA-6791465	2	10777	1	1	-1	-1	1	1	-1	-1	1	1	418	1
REAC	Peptide hormone metabolism	REAC:R-HSA-2980736	90	10777	1	1	127	1	1	1	-1	-1	1	1	418	1
REAC	Peptide ligand-binding receptors	REAC:R-HSA-375276	195	10777	1	1	127	1	1	1	-1	-1	1	1	418	1
REAC	PI5P, PP2A and IER3 Regulate PI3K/AKT Signaling	REAC:R-HSA-6811558	92	10777	1	1	127	1	1	1	-1	-1	1	1	418	1
REAC	Peroxisomal lipid metabolism	REAC:R-HSA-390918	24	10777	1	1	-1	-1	1	1	-1	-1	1	1	418	1
REAC	PI Metabolism	REAC:R-HSA-1483255	83	10777	1	1	127	3	1	1	93	2	1	1	418	3
REAC	PCNA-Dependent Long Patch Base Excision Repair	REAC:R-HSA-5651801	21	10777	1	1	-1	-1	1	1	-1	-1	1	1	418	3
REAC	Nuclear signaling by ERBB4	REAC:R-HSA-1251985	31	10777	1	1	-1	-1	1	1	93	1	1	1	418	1
REAC	Nucleosome assembly	REAC:R-HSA-774815	73	10777	1	1	-1	-1	1	1	-1	-1	1	1	418	2
REAC	Nucleotide Excision Repair	REAC:R-HSA-5696398	109	10777	1	1	127	2	1	1	93	2	1	1	418	7
REAC	Nucleotide catabolism	REAC:R-HSA-8956319	31	10777	1	1	-1	-1	1	1	-1	-1	1	1	418	2
REAC	Nucleotide catabolism defects	REAC:R-HSA-9735786	1	10777	1	1	-1	-1	1	1	-1	-1	1	1	418	1
REAC	Nucleotide salvage	REAC:R-HSA-8956321	23	10777	1	1	-1	-1	1	1	-1	-1	1	1	418	1
REAC	Nucleotide-binding domain, leucine rich repeat containing receptor (NLR) signaling pathways	REAC:R-HSA-168643	55	10777	1	1	127	3	1	1	93	2	1	1	418	2
REAC	O-glycosylation of TSR domain-containing proteins	REAC:R-HSA-5173214	36	10777	1	1	-1	-1	1	1	-1	-1	1	1	418	1
REAC	O-linked glycosylation	REAC:R-HSA-5173105	108	10777	1	1	-1	-1	1	1	-1	-1	1	1	418	1
REAC	OAS antiviral response	REAC:R-HSA-8983711	9	10777	1	1	-1	-1	1	1	-1	-1	1	1	418	2
REAC	Oncogene Induced Senescence	REAC:R-HSA-2559585	33	10777	1	1	127	1	1	1	93	1	1	1	418	1
REAC	Opioid Signalling	REAC:R-HSA-111885	90	10777	1	1	-1	-1	1	1	-1	-1	1	1	418	4
REAC	Organelle biogenesis and maintenance	REAC:R-HSA-1852241	294	10777	1	1	127	7	1	1	93	6	1	1	418	22
REAC	Ovarian tumor domain proteases	REAC:R-HSA-5689896	39	10777	1	1	127	3	1	1	93	3	1	1	418	3
REAC	Oxidative Stress Induced Senescence	REAC:R-HSA-2559580	123	10777	1	1	127	2	1	1	93	1	1	1	418	1
REAC	PERK regulates gene expression	REAC:R-HSA-381042	32	10777	1	1	-1	-1	1	1	-1	-1	1	1	418	4
REAC	Nuclear import of Rev protein	REAC:R-HSA-180746	31	10777	1	1	127	1	1	1	93	1	1	1	418	2
REAC	Peroxisomal protein import	REAC:R-HSA-9033241	60	10777	1	1	127	2	1	1	93	2	1	1	418	4
REAC	Phase I - Functionalization of compounds	REAC:R-HSA-211945	103	10777	1	1	127	2	1	1	93	2	1	1	418	3
REAC	Processing and activation of SUMO	REAC:R-HSA-3215018	10	10777	1	1	-1	-1	1	1	-1	-1	1	1	418	1
REAC	Processing of DNA double-strand break ends	REAC:R-HSA-5693607	97	10777	1	1	127	1	1	1	93	1	1	1	418	2
REAC	Processive synthesis on the C-strand of the telomere	REAC:R-HSA-174414	19	10777	1	1	-1	-1	1	1	-1	-1	1	1	418	2
REAC	Processive synthesis on the lagging strand	REAC:R-HSA-69183	15	10777	1	1	-1	-1	1	1	-1	-1	1	1	418	2
REAC	Prolonged ERK activation events	REAC:R-HSA-169893	14	10777	1	1	-1	-1	1	1	-1	-1	1	1	418	1
REAC	Protein localization	REAC:R-HSA-9609507	158	10777	1	1	127	2	1	1	93	2	1	1	418	6
REAC	Protein-protein interactions at synapses	REAC:R-HSA-6794362	86	10777	1	1	-1	-1	1	1	-1	-1	1	1	418	2
REAC	Purine catabolism	REAC:R-HSA-74259	14	10777	1	1	-1	-1	1	1	-1	-1	1	1	418	1
REAC	Purine salvage	REAC:R-HSA-74217	13	10777	1	1	-1	-1	1	1	-1	-1	1	1	418	1
REAC	Purinergic signaling in leishmaniasis infection	REAC:R-HSA-9660826	25	10777	1	1	127	2	1	1	93	1	1	1	418	1
REAC	Pyroptosis	REAC:R-HSA-5620971	27	10777	1	1	127	1	1	1	93	1	1	1	418	1
REAC	Pyruvate metabolism	REAC:R-HSA-70268	30	10777	1	1	127	1	1	1	-1	-1	1	1	418	2
REAC	Pyruvate metabolism and Citric Acid (TCA) cycle	REAC:R-HSA-71406	54	10777	1	1	127	1	1	1	-1	-1	1	1	418	4
REAC	Presynaptic phase of homologous DNA pairing and strand exchange	REAC:R-HSA-5693616	40	10777	1	1	-1	-1	1	1	-1	-1	1	1	418	1
REAC	Pexophagy	REAC:R-HSA-9664873	11	10777	1	1	127	1	1	1	93	2	1	1	418	1
REAC	Potential therapeutics for SARS	REAC:R-HSA-9679191	85	10777	1	1	127	2	1	1	93	2	1	1	418	4
REAC	Post-translational protein phosphorylation	REAC:R-HSA-8957275	107	10777	1	1	127	1	1	1	93	2	1	1	418	11
REAC	Phase II - Conjugation of compounds	REAC:R-HSA-156580	106	10777	1	1	-1	-1	1	1	-1	-1	1	1	418	10
REAC	Plasma lipoprotein assembly	REAC:R-HSA-8963898	18	10777	1	1	-1	-1	1	1	93	1	1	1	418	1
REAC	Plasma lipoprotein assembly, remodeling, and clearance	REAC:R-HSA-174824	71	10777	1	1	127	1	1	1	93	2	1	1	418	4
REAC	Plasma lipoprotein clearance	REAC:R-HSA-8964043	36	10777	1	1	127	1	1	1	93	2	1	1	418	3
REAC	Plasma lipoprotein remodeling	REAC:R-HSA-8963899	32	10777	1	1	-1	-1	1	1	93	1	1	1	418	1
REAC	Platelet Adhesion to exposed collagen	REAC:R-HSA-75892	15	10777	1	1	-1	-1	1	1	-1	-1	1	1	418	1
REAC	Platelet Aggregation (Plug Formation)	REAC:R-HSA-76009	38	10777	1	1	127	1	1	1	93	1	1	1	418	3
REAC	Platelet homeostasis	REAC:R-HSA-418346	85	10777	1	1	127	1	1	1	-1	-1	1	1	418	2
REAC	Platelet sensitization by LDL	REAC:R-HSA-432142	17	10777	1	1	-1	-1	1	1	-1	-1	1	1	418	2
REAC	Plus-strand DNA synthesis	REAC:R-HSA-164525	1	10777	1	1	-1	-1	1	1	-1	-1	1	1	418	1
REAC	Polymerase switching	REAC:R-HSA-69091	14	10777	1	1	-1	-1	1	1	-1	-1	1	1	418	1
REAC	Polymerase switching on the C-strand of the telomere	REAC:R-HSA-174411	26	10777	1	1	-1	-1	1	1	-1	-1	1	1	418	1
REAC	Positive epigenetic regulation of rRNA expression	REAC:R-HSA-5250913	105	10777	1	1	-1	-1	1	1	-1	-1	1	1	418	1
REAC	Post NMDA receptor activation events	REAC:R-HSA-438064	76	10777	1	1	127	3	1	1	93	3	1	1	418	7
REAC	Postmitotic nuclear pore complex (NPC) reformation	REAC:R-HSA-9615933	24	10777	1	1	-1	-1	1	1	-1	-1	1	1	418	2
REAC	Nuclear events stimulated by ALK signaling in cancer	REAC:R-HSA-9725371	18	10777	1	1	-1	-1	1	1	-1	-1	1	1	418	4
REAC	Nuclear Events (kinase and transcription factor activation)	REAC:R-HSA-198725	61	10777	1	1	-1	-1	1	1	-1	-1	1	1	418	1
REAC	Nonhomologous End-Joining (NHEJ)	REAC:R-HSA-5693571	68	10777	1	1	127	1	1	1	93	1	1	1	418	2
REAC	Mismatch repair (MMR) directed by MSH2:MSH3 (MutSbeta)	REAC:R-HSA-5358606	14	10777	1	1	-1	-1	1	1	-1	-1	1	1	418	2
REAC	Mismatch repair (MMR) directed by MSH2:MSH6 (MutSalpha)	REAC:R-HSA-5358565	14	10777	1	1	-1	-1	1	1	-1	-1	1	1	418	2
REAC	Mitochondrial biogenesis	REAC:R-HSA-1592230	92	10777	1	1	127	1	1	1	-1	-1	1	1	418	1
REAC	Mitochondrial protein import	REAC:R-HSA-1268020	65	10777	1	1	-1	-1	1	1	-1	-1	1	1	418	2
REAC	Mitophagy	REAC:R-HSA-5205647	27	10777	1	1	127	1	1	1	93	2	1	1	418	1
REAC	Mitotic Prometaphase	REAC:R-HSA-68877	200	10777	1	1	127	5	1	1	93	4	1	1	418	17
REAC	Mitotic Prophase	REAC:R-HSA-68875	135	10777	1	1	127	4	1	1	93	4	1	1	418	4
REAC	Mitotic Spindle Checkpoint	REAC:R-HSA-69618	109	10777	1	1	127	2	1	1	93	1	1	1	418	6
REAC	Modulation by Mtb of host immune system	REAC:R-HSA-9637628	7	10777	1	1	127	1	1	1	93	1	1	1	418	1
REAC	Molecules associated with elastic fibres	REAC:R-HSA-2129379	37	10777	1	1	-1	-1	1	1	-1	-1	1	1	418	2
REAC	Mucopolysaccharidoses	REAC:R-HSA-2206281	11	10777	1	1	-1	-1	1	1	-1	-1	1	1	418	2
REAC	Muscle contraction	REAC:R-HSA-397014	195	10777	1	1	127	4	1	1	93	2	1	1	418	14
REAC	MyD88 cascade initiated on plasma membrane	REAC:R-HSA-975871	84	10777	1	1	127	1	1	1	93	1	1	1	418	2
REAC	MyD88 dependent cascade initiated on endosome	REAC:R-HSA-975155	90	10777	1	1	127	1	1	1	93	1	1	1	418	2
REAC	MyD88-independent TLR4 cascade	REAC:R-HSA-166166	96	10777	1	1	127	1	1	1	93	1	1	1	418	2
REAC	Mismatch Repair	REAC:R-HSA-5358508	15	10777	1	1	-1	-1	1	1	-1	-1	1	1	418	2
REAC	MyD88:MAL(TIRAP) cascade initiated on plasma membrane	REAC:R-HSA-166058	100	10777	1	1	127	1	1	1	93	1	1	1	418	2
REAC	Minus-strand DNA synthesis	REAC:R-HSA-164516	1	10777	1	1	-1	-1	1	1	-1	-1	1	1	418	1
REAC	Metabolism of water-soluble vitamins and cofactors	REAC:R-HSA-196849	121	10777	1	1	127	2	1	1	93	1	1	1	418	5
REAC	Meiotic synapsis	REAC:R-HSA-1221632	77	10777	1	1	-1	-1	1	1	-1	-1	1	1	418	1
REAC	Membrane binding and targetting of GAG proteins	REAC:R-HSA-174490	14	10777	1	1	127	1	1	1	93	1	1	1	418	1
REAC	Metabolic disorders of biological oxidation enzymes	REAC:R-HSA-5579029	34	10777	1	1	-1	-1	1	1	-1	-1	1	1	418	2
REAC	Metabolism of cofactors	REAC:R-HSA-8978934	19	10777	1	1	-1	-1	1	1	-1	-1	1	1	418	2
REAC	Metabolism of fat-soluble vitamins	REAC:R-HSA-6806667	48	10777	1	1	127	1	1	1	93	2	1	1	418	1
REAC	Metabolism of folate and pterines	REAC:R-HSA-196757	16	10777	1	1	-1	-1	1	1	-1	-1	1	1	418	1
REAC	Metabolism of ingested H2SeO4 and H2SeO3 into H2Se	REAC:R-HSA-2408550	3	10777	1	1	-1	-1	1	1	-1	-1	1	1	418	2
REAC	Metabolism of ingested MeSeO2H into MeSeH	REAC:R-HSA-5263617	1	10777	1	1	-1	-1	1	1	-1	-1	1	1	418	1
REAC	Metabolism of ingested SeMet, Sec, MeSec into H2Se	REAC:R-HSA-2408508	8	10777	1	1	-1	-1	1	1	-1	-1	1	1	418	2
REAC	Metabolism of nitric oxide: NOS3 activation and regulation	REAC:R-HSA-202131	15	10777	1	1	127	1	1	1	-1	-1	1	1	418	2
REAC	Metabolism of nucleotides	REAC:R-HSA-15869	91	10777	1	1	127	1	1	1	-1	-1	1	1	418	8
REAC	Metabolism of steroid hormones	REAC:R-HSA-196071	35	10777	1	1	127	1	1	1	93	1	1	1	418	1
REAC	Metabolism of steroids	REAC:R-HSA-8957322	152	10777	1	1	127	6	1	1	93	5	1	1	418	8
REAC	Metabolism of vitamins and cofactors	REAC:R-HSA-196854	186	10777	1	1	127	3	1	1	93	3	1	1	418	8
REAC	Metalloprotease DUBs	REAC:R-HSA-5689901	36	10777	1	1	127	1	1	1	93	1	1	1	418	2
REAC	Myoclonic epilepsy of Lafora	REAC:R-HSA-3785653	9	10777	1	1	127	1	1	1	93	1	1	1	418	1
REAC	NADE modulates death signalling	REAC:R-HSA-205025	6	10777	1	1	-1	-1	1	1	-1	-1	1	1	418	1
REAC	NADPH regeneration	REAC:R-HSA-389542	1	10777	1	1	-1	-1	1	1	-1	-1	1	1	418	1
REAC	Negative regulation of FLT3	REAC:R-HSA-9706369	15	10777	1	1	127	1	1	1	93	1	1	1	418	1
REAC	Negative regulation of MAPK pathway	REAC:R-HSA-5675221	42	10777	1	1	127	2	1	1	93	2	1	1	418	4
REAC	Negative regulation of MET activity	REAC:R-HSA-6807004	20	10777	1	1	127	1	1	1	93	1	1	1	418	1
REAC	Negative regulation of NMDA receptor-mediated neuronal transmission	REAC:R-HSA-9617324	20	10777	1	1	-1	-1	1	1	-1	-1	1	1	418	2
REAC	Negative regulation of the PI3K/AKT network	REAC:R-HSA-199418	99	10777	1	1	127	1	1	1	-1	-1	1	1	418	1
REAC	Negative regulators of DDX58/IFIH1 signaling	REAC:R-HSA-936440	35	10777	1	1	127	1	1	1	93	1	1	1	418	1
REAC	Netrin-1 signaling	REAC:R-HSA-373752	49	10777	1	1	-1	-1	1	1	-1	-1	1	1	418	1
REAC	Neurexins and neuroligins	REAC:R-HSA-6794361	56	10777	1	1	-1	-1	1	1	-1	-1	1	1	418	2
REAC	Neuronal System	REAC:R-HSA-112316	400	10777	1	1	127	4	1	1	93	4	1	1	418	12
REAC	Neurotransmitter receptors and postsynaptic signal transmission	REAC:R-HSA-112314	196	10777	1	1	127	3	1	1	93	3	1	1	418	9
REAC	Neurotransmitter release cycle	REAC:R-HSA-112310	50	10777	1	1	127	1	1	1	93	1	1	1	418	1
REAC	Nicotinamide salvaging	REAC:R-HSA-197264	19	10777	1	1	-1	-1	1	1	-1	-1	1	1	418	2
REAC	Nicotinate metabolism	REAC:R-HSA-196807	31	10777	1	1	-1	-1	1	1	-1	-1	1	1	418	2
REAC	Non-integrin membrane-ECM interactions	REAC:R-HSA-3000171	58	10777	1	1	-1	-1	1	1	-1	-1	1	1	418	4
REAC	Noncanonical activation of NOTCH3	REAC:R-HSA-9017802	8	10777	1	1	-1	-1	1	1	-1	-1	1	1	418	1
REAC	Negative regulation of FGFR4 signaling	REAC:R-HSA-5654733	27	10777	1	1	127	1	1	1	93	1	1	1	418	2
REAC	Negative regulation of FGFR3 signaling	REAC:R-HSA-5654732	23	10777	1	1	127	1	1	1	93	1	1	1	418	2
REAC	Negative regulation of FGFR2 signaling	REAC:R-HSA-5654727	28	10777	1	1	127	1	1	1	93	1	1	1	418	2
REAC	Negative regulation of FGFR1 signaling	REAC:R-HSA-5654726	26	10777	1	1	127	1	1	1	93	1	1	1	418	2
REAC	NCAM signaling for neurite out-growth	REAC:R-HSA-375165	59	10777	1	1	127	1	1	1	93	1	1	1	418	2
REAC	NEP/NS2 Interacts with the Cellular Export Machinery	REAC:R-HSA-168333	29	10777	1	1	127	1	1	1	93	1	1	1	418	1
REAC	NF-kB is activated and signals survival	REAC:R-HSA-209560	13	10777	1	1	127	1	1	1	93	2	1	1	418	1
REAC	NOD1/2 Signaling Pathway	REAC:R-HSA-168638	36	10777	1	1	127	1	1	1	93	1	1	1	418	1
REAC	NOTCH1 Intracellular Domain Regulates Transcription	REAC:R-HSA-2122947	46	10777	1	1	127	1	1	1	93	1	1	1	418	1
REAC	NOTCH2 Activation and Transmission of Signal to the Nucleus	REAC:R-HSA-2979096	22	10777	1	1	127	1	1	1	93	1	1	1	418	1
REAC	NOTCH3 Activation and Transmission of Signal to the Nucleus	REAC:R-HSA-9013507	25	10777	1	1	127	1	1	1	93	1	1	1	418	2
REAC	Fructose metabolism	REAC:R-HSA-5652084	7	10777	1	1	-1	-1	1	1	-1	-1	1	1	418	1
REAC	NOTCH3 Intracellular Domain Regulates Transcription	REAC:R-HSA-9013508	24	10777	1	1	-1	-1	1	1	-1	-1	1	1	418	1
REAC	NOTCH4 Intracellular Domain Regulates Transcription	REAC:R-HSA-9013695	20	10777	1	1	-1	-1	1	1	-1	-1	1	1	418	1
REAC	NR1H2 & NR1H3 regulate gene expression linked to lipogenesis	REAC:R-HSA-9029558	8	10777	1	1	-1	-1	1	1	-1	-1	1	1	418	1
REAC	NR1H2 and NR1H3-mediated signaling	REAC:R-HSA-9024446	45	10777	1	1	-1	-1	1	1	93	1	1	1	418	1
REAC	NRIF signals cell death from the nucleus	REAC:R-HSA-205043	16	10777	1	1	127	1	1	1	93	2	1	1	418	1
REAC	NS1 Mediated Effects on Host Pathways	REAC:R-HSA-168276	38	10777	1	1	127	1	1	1	93	1	1	1	418	1
REAC	Nef mediated downregulation of MHC class I complex cell surface expression	REAC:R-HSA-164940	9	10777	1	1	-1	-1	1	1	-1	-1	1	1	418	1
REAC	Nef-mediates down modulation of cell surface receptors by recruiting them to clathrin adapters	REAC:R-HSA-164938	20	10777	1	1	-1	-1	1	1	-1	-1	1	1	418	1
REAC	NOTCH4 Activation and Transmission of Signal to the Nucleus	REAC:R-HSA-9013700	11	10777	1	1	127	1	1	1	-1	-1	1	1	418	1
REAC	Platelet calcium homeostasis	REAC:R-HSA-418360	28	10777	1	1	127	1	1	1	-1	-1	1	1	-1	-1
REAC	Polo-like kinase mediated events	REAC:R-HSA-156711	15	10777	1	1	127	1	1	1	93	1	1	1	-1	-1
REAC	Pre-NOTCH Expression and Processing	REAC:R-HSA-1912422	109	10777	1	1	127	1	1	1	93	1	1	1	-1	-1
REAC	Pre-NOTCH Processing in Golgi	REAC:R-HSA-1912420	18	10777	1	1	127	1	1	1	93	1	1	1	-1	-1
REAC	Processing of SMDT1	REAC:R-HSA-8949664	16	10777	1	1	127	1	1	1	-1	-1	1	1	-1	-1
REAC	PI and PC transport between ER and Golgi membranes	REAC:R-HSA-1483196	1	10777	1	1	127	1	1	1	-1	-1	1	1	-1	-1
REAC	PI3K/AKT Signaling in Cancer	REAC:R-HSA-2219528	92	10777	1	1	127	1	1	1	-1	-1	1	1	-1	-1
REAC	PI3K/AKT activation	REAC:R-HSA-198203	9	10777	1	1	127	1	1	1	93	1	1	1	-1	-1
REAC	PTK6 Regulates RHO GTPases, RAS GTPase and MAP kinases	REAC:R-HSA-8849471	13	10777	1	1	127	2	1	1	93	2	1	1	-1	-1
REAC	Protein repair	REAC:R-HSA-5676934	6	10777	1	1	127	1	1	1	-1	-1	1	1	-1	-1
REAC	RAS GTPase cycle mutants	REAC:R-HSA-9649913	3	10777	1	1	127	1	1	1	93	1	1	1	-1	-1
REAC	RAS signaling downstream of NF1 loss-of-function variants	REAC:R-HSA-6802953	6	10777	1	1	127	1	1	1	93	1	1	1	-1	-1
REAC	RHO GTPases Activate Rhotekin and Rhophilins	REAC:R-HSA-5666185	9	10777	1	1	127	1	1	1	93	1	1	1	-1	-1
REAC	Other interleukin signaling	REAC:R-HSA-449836	24	10777	1	1	127	1	1	1	93	1	1	1	-1	-1
REAC	Mitochondrial calcium ion transport	REAC:R-HSA-8949215	23	10777	1	1	127	1	1	1	-1	-1	1	1	-1	-1
REAC	MET activates RAS signaling	REAC:R-HSA-8851805	8	10777	1	1	127	1	1	1	93	1	1	1	-1	-1
REAC	Metabolism of non-coding RNA	REAC:R-HSA-194441	51	10777	1	1	127	1	1	1	93	1	1	1	-1	-1
REAC	Nuclear Envelope Breakdown	REAC:R-HSA-2980766	47	10777	1	1	127	1	1	1	93	1	1	1	-1	-1
REAC	Nuclear Pore Complex (NPC) Disassembly	REAC:R-HSA-3301854	33	10777	1	1	127	1	1	1	93	1	1	1	-1	-1
REAC	NOSTRIN mediated eNOS trafficking	REAC:R-HSA-203641	5	10777	1	1	127	1	1	1	-1	-1	1	1	-1	-1
REAC	NTRK3 as a dependence receptor	REAC:R-HSA-9603505	3	10777	1	1	127	1	1	1	93	1	1	1	-1	-1
REAC	MET activates RAP1 and RAC1	REAC:R-HSA-8875555	10	10777	1	1	127	1	1	1	93	1	1	1	-1	-1
REAC	Sodium/Calcium exchangers	REAC:R-HSA-425561	11	10777	1	1	127	1	1	1	-1	-1	1	1	-1	-1
REAC	Sema4D mediated inhibition of cell attachment and migration	REAC:R-HSA-416550	8	10777	1	1	127	1	1	1	93	1	1	1	-1	-1
REAC	Release of apoptotic factors from the mitochondria	REAC:R-HSA-111457	6	10777	1	1	127	1	1	1	93	1	1	1	-1	-1
REAC	Reduction of cytosolic Ca++ levels	REAC:R-HSA-418359	12	10777	1	1	127	1	1	1	-1	-1	1	1	-1	-1
REAC	Respiratory electron transport	REAC:R-HSA-611105	103	10777	1	1	127	2	1	1	93	1	1	1	-1	-1
REAC	Regulation of Glucokinase by Glucokinase Regulatory Protein	REAC:R-HSA-170822	28	10777	1	1	127	1	1	1	93	1	1	1	-1	-1
REAC	Regulation of FOXO transcriptional activity by acetylation	REAC:R-HSA-9617629	10	10777	1	1	127	1	1	1	-1	-1	1	1	-1	-1
REAC	Respiratory electron transport, ATP synthesis by chemiosmotic coupling, and heat production by uncoupling proteins.	REAC:R-HSA-163200	127	10777	1	1	127	2	1	1	93	1	1	1	-1	-1
REAC	SOS-mediated signalling	REAC:R-HSA-112412	5	10777	1	1	127	1	1	1	93	1	1	1	-1	-1
REAC	SUMOylation of SUMOylation proteins	REAC:R-HSA-4085377	32	10777	1	1	127	1	1	1	93	1	1	1	-1	-1
REAC	SUMOylation of chromatin organization proteins	REAC:R-HSA-4551638	66	10777	1	1	127	1	1	1	93	1	1	1	-1	-1
REAC	SLIT2:ROBO1 increases RHOA activity	REAC:R-HSA-8985586	4	10777	1	1	127	1	1	1	93	1	1	1	-1	-1
REAC	SLC-mediated transmembrane transport	REAC:R-HSA-425407	247	10777	1	1	127	2	1	1	93	1	1	1	-1	-1
REAC	SLC transporter disorders	REAC:R-HSA-5619102	95	10777	1	1	127	1	1	1	93	1	1	1	-1	-1
REAC	SHC1 events in ERBB4 signaling	REAC:R-HSA-1250347	11	10777	1	1	127	1	1	1	93	1	1	1	-1	-1
REAC	SHC-mediated cascade:FGFR1	REAC:R-HSA-5654688	13	10777	1	1	127	1	1	1	93	1	1	1	-1	-1
REAC	SHC-mediated cascade:FGFR2	REAC:R-HSA-5654699	16	10777	1	1	127	1	1	1	93	1	1	1	-1	-1
REAC	SHC-mediated cascade:FGFR3	REAC:R-HSA-5654704	11	10777	1	1	127	1	1	1	93	1	1	1	-1	-1
REAC	SHC-mediated cascade:FGFR4	REAC:R-HSA-5654719	15	10777	1	1	127	1	1	1	93	1	1	1	-1	-1
REAC	SHC-related events triggered by IGF1R	REAC:R-HSA-2428933	6	10777	1	1	127	1	1	1	93	1	1	1	-1	-1
REAC	SHC1 events in EGFR signaling	REAC:R-HSA-180336	12	10777	1	1	127	1	1	1	93	1	1	1	-1	-1
REAC	SHC1 events in ERBB2 signaling	REAC:R-HSA-1250196	18	10777	1	1	127	1	1	1	93	1	1	1	-1	-1
REAC	DAP12 interactions	REAC:R-HSA-2172127	33	10777	1	1	127	1	1	1	93	1	1	1	-1	-1
REAC	DAP12 signaling	REAC:R-HSA-2424491	25	10777	1	1	127	1	1	1	93	1	1	1	-1	-1
REAC	Class I peroxisomal membrane protein import	REAC:R-HSA-9603798	19	10777	1	1	127	1	1	1	93	1	1	1	-1	-1
REAC	Complex I biogenesis	REAC:R-HSA-6799198	57	10777	1	1	127	1	1	1	93	1	1	1	-1	-1
REAC	Constitutive Signaling by Aberrant PI3K in Cancer	REAC:R-HSA-2219530	65	10777	1	1	127	1	1	1	-1	-1	1	1	-1	-1
REAC	Downstream signaling of activated FGFR1	REAC:R-HSA-5654687	22	10777	1	1	127	1	1	1	93	1	1	1	-1	-1
REAC	Downstream signaling of activated FGFR2	REAC:R-HSA-5654696	23	10777	1	1	127	1	1	1	93	1	1	1	-1	-1
REAC	Downstream signaling of activated FGFR3	REAC:R-HSA-5654708	18	10777	1	1	127	1	1	1	93	1	1	1	-1	-1
REAC	Downstream signaling of activated FGFR4	REAC:R-HSA-5654716	22	10777	1	1	127	1	1	1	93	1	1	1	-1	-1
REAC	Diseases associated with glycosylation precursor biosynthesis	REAC:R-HSA-5609975	15	10777	1	1	127	2	1	1	93	2	1	1	-1	-1
REAC	Defective HLCS causes multiple carboxylase deficiency	REAC:R-HSA-3371599	7	10777	1	1	127	1	1	1	-1	-1	1	1	-1	-1
REAC	Defective TPR may confer susceptibility towards thyroid papillary carcinoma (TPC)	REAC:R-HSA-5619107	28	10777	1	1	127	1	1	1	93	1	1	1	-1	-1
REAC	Defects in biotin (Btn) metabolism	REAC:R-HSA-3323169	8	10777	1	1	127	1	1	1	-1	-1	1	1	-1	-1
REAC	Defects in vitamin and cofactor metabolism	REAC:R-HSA-3296482	22	10777	1	1	127	1	1	1	-1	-1	1	1	-1	-1
REAC	Activation, translocation and oligomerization of BAX	REAC:R-HSA-114294	2	10777	1	1	127	1	1	1	93	1	1	1	-1	-1
REAC	Apoptotic cleavage of cell adhesion proteins	REAC:R-HSA-351906	11	10777	1	1	127	1	1	1	93	1	1	1	-1	-1
REAC	Activation of RAS in B cells	REAC:R-HSA-1169092	4	10777	1	1	127	1	1	1	93	1	1	1	-1	-1
REAC	Activated NTRK2 signals through FRS2 and FRS3	REAC:R-HSA-9028731	9	10777	1	1	127	1	1	1	93	1	1	1	-1	-1
REAC	Activated NTRK2 signals through RAS	REAC:R-HSA-9026519	6	10777	1	1	127	1	1	1	93	1	1	1	-1	-1
REAC	Activated NTRK3 signals through RAS	REAC:R-HSA-9034864	5	10777	1	1	127	1	1	1	93	1	1	1	-1	-1
REAC	Apoptotic factor-mediated response	REAC:R-HSA-111471	19	10777	1	1	127	1	1	1	93	1	1	1	-1	-1
REAC	Cardiac conduction	REAC:R-HSA-5576891	127	10777	1	1	127	1	1	1	-1	-1	1	1	-1	-1
REAC	Carnitine metabolism	REAC:R-HSA-200425	14	10777	1	1	127	1	1	1	-1	-1	1	1	-1	-1
REAC	CD209 (DC-SIGN) signaling	REAC:R-HSA-5621575	20	10777	1	1	127	1	1	1	93	1	1	1	-1	-1
REAC	Biotin transport and metabolism	REAC:R-HSA-196780	11	10777	1	1	127	1	1	1	-1	-1	1	1	-1	-1
REAC	EGFR Transactivation by Gastrin	REAC:R-HSA-2179392	7	10777	1	1	127	1	1	1	93	1	1	1	-1	-1
REAC	IRS-mediated signalling	REAC:R-HSA-112399	39	10777	1	1	127	1	1	1	93	1	1	1	-1	-1
REAC	IRS-related events triggered by IGF1R	REAC:R-HSA-2428928	43	10777	1	1	127	1	1	1	93	1	1	1	-1	-1
REAC	Insulin receptor signalling cascade	REAC:R-HSA-74751	45	10777	1	1	127	1	1	1	93	1	1	1	-1	-1
REAC	IGF1R signaling cascade	REAC:R-HSA-2428924	43	10777	1	1	127	1	1	1	93	1	1	1	-1	-1
REAC	Lipid particle organization	REAC:R-HSA-8964572	6	10777	1	1	127	1	1	1	-1	-1	1	1	-1	-1
REAC	Interactions of Vpr with host cellular proteins	REAC:R-HSA-176033	34	10777	1	1	127	2	1	1	93	2	1	1	-1	-1
REAC	Intra-Golgi traffic	REAC:R-HSA-6811438	44	10777	1	1	127	3	1	1	93	2	1	1	-1	-1
REAC	Ion homeostasis	REAC:R-HSA-5578775	54	10777	1	1	127	1	1	1	-1	-1	1	1	-1	-1
REAC	Ion transport by P-type ATPases	REAC:R-HSA-936837	55	10777	1	1	127	1	1	1	-1	-1	1	1	-1	-1
REAC	FCERI mediated MAPK activation	REAC:R-HSA-2871796	83	10777	1	1	127	1	1	1	93	1	1	1	-1	-1
REAC	FOXO-mediated transcription of cell cycle genes	REAC:R-HSA-9617828	17	10777	1	1	127	1	1	1	-1	-1	1	1	-1	-1
REAC	FRS-mediated FGFR1 signaling	REAC:R-HSA-5654693	16	10777	1	1	127	1	1	1	93	1	1	1	-1	-1
REAC	FRS-mediated FGFR2 signaling	REAC:R-HSA-5654700	19	10777	1	1	127	1	1	1	93	1	1	1	-1	-1
REAC	FRS-mediated FGFR3 signaling	REAC:R-HSA-5654706	14	10777	1	1	127	1	1	1	93	1	1	1	-1	-1
REAC	FRS-mediated FGFR4 signaling	REAC:R-HSA-5654712	18	10777	1	1	127	1	1	1	93	1	1	1	-1	-1
REAC	ERBB2 Regulates Cell Motility	REAC:R-HSA-6785631	13	10777	1	1	127	1	1	1	93	1	1	1	-1	-1
REAC	Erythropoietin activates RAS	REAC:R-HSA-9027284	12	10777	1	1	127	1	1	1	93	1	1	1	-1	-1
REAC	Estrogen-stimulated signaling through PRKCZ	REAC:R-HSA-9634635	5	10777	1	1	127	1	1	1	93	1	1	1	-1	-1
REAC	GRB2 events in ERBB2 signaling	REAC:R-HSA-1963640	13	10777	1	1	127	1	1	1	93	1	1	1	-1	-1
REAC	Gastrin-CREB signalling pathway via PKC and MAPK	REAC:R-HSA-881907	16	10777	1	1	127	1	1	1	93	1	1	1	-1	-1
REAC	GRB2 events in EGFR signaling	REAC:R-HSA-179812	11	10777	1	1	127	1	1	1	93	1	1	1	-1	-1
REAC	GPVI-mediated activation cascade	REAC:R-HSA-114604	35	10777	1	1	127	2	1	1	93	1	1	1	-1	-1
REAC	G alpha (12/13) signalling events	REAC:R-HSA-416482	80	10777	1	1	127	1	1	1	93	1	1	1	-1	-1
REAC	G beta:gamma signalling through PI3Kgamma	REAC:R-HSA-392451	25	10777	1	1	127	1	1	1	93	1	1	1	-1	-1
REAC	G-protein beta:gamma signalling	REAC:R-HSA-397795	32	10777	1	1	127	1	1	1	93	1	1	1	-1	-1
REAC	G2/M DNA replication checkpoint	REAC:R-HSA-69478	5	10777	1	1	127	1	1	1	93	1	1	1	-1	-1
REAC	NR1H3 & NR1H2 regulate gene expression linked to cholesterol transport and efflux	REAC:R-HSA-9029569	36	10777	1	1	-1	-1	1	1	93	1	1	1	-1	-1
REAC	HDL remodeling	REAC:R-HSA-8964058	9	10777	1	1	-1	-1	1	1	93	1	1	1	-1	-1
REAC	Wax and plasmalogen biosynthesis	REAC:R-HSA-8848584	7	10777	1	1	127	1	1	1	-1	-1	1	1	-1	-1
REAC	Wax biosynthesis	REAC:R-HSA-9640463	4	10777	1	1	127	1	1	1	-1	-1	1	1	-1	-1
REAC	Arachidonate production from DAG	REAC:R-HSA-426048	5	10777	1	1	-1	-1	1	1	93	1	1	1	-1	-1
REAC	Transport of inorganic cations/anions and amino acids/oligopeptides	REAC:R-HSA-425393	105	10777	1	1	127	1	1	1	-1	-1	1	1	-1	-1
REAC	Effects of PIP2 hydrolysis	REAC:R-HSA-114508	27	10777	1	1	-1	-1	1	1	93	1	1	1	-1	-1
REAC	Chylomicron clearance	REAC:R-HSA-8964026	5	10777	1	1	-1	-1	1	1	93	1	1	1	-1	-1
REAC	Chylomicron remodeling	REAC:R-HSA-8963901	10	10777	1	1	-1	-1	1	1	93	1	1	1	-1	-1
