# Supplementary material for: Endothelial lipid droplets suppress eNOS to link high fat consumption to blood pressure elevation
Source: J Clin Invest. 2023 Dec 15;133(24):e173160. doi: 10.1172/JCI173160 (PMC10721151; doi:10.1172/JCI173160)
Supplement: Supplemental table 3 [file jci-133-173160-s175.xlsx]

## Sheet: GO_Biological_Process_2021_tabl
Term	Overlap	P-value	Adjusted P-value	Old P-value	Old Adjusted P-value	Odds Ratio	Combined Score	Genes
regulation of mRNA stability (GO:0043488)	48/146	1.90907e-40	5.02849e-37	0	0	20.8825	1909.85	PSMD12;PSMD11;SET;ANP32A;PSMD14;PSMD13;YWHAB;HNRNPU;HSPB1;YBX1;PSMA7;PSMD6;XPO1;PSMB5;PSMD4;PSMD5;PSMB3;KHSRP;PSMD2;PSMD3;PSMB1;IGF2BP1;PSMD1;IGF2BP3;IGF2BP2;TNPO1;HSPA8;NPM1;FUS;YWHAZ;PSMA5;PSMA6;PSMC5;PSMA4;PSMC6;PSMC3;PSMC4;APEX1;PSMC1;PSMC2;SERBP1;PSME1;HNRNPD;PSME2;PABPC1;VIM;UBA52;EIF4G1
regulation of mRNA catabolic process (GO:0061013)	44/122	3.51135e-39	4.62445e-36	0	0	23.8656	2113.17	PSMD12;PSMD11;SET;ANP32A;PSMD14;PSMD13;YWHAB;HSPB1;PSMA7;PSMD6;XPO1;PSMB5;PSMD4;PSMD5;PSMB3;KHSRP;PSMD2;PSMD3;PSMB1;IGF2BP1;PSMD1;IGF2BP3;IGF2BP2;TNPO1;HSPA8;YWHAZ;PSMA5;PSMA6;PSMC5;PSMA4;PSMC6;PSMC3;PSMC4;APEX1;PSMC1;PSMC2;SERBP1;PSME1;HNRNPD;PSME2;PABPC1;VIM;UBA52;EIF4G1
neutrophil degranulation (GO:0043312)	73/481	5.06098e-36	4.44354e-33	0	0	7.94287	645.529	GPI;HSP90AB1;FAF2;GDI2;LPCAT1;PSMD6;PNP;PSMD2;PSMD3;CPNE1;PSMD1;PGM2;CAPN1;SPTAN1;CTSB;CAP1;ACTR2;ARSA;CCT2;HSP90AA1;ANXA2;ANXA3;GAA;TUBB;ILF2;SERPINB6;PSMA5;EEF1A1;DYNC1LI1;ACLY;PKM;ALDOA;PPIA;KPNB1;VCL;RAB7A;RAB5B;PSMD12;VCP;RAB5C;PSMD11;PSMD14;PSMD13;GSTP1;COPB1;MVP;PRCP;IQGAP1;GNS;CYB5R3;PRDX4;CAND1;PSMB1;LTA4H;CCT8;TXNDC5;VAT1;HSPA8;XRCC6;GSN;XRCC5;IDH1;PA2G4;TUBB4B;EEF2;PRDX6;PSMC3;RAB14;GL…
neutrophil activation involved in immune response (GO:0002283)	73/485	8.92282e-36	5.87568e-33	0	0	7.86411	634.668	GPI;HSP90AB1;FAF2;GDI2;LPCAT1;PSMD6;PNP;PSMD2;PSMD3;CPNE1;PSMD1;PGM2;CAPN1;SPTAN1;CTSB;CAP1;ACTR2;ARSA;CCT2;HSP90AA1;ANXA2;ANXA3;GAA;TUBB;ILF2;SERPINB6;PSMA5;EEF1A1;DYNC1LI1;ACLY;PKM;ALDOA;PPIA;KPNB1;VCL;RAB7A;RAB5B;PSMD12;VCP;RAB5C;PSMD11;PSMD14;PSMD13;GSTP1;COPB1;MVP;PRCP;IQGAP1;GNS;CYB5R3;PRDX4;CAND1;PSMB1;LTA4H;CCT8;TXNDC5;VAT1;HSPA8;XRCC6;GSN;XRCC5;IDH1;PA2G4;TUBB4B;EEF2;PRDX6;PSMC3;RAB14;GL…
neutrophil mediated immunity (GO:0002446)	73/488	1.35998e-35	7.16438e-33	0	0	7.80603	626.692	GPI;HSP90AB1;FAF2;GDI2;LPCAT1;PSMD6;PNP;PSMD2;PSMD3;CPNE1;PSMD1;PGM2;CAPN1;SPTAN1;CTSB;CAP1;ACTR2;ARSA;CCT2;HSP90AA1;ANXA2;ANXA3;GAA;TUBB;ILF2;SERPINB6;PSMA5;EEF1A1;DYNC1LI1;ACLY;PKM;ALDOA;PPIA;KPNB1;VCL;RAB7A;RAB5B;PSMD12;VCP;RAB5C;PSMD11;PSMD14;PSMD13;GSTP1;COPB1;MVP;PRCP;IQGAP1;GNS;CYB5R3;PRDX4;CAND1;PSMB1;LTA4H;CCT8;TXNDC5;VAT1;HSPA8;XRCC6;GSN;XRCC5;IDH1;PA2G4;TUBB4B;EEF2;PRDX6;PSMC3;RAB14;GL…
nuclear-transcribed mRNA catabolic process, nonsense-mediated decay (GO:0000184)	37/113	2.62102e-31	1.15063e-28	0	0	20.2896	1428.73	RPL5;RPL3;RPLP0;PPP2R2A;RPL10A;RPL8;RPS4Y1;RPL6;RPS4X;RPS14;RPL7A;RPS17;RPS16;RPS19;PPP2R1A;RPS18;RPS3;RPLP2;RPL13;RPS2;RPL18;RPL17;RPS13;RPS9;RPS7;RPS8;RPL22;RPSA;RPS3A;RPL23A;RPS25;RPL27;RPS20;EIF3E;PABPC1;UBA52;EIF4G1
SRP-dependent cotranslational protein targeting to membrane (GO:0006614)	33/90	6.53417e-30	2.45871e-27	0	0	23.9462	1609.2	RPL5;RPL3;RPLP0;RPL10A;RPL8;RPS4Y1;RPL6;RPS4X;RPL7A;RPS14;RPS17;RPS16;RPS19;RPS18;RPS3;RPLP2;RPL13;RPS2;RPL18;RPL17;RPS13;RPS9;RPS7;RPS8;RPL22;RPS3A;RPSA;RPL23A;SRP68;RPS25;RPL27;RPS20;UBA52
cytoplasmic translation (GO:0002181)	33/93	2.31178e-29	7.61152e-27	0	0	22.7454	1499.76	EIF4A2;EIF4A1;RPL5;RPL3;RPLP0;RPL10A;RPL8;RPL6;RPS4X;RPL7A;RPS14;RPS17;RPS16;RPS19;RPS18;RPS3;RPL13;RPS2;RPL18;RPL17;RPS13;RPS9;RPS7;RPS8;RPL22;RPS3A;RPSA;RPL23A;RPS25;EIF3I;RPL27;RPS20;UBA52
cotranslational protein targeting to membrane (GO:0006613)	33/94	3.48097e-29	1.01876e-26	0	0	22.3714	1465.95	RPL5;RPL3;RPLP0;RPL10A;RPL8;RPS4Y1;RPL6;RPS4X;RPL7A;RPS14;RPS17;RPS16;RPS19;RPS18;RPS3;RPLP2;RPL13;RPS2;RPL18;RPL17;RPS13;RPS9;RPS7;RPS8;RPL22;RPS3A;RPSA;RPL23A;SRP68;RPS25;RPL27;RPS20;UBA52
protein targeting to ER (GO:0045047)	34/103	5.41978e-29	1.42757e-26	0	0	20.412	1328.51	RPL5;RPL3;RPLP0;RPL10A;RPL8;RPS4Y1;RPL6;RPS4X;RPS14;RPL7A;RPS17;RPS16;RPS19;RPS18;RPS3;RPLP2;RPL13;RPS2;RPL18;RPL17;RPS13;RPS9;RPS7;RPS8;RPL22;RPSA;RPS3A;RPL23A;SRP68;RPS25;CHMP4B;RPL27;RPS20;UBA52
regulation of cellular amine metabolic process (GO:0033238)	25/51	7.71557e-27	1.84753e-24	0	0	39.1676	2355.01	PSMD12;PSMD11;PSMD14;PSMD13;PSMA7;PSMD6;PSMB5;PSMD4;PSMD5;PSMB3;PSMD2;PSMD3;PSMB1;PSMD1;PSMA5;PSMA6;PSMC5;PSMA4;PSMC6;PSMC3;PSMC4;PSMC1;PSMC2;PSME1;PSME2
pre-replicative complex assembly (GO:0036388)	27/64	1.16647e-26	2.5604e-24	0	0	29.8331	1781.43	PSMD12;PSMD11;PSMD14;PSMD13;PSMA7;PSMD6;PSMB5;PSMD4;PSMD5;PSMB3;PSMD2;PSMD3;PSMB1;PSMD1;PSMA5;PSMA6;PSMC5;PSMA4;PSMC6;PSMC3;PSMC4;PSMC1;PSMC2;MCM3;PSME1;PSME2;UBA52
regulation of cellular amino acid metabolic process (GO:0006521)	25/54	4.88458e-26	9.8969e-24	0	0	35.1104	2046.27	PSMD12;PSMD11;PSMD14;PSMD13;PSMA7;PSMD6;PSMB5;PSMD4;PSMD5;PSMB3;PSMD2;PSMD3;PSMB1;PSMD1;PSMA5;PSMA6;PSMC5;PSMA4;PSMC6;PSMC3;PSMC4;PSMC1;PSMC2;PSME1;PSME2
negative regulation of cell cycle G2/M phase transition (GO:1902750)	25/57	2.68732e-25	5.056e-23	0	0	31.8139	1799.9	PSMD12;PSMD11;PSMD14;PSMD13;PSMA7;PSMD6;PSMB5;PSMD4;PSMD5;PSMB3;PSMD2;PSMD3;PSMB1;PSMD1;PSMA5;PSMA6;PSMC5;PSMA4;PSMC6;PSMC3;PSMC4;PSMC1;PSMC2;PSME1;PSME2
nuclear-transcribed mRNA catabolic process (GO:0000956)	38/171	3.06379e-25	5.38002e-23	0	0	11.898	671.582	RPL5;RPL3;RPLP0;PPP2R2A;RPL10A;RPL8;RPS4Y1;RPL6;RPS4X;RPS14;RPL7A;RPS17;RPS16;RPS19;PPP2R1A;RPS18;RPS3;RPLP2;RPL13;RPS2;RPL18;RPL17;RPS13;RPS9;RPS7;RPS8;RPL22;RPSA;RPS3A;RPL23A;RPS25;CSDE1;RPL27;RPS20;EIF3E;PABPC1;UBA52;EIF4G1
antigen processing and presentation of exogenous peptide antigen via MHC class I, TAP-dependent (GO:0002479)	27/73	8.33885e-25	1.37278e-22	0	0	23.9851	1329.82	PSMD12;PSMD11;PSMD14;PSMD13;PSMA7;PSMD6;PSMB5;PSMD4;PSMD5;PSMB3;PSMD2;PSMD3;PSMB1;PSMD1;PDIA3;PSMA5;PSMA6;PSMC5;PSMA4;PSMC6;PSMC3;PSMC4;PSMC1;PSMC2;PSME1;PSME2;CALR
regulation of G2/M transition of mitotic cell cycle (GO:0010389)	35/149	3.33473e-24	5.16687e-22	0	0	12.7156	687.378	YWHAE;DYNC1I2;PSMD12;PSMD11;PSMD14;DCTN2;PSMD13;DCTN1;PSMA7;PSMD6;ACTR1A;PSMB5;PSMD4;PPP2R1A;PSMD5;PSMB3;PSMD2;PSMD3;PSMB1;PSMD1;YWHAG;HSP90AA1;TUBB;TUBB4B;PSMA5;PSMA6;PSMC5;PSMA4;PSMC6;PSMC3;PSMC4;PSMC1;PSMC2;PSME1;PSME2
antigen processing and presentation of exogenous peptide antigen via MHC class I (GO:0042590)	27/78	6.67179e-24	9.76305e-22	0	0	21.628	1154.16	PSMD12;PSMD11;PSMD14;PSMD13;PSMA7;PSMD6;PSMB5;PSMD4;PSMD5;PSMB3;PSMD2;PSMD3;PSMB1;PSMD1;PDIA3;PSMA5;PSMA6;PSMC5;PSMA4;PSMC6;PSMC3;PSMC4;PSMC1;PSMC2;PSME1;PSME2;CALR
regulation of cellular ketone metabolic process (GO:0010565)	25/64	9.22277e-24	1.27857e-21	0	0	26.0943	1384.05	PSMD12;PSMD11;PSMD14;PSMD13;PSMA7;PSMD6;PSMB5;PSMD4;PSMD5;PSMB3;PSMD2;PSMD3;PSMB1;PSMD1;PSMA5;PSMA6;PSMC5;PSMA4;PSMC6;PSMC3;PSMC4;PSMC1;PSMC2;PSME1;PSME2
protein-DNA complex assembly (GO:0065004)	34/143	9.91365e-24	1.30563e-21	0	0	12.8947	683.01	PSMD12;PSMD11;PSMD14;PSMD13;PSMA7;PSMD6;SART3;PSMB5;PSMD4;PSMD5;PSMB3;PSMD2;PSMD3;PSMB1;PSMD1;NPM1;PARP1;RPA1;NAP1L1;NAP1L4;DDB1;PSMA5;PSMA6;PSMC5;PSMA4;PSMC6;PSMC3;PSMC4;PSMC1;PSMC2;PSME1;MCM3;PSME2;UBA52
translation (GO:0006412)	40/214	1.68097e-23	2.10842e-21	0	0	9.5941	503.115	RPL5;RPL3;RPLP0;RPL8;RPS4Y1;RPL10A;RPL6;RPS4X;RPS14;RPL7A;RPS17;RPS16;RPS19;RPS18;RPS3;RPLP2;RPL13;IGF2BP3;RPS2;RPL18;RPL17;RPS13;RPS9;RPS7;RPS8;PABPC4;RPL22;RPSA;RPS3A;RPL23A;EEF2;EEF1A1;EEF1G;RPS25;EEF1D;RPL27;RPS20;ABCE1;UBA52;EIF4G1
negative regulation of G2/M transition of mitotic cell cycle (GO:0010972)	25/66	2.30285e-23	2.75714e-21	0	0	24.8189	1293.69	PSMD12;PSMD11;PSMD14;PSMD13;PSMA7;PSMD6;PSMB5;PSMD4;PSMD5;PSMB3;PSMD2;PSMD3;PSMB1;PSMD1;PSMA5;PSMA6;PSMC5;PSMA4;PSMC6;PSMC3;PSMC4;PSMC1;PSMC2;PSME1;PSME2
regulation of transcription from RNA polymerase II promoter in response to hypoxia (GO:0061418)	26/75	4.41202e-23	5.05272e-21	0	0	21.6339	1113.61	PSMD12;PSMD11;PSMD14;PSMD13;PSMA7;PSMD6;PSMB5;PSMD4;PSMD5;PSMB3;PSMD2;PSMD3;PSMB1;PSMD1;PSMA5;PSMA6;PSMC5;PSMA4;PSMC6;PSMC3;PSMC4;PSMC1;PSMC2;PSME1;PSME2;UBA52
peptide biosynthetic process (GO:0043043)	35/162	6.72967e-23	7.38582e-21	0	0	11.4064	582.329	RPL5;RPL3;RPLP0;RPL10A;RPL8;RPS4Y1;RPL6;RPS4X;RPS14;RPL7A;RPS17;RPS16;RPS19;RPS18;RPS3;RPLP2;RPL13;IGF2BP3;RPS2;RPL18;RPL17;RPS13;RPS9;RPS7;RPS8;PABPC4;RPL22;RPSA;RPS3A;RPL23A;EEF1A1;RPS25;RPL27;RPS20;EIF4G1
Wnt signaling pathway, planar cell polarity pathway (GO:0060071)	27/85	9.30723e-23	9.8061e-21	0	0	19.0109	964.398	PSMD12;PSMD11;PSMD14;PSMD13;CLTC;PSMA7;PSMD6;PSMB5;PSMD4;PSMD5;PSMB3;PSMD2;PSMD3;PSMB1;PSMD1;PSMA5;PSMA6;PSMC5;PSMA4;PSMC6;PSMC3;PSMC4;PSMC1;PSMC2;PSME1;PSME2;PFN1
regulation of mitotic cell cycle phase transition (GO:1901990)	37/188	1.2277e-22	1.24375e-20	0	0	10.1726	513.223	YWHAE;DYNC1I2;PSMD12;PSMD11;PSMD14;DCTN2;PSMD13;DCTN1;PSMA7;PSMD6;ACTR1A;PSMB5;PSMD4;PPP2R1A;PSMD5;PSMB3;PSMD2;PSMD3;PSMB1;PSMD1;YWHAG;HSP90AA1;TUBB;TUBB4B;DDB1;PSMA5;PSMA6;PSMC5;PSMA4;PSMC6;PSMC3;PSMC4;PSMC1;PSMC2;PSME1;PSME2;UBA52
regulation of hematopoietic stem cell differentiation (GO:1902036)	25/71	1.94708e-22	1.89949e-20	0	0	22.1155	1105.56	PSMD12;PSMD11;PSMD14;PSMD13;PSMA7;PSMD6;PSMB5;PSMD4;PSMD5;PSMB3;PSMD2;PSMD3;PSMB1;PSMD1;PSMA5;PSMA6;PSMC5;PSMA4;PSMC6;PSMC3;PSMC4;PSMC1;PSMC2;PSME1;PSME2
regulation of establishment of planar polarity (GO:0090175)	27/88	2.6466e-22	2.48969e-20	0	0	18.0732	897.939	PSMD12;PSMD11;PSMD14;PSMD13;CLTC;PSMA7;PSMD6;PSMB5;PSMD4;PSMD5;PSMB3;PSMD2;PSMD3;PSMB1;PSMD1;PSMA5;PSMA6;PSMC5;PSMA4;PSMC6;PSMC3;PSMC4;PSMC1;PSMC2;PSME1;PSME2;PFN1
NIK/NF-kappaB signaling (GO:0038061)	25/74	6.38873e-22	5.80273e-20	0	0	20.7583	1013.05	PSMD12;PSMD11;PSMD14;PSMD13;PSMA7;PSMD6;PSMB5;PSMD4;PSMD5;PSMB3;PSMD2;PSMD3;PSMB1;PSMD1;PSMA5;PSMA6;PSMC5;PSMA4;PSMC6;PSMC3;PSMC4;PSMC1;PSMC2;PSME1;PSME2
regulation of stem cell differentiation (GO:2000736)	27/91	7.19693e-22	6.31891e-20	0	0	17.2233	838.486	PSMD12;PSMD11;PSMD14;PSMD13;HNRNPU;PSMA7;PSMD6;PSMB5;PSMD4;PSMD5;PSMB3;PSMD2;PSMD3;PSMB1;PSMD1;NSUN2;PSMA5;PSMA6;PSMC5;PSMA4;PSMC6;PSMC3;PSMC4;PSMC1;PSMC2;PSME1;PSME2
regulation of hematopoietic progenitor cell differentiation (GO:1901532)	25/75	9.36262e-22	7.95521e-20	0	0	20.3421	984.965	PSMD12;PSMD11;PSMD14;PSMD13;PSMA7;PSMD6;PSMB5;PSMD4;PSMD5;PSMB3;PSMD2;PSMD3;PSMB1;PSMD1;PSMA5;PSMA6;PSMC5;PSMA4;PSMC6;PSMC3;PSMC4;PSMC1;PSMC2;PSME1;PSME2
anaphase-promoting complex-dependent catabolic process (GO:0031145)	26/84	1.2371e-21	1.01829e-19	0	0	18.2684	879.469	PSMD12;PSMD11;PSMD14;PSMD13;PSMA7;PSMD6;PSMB5;PSMD4;PSMD5;PSMB3;PSMD2;PSMD3;PSMB1;PSMD1;PSMA5;PSMA6;PSMC5;PSMA4;PSMC6;PSMC3;PSMC4;PSMC1;PSMC2;PSME1;PSME2;UBA52
gene expression (GO:0010467)	48/356	1.37229e-21	1.09534e-19	0	0	6.57251	315.729	RPL5;RPL3;RPLP0;SRSF1;HNRNPU;RPL8;RPS4Y1;RPL10A;RPL6;HSPD1;RPS4X;RPS14;SYNCRIP;RPL7A;RPS17;RPS16;RPS19;RPS18;RPS3;RPLP2;RPL13;IGF2BP3;RPS2;RPL18;RPL17;RPS13;DDX17;RPS9;RPS7;RPS8;PABPC4;RPL22;RPSA;RPS3A;RPL23A;EEF1A1;RPS25;DDX39A;HNRNPK;DDX39B;HNRNPUL1;SARNP;HNRNPF;HNRNPD;RPL27;RPS20;PTMA;EIF4G1
regulation of transcription from RNA polymerase II promoter in response to stress (GO:0043618)	26/87	3.39775e-21	2.63226e-19	0	0	17.3673	818.541	PSMD12;PSMD11;PSMD14;PSMD13;PSMA7;PSMD6;PSMB5;PSMD4;PSMD5;PSMB3;PSMD2;PSMD3;PSMB1;PSMD1;PSMA5;PSMA6;PSMC5;PSMA4;PSMC6;PSMC3;PSMC4;PSMC1;PSMC2;PSME1;PSME2;UBA52
cellular response to hypoxia (GO:0071456)	30/131	1.42458e-20	1.0721e-18	0	0	12.1801	556.604	PSMD12;PSMD11;PSMD14;PSMD13;PSMA7;NPEPPS;PSMD6;PSMB5;PSMD4;PSMD5;PSMB3;PSMD2;PSMD3;PSMB1;PGK1;PSMD1;PSMA5;PSMA6;PSMC5;PSMA4;PSMC6;PSMC3;PSMC4;PSMC1;PSMC2;PSME1;PSME2;HYOU1;P4HB;UBA52
interleukin-1-mediated signaling pathway (GO:0070498)	26/94	3.0482e-20	2.23027e-18	0	0	15.5739	699.845	PSMD12;PSMD11;PSMD14;PSMD13;PSMA7;PSMD6;PSMB5;PSMD4;PSMD5;PSMB3;PSMD2;PSMD3;PSMB1;PSMD1;PSMA5;PSMA6;PSMC5;PSMA4;PSMC6;PSMC3;PSMC4;PSMC1;PSMC2;PSME1;PSME2;UBA52
cellular protein metabolic process (GO:0044267)	50/417	3.45588e-20	2.46021e-18	0	0	5.75335	257.817	RPL5;RPL3;PRKCSH;RPLP0;PLOD2;IDE;RPL8;RPL10A;RPL6;RPS4X;RPL7A;RPS14;RPS17;LGALS1;RPS16;RPS19;RPS18;RPLP2;RPS13;RPS9;RPS7;RPS8;PABPC4;RPL22;RPSA;RPS3A;PDIA6;EEF1A1;RCN1;RPL27;UBA52;RPS4Y1;HSP90B1;RPS3;RPL13;IGF2BP3;LTA4H;RPS2;RPL18;RPL17;FN1;RPL23A;RPS25;CALU;UBA3;NUCB1;RPS20;P4HB;EIF4G1;PNPLA2
regulation of cell cycle phase transition (GO:1901987)	26/95	4.10025e-20	2.84212e-18	0	0	15.3474	685.117	PSMD12;PSMD11;PSMD14;PSMD13;PSMA7;PSMD6;PSMB5;PSMD4;PSMD5;PSMB3;PSMD2;PSMD3;PSMB1;PSMD1;DDB1;PSMA5;PSMA6;PSMC5;PSMA4;PSMC6;PSMC3;PSMC4;PSMC1;PSMC2;PSME1;PSME2
cellular macromolecule biosynthetic process (GO:0034645)	43/314	1.05321e-19	7.00849e-18	0	0	6.63178	289.791	RPL5;RPL3;SET;RPLP0;RPL8;RPS4Y1;RPL10A;RPL6;RPS4X;RPS14;RPL7A;RPS17;RPS16;RPS19;RPS18;RPS3;RPLP2;RPL13;IGF2BP3;RPS2;RPL18;RPL17;RPS13;RPS9;RPS7;RPS8;PABPC4;RPL22;RPA1;RPSA;RPS3A;NAP1L1;RPL23A;EEF2;EEF1A1;EEF1G;RPS25;EEF1D;MCM3;RPL27;RPS20;PTMA;EIF4G1
SCF-dependent proteasomal ubiquitin-dependent protein catabolic process (GO:0031146)	25/89	1.07795e-19	7.00849e-18	0	0	15.8808	693.578	PSMD12;PSMD11;PSMD14;PSMD13;PSMA7;PSMD6;PSMB5;PSMD4;PSMD5;PSMB3;PSMD2;PSMD3;PSMB1;PSMD1;PSMA5;PSMA6;PSMC5;PSMA4;PSMC6;PSMC3;PSMC4;PSMC1;PSMC2;PSME1;PSME2
DNA-dependent DNA replication (GO:0006261)	29/129	1.09092e-19	7.00849e-18	0	0	11.8674	518.154	PSMD12;PSMD11;PSMD14;PSMD13;PSMA7;PSMD6;PSMB5;PSMD4;PSMD5;PSMB3;PSMD2;PSMD3;PSMB1;PSMD1;RECQL;RPA1;PSMA5;PSMA6;PSMC5;PSMA4;PSMC6;PSMC3;PSMC4;PSMC1;PSMC2;PSME1;MCM3;PSME2;UBA52
negative regulation of mitotic cell cycle phase transition (GO:1901991)	25/92	2.63514e-19	1.65261e-17	0	0	15.1674	648.863	PSMD12;PSMD11;PSMD14;PSMD13;PSMA7;PSMD6;PSMB5;PSMD4;PSMD5;PSMB3;PSMD2;PSMD3;PSMB1;PSMD1;PSMA5;PSMA6;PSMC5;PSMA4;PSMC6;PSMC3;PSMC4;PSMC1;PSMC2;PSME1;PSME2
tumor necrosis factor-mediated signaling pathway (GO:0033209)	27/116	7.76034e-19	4.75366e-17	0	0	12.3694	515.804	PSMD12;PSMD11;PSMD14;PSMD13;PSMA7;PSMD6;PSMB5;PSMD4;PSMD5;PSMB3;PSMD2;PSMD3;PSMB1;PSMD1;STAT1;ACTN4;PSMA5;PSMA6;PSMC5;PSMA4;PSMC6;PSMC3;PSMC4;PSMC1;PSMC2;PSME1;PSME2
regulation of primary metabolic process (GO:0080090)	28/130	1.59952e-18	9.36255e-17	0	0	11.2087	459.296	PSMD12;PSMD11;PSMD14;PSMD13;PSMA7;PSMD6;PSMB5;PSMD4;PSMD5;PSMB3;PSMD2;PSMD3;PSMB1;PSMD1;LSS;PSMA5;SQLE;PSMA6;PSMC5;PSMA4;PSMC6;PSMC3;PSMC4;FASN;PSMC1;PSMC2;PSME1;PSME2
positive regulation of canonical Wnt signaling pathway (GO:0090263)	28/130	1.59952e-18	9.36255e-17	0	0	11.2087	459.296	PSMD12;VCP;PSMD11;PSMD14;PSMD13;CCAR2;PSMA7;PSMD6;PSMB5;PSMD4;PSMD5;PSMB3;PSMD2;PSMD3;RUVBL1;PSMB1;PSMD1;PSMA5;PSMA6;PSMC5;PSMA4;PSMC6;PSMC3;PSMC4;PSMC1;PSMC2;PSME1;PSME2
regulation of translation (GO:0006417)	32/178	1.67841e-18	9.61072e-17	0	0	9.00492	368.559	EIF4A2;RPL5;DDX6;DDX1;HSPB1;YBX1;THBS1;RPS4X;SYNCRIP;RACK1;EIF4H;IGF2BP1;RPS3;IGF2BP3;IGF2BP2;EIF2A;NPM1;EEF2;ILF3;NCL;CAPRIN1;CSDE1;HNRNPD;EIF3H;EIF3E;CALR;VIM;EIF3C;GAPDH;EIF3D;EIF4G1;EIF3B
post-translational protein modification (GO:0043687)	43/345	3.92562e-18	2.20002e-16	0	0	5.94144	238.127	RAB1A;PSMD12;PSMD11;PSMD14;PSMD13;PRKCSH;PSMA7;HSP90B1;PSMD6;LGALS1;PSMB5;CAND1;PSMD4;PSMD5;PSMB3;PSMD2;PSMD3;PSMB1;PSMD1;NAE1;FN1;PDIA6;RAB11B;DDB1;PSMA5;COPS4;PSMA6;PSMC5;RCN1;PSMA4;PSMC6;PSMC3;PSMC4;PSMC1;PSMC2;PSME1;CALU;UBA3;PSME2;NUCB1;P4HB;RAB5A;PNPLA2
non-canonical Wnt signaling pathway (GO:0035567)	27/124	4.90722e-18	2.69283e-16	0	0	11.3445	452.146	PSMD12;PSMD11;PSMD14;PSMD13;CLTC;PSMA7;PSMD6;PSMB5;PSMD4;PSMD5;PSMB3;PSMD2;PSMD3;PSMB1;PSMD1;PSMA5;PSMA6;PSMC5;PSMA4;PSMC6;PSMC3;PSMC4;PSMC1;PSMC2;PSME1;PSME2;PFN1
Fc-epsilon receptor signaling pathway (GO:0038095)	25/111	3.61214e-17	1.94171e-15	0	0	11.8049	446.929	PSMD12;PSMD11;PSMD14;PSMD13;PSMA7;PSMD6;PSMB5;PSMD4;PSMD5;PSMB3;PSMD2;PSMD3;PSMB1;PSMD1;PSMA5;PSMA6;PSMC5;PSMA4;PSMC6;PSMC3;PSMC4;PSMC1;PSMC2;PSME1;PSME2
Fc receptor signaling pathway (GO:0038093)	25/112	4.54306e-17	2.39328e-15	0	0	11.6686	439.093	PSMD12;PSMD11;PSMD14;PSMD13;PSMA7;PSMD6;PSMB5;PSMD4;PSMD5;PSMB3;PSMD2;PSMD3;PSMB1;PSMD1;PSMA5;PSMA6;PSMC5;PSMA4;PSMC6;PSMC3;PSMC4;PSMC1;PSMC2;PSME1;PSME2
cellular response to lectin (GO:1990858)	25/115	8.90364e-17	4.51004e-15	0	0	11.2779	416.803	PSMD12;PSMD11;PSMD14;PSMD13;PSMA7;PSMD6;PSMB5;PSMD4;PSMD5;PSMB3;PSMD2;PSMD3;PSMB1;PSMD1;PSMA5;PSMA6;PSMC5;PSMA4;PSMC6;PSMC3;PSMC4;PSMC1;PSMC2;PSME1;PSME2
stimulatory C-type lectin receptor signaling pathway (GO:0002223)	25/115	8.90364e-17	4.51004e-15	0	0	11.2779	416.803	PSMD12;PSMD11;PSMD14;PSMD13;PSMA7;PSMD6;PSMB5;PSMD4;PSMD5;PSMB3;PSMD2;PSMD3;PSMB1;PSMD1;PSMA5;PSMA6;PSMC5;PSMA4;PSMC6;PSMC3;PSMC4;PSMC1;PSMC2;PSME1;PSME2
positive regulation of Wnt signaling pathway (GO:0030177)	28/153	1.48391e-16	7.37475e-15	0	0	9.13543	332.956	PSMD12;VCP;PSMD11;PSMD14;PSMD13;CCAR2;PSMA7;PSMD6;PSMB5;PSMD4;PSMD5;PSMB3;PSMD2;PSMD3;RUVBL1;PSMB1;PSMD1;PSMA5;PSMA6;PSMC5;PSMA4;PSMC6;PSMC3;PSMC4;PSMC1;PSMC2;PSME1;PSME2
innate immune response activating cell surface receptor signaling pathway (GO:0002220)	25/119	2.11221e-16	1.03029e-14	0	0	10.7958	389.658	PSMD12;PSMD11;PSMD14;PSMD13;PSMA7;PSMD6;PSMB5;PSMD4;PSMD5;PSMB3;PSMD2;PSMD3;PSMB1;PSMD1;PSMA5;PSMA6;PSMC5;PSMA4;PSMC6;PSMC3;PSMC4;PSMC1;PSMC2;PSME1;PSME2
proteasome-mediated ubiquitin-dependent protein catabolic process (GO:0043161)	39/321	3.6163e-16	1.73188e-14	0	0	5.72714	203.634	PSMD12;VCP;PSMD11;PSMD14;PSMD13;FAF2;AUP1;PSMA7;HSP90B1;PCNP;PSMD6;PSMB5;PSMD4;PSMD5;PSMB3;PSMD2;PSMD3;PSMB1;PSMD1;UFD1;UBXN4;HSPA5;UBE4A;PML;DDB1;PSMA5;PSMA6;NSFL1C;PSMC5;PSMA4;PSMC6;PSMC3;PSMC4;PSMC1;PSMC2;PSME1;PSME2;PLAA;UBA52
proteasomal protein catabolic process (GO:0010498)	31/205	9.41885e-16	4.43022e-14	0	0	7.29365	252.35	PSMD12;VCP;PSMD11;PSMD14;PSMD13;PSMA7;PCNP;PSMD6;PSMB5;PSMD4;PSMD5;PSMB3;PSMD2;PSMD3;PSMB1;PSMD1;PML;DDB1;PSMA5;PSMA6;NSFL1C;PSMC5;PSMA4;PSMC6;PSMC3;PSMC4;PSMC1;PSMC2;PSME1;PSME2;PLAA
regulation of mitotic cell cycle (GO:0007346)	28/178	8.49116e-15	3.92381e-13	0	0	7.60303	246.336	PSMD12;PSMD11;PSMD14;PSMD13;HNRNPU;IQGAP1;PSMA7;PSMD6;PSMB5;PSMD4;PSMD5;PSMB3;PSMD2;PSMD3;PSMB1;PSMD1;DDB1;PSMA5;PSMA6;PSMC5;PSMA4;PSMC6;PSMC3;PSMC4;PSMC1;PSMC2;PSME1;PSME2
cellular response to tumor necrosis factor (GO:0071356)	29/194	1.10558e-14	5.02088e-13	0	0	7.16824	230.357	PSMD12;PSMD11;PSMD14;PSMD13;YBX3;PSMA7;PSMD6;PSMB5;PSMD4;PSMD5;PSMB3;PSMD2;PSMD3;PSMB1;RPS3;PSMD1;STAT1;ACTN4;PSMA5;PSMA6;PSMC5;PSMA4;PSMC6;PSMC3;PSMC4;PSMC1;PSMC2;PSME1;PSME2
cellular response to interleukin-1 (GO:0071347)	26/155	1.61702e-14	7.21904e-13	0	0	8.18371	259.879	PSMD12;PSMD11;PSMD14;PSMD13;PSMA7;PSMD6;PSMB5;PSMD4;PSMD5;PSMB3;PSMD2;PSMD3;PSMB1;PSMD1;PSMA5;PSMA6;PSMC5;PSMA4;PSMC6;PSMC3;PSMC4;PSMC1;PSMC2;PSME1;PSME2;UBA52
protein modification by small protein removal (GO:0070646)	34/276	1.99798e-14	8.77115e-13	0	0	5.76812	181.95	USP14;PSMD12;VCP;PSMD11;PSMD14;PSMD13;PSMA7;PSMD6;PSMB5;PSMD4;PSMD5;PSMB3;PSMD2;PSMD3;PSMB1;RUVBL1;PSMD1;UFD1;USP5;PSMA5;COPS4;PSMA6;PSMC5;PSMA4;PSMC6;PSMC3;PSMC4;PSMC1;PSMC2;PSME1;PSME2;EIF3F;UBA52;OTUB1
protein deubiquitination (GO:0016579)	33/267	4.4392e-14	1.91686e-12	0	0	5.77995	177.709	USP14;PSMD12;VCP;PSMD11;PSMD14;PSMD13;PSMA7;PSMD6;PSMB5;PSMD4;PSMD5;PSMB3;PSMD2;PSMD3;PSMB1;RUVBL1;PSMD1;UFD1;USP5;PSMA5;PSMA6;PSMC5;PSMA4;PSMC6;PSMC3;PSMC4;PSMC1;PSMC2;PSME1;PSME2;EIF3F;UBA52;OTUB1
negative regulation of canonical Wnt signaling pathway (GO:0090090)	26/165	7.50512e-14	3.18847e-12	0	0	7.59103	229.405	PSMD12;PSMD11;PSMD14;PSMD13;PSMA7;PSMD6;PSMB5;PSMD4;PSMD5;PSMB3;PSMD2;RUVBL2;PSMD3;PSMB1;PSMD1;PSMA5;PSMA6;PSMC5;PSMA4;PSMC6;PSMC3;PSMC4;PSMC1;PSMC2;PSME1;PSME2
T cell receptor signaling pathway (GO:0050852)	25/158	2.06938e-13	8.65196e-12	0	0	7.61475	222.399	PSMD12;PSMD11;PSMD14;PSMD13;PSMA7;PSMD6;PSMB5;PSMD4;PSMD5;PSMB3;PSMD2;PSMD3;PSMB1;PSMD1;PSMA5;PSMA6;PSMC5;PSMA4;PSMC6;PSMC3;PSMC4;PSMC1;PSMC2;PSME1;PSME2
positive regulation of telomerase RNA localization to Cajal body (GO:1904874)	2023-10-15	2.48549e-13	1.02294e-11	0	0	79.0751	2295.01	CCT3;CCT6A;CCT2;RUVBL2;RUVBL1;TCP1;CCT8;CCT7;CCT5;CCT4
negative regulation of Wnt signaling pathway (GO:0030178)	27/191	3.7031e-13	1.50061e-11	0	0	6.68671	191.403	PSMD12;PSMD11;PSMD14;PSMD13;PSMA7;PSMD6;PSMB5;PSMD4;PSMD5;PSMB3;PSMD2;RUVBL2;PSMD3;PSMB1;RACK1;PSMD1;PSMA5;PSMA6;PSMC5;PSMA4;PSMC6;PSMC3;PSMC4;PSMC1;PSMC2;PSME1;PSME2
ribosome biogenesis (GO:0042254)	27/192	4.20982e-13	1.6801e-11	0	0	6.64584	189.381	RPL5;RPL3;RPLP0;RPL10A;RPL8;RPL6;RPS14;RPL7A;RPS17;RPS16;XPO1;RPS19;RPLP2;RPL13;RPS2;RPL18;RPL17;EIF2A;RPS9;NPM1;RPS7;RPL22;RPL23A;RPS25;RPL27;ABCE1;UBA52
cytokine-mediated signaling pathway (GO:0019221)	49/621	1.47922e-12	5.8153e-11	0	0	3.57092	97.2701	RPLP0;PSMD6;PSMD4;PSMD5;PSMD2;PSMD3;CFL1;PSMD1;HSP90AA1;ANXA1;ANXA2;TALDO1;ACTN4;YWHAZ;PSMA5;PSMA6;PSMA4;TCP1;PSME1;FSCN1;PSME2;UBA52;PPIA;PSMD12;PSMD11;PSMD14;PSMD13;SAMHD1;PSMA7;HSP90B1;PSMB5;PSMB3;PSMB1;HSPA9;HSPA8;STAT1;FN1;MSN;PML;PSMC5;PSMC6;PSMC3;PSMC4;HNRNPF;PSMC1;CAPZA1;PSMC2;P4HB;VIM
regulation of telomerase RNA localization to Cajal body (GO:1904872)	2023-10-18	3.38397e-12	1.31079e-10	0	0	49.4143	1305.13	CCT3;CCT6A;CCT2;RUVBL2;RUVBL1;TCP1;CCT8;CCT7;CCT5;CCT4
positive regulation of establishment of protein localization to telomere (GO:1904851)	2023-08-10	6.52172e-12	2.4896e-10	0	0	157.535	4057.46	CCT3;CCT6A;CCT2;TCP1;CCT8;CCT7;CCT5;CCT4
antigen receptor-mediated signaling pathway (GO:0050851)	25/185	7.74009e-12	2.91249e-10	0	0	6.32093	161.719	PSMD12;PSMD11;PSMD14;PSMD13;PSMA7;PSMD6;PSMB5;PSMD4;PSMD5;PSMB3;PSMD2;PSMD3;PSMB1;PSMD1;PSMA5;PSMA6;PSMC5;PSMA4;PSMC6;PSMC3;PSMC4;PSMC1;PSMC2;PSME1;PSME2
MAPK cascade (GO:0000165)	32/303	8.07703e-12	2.99646e-10	0	0	4.82002	123.113	YWHAE;PSMD12;PSMD11;PSMD14;PSMD13;YWHAB;PEBP1;PSMA7;PSMD6;PSMB5;PSMD4;PSMD5;PSMB3;PSMD2;PSMD3;PSMB1;PSMD1;SPTAN1;SPTBN1;ACTN2;PSMA5;PSMA6;PSMC5;PSMA4;PSMC6;PSMC3;PSMC4;PSMC1;PSMC2;PSME1;PSME2;UBA52
response to unfolded protein (GO:0006986)	14/49	1.02043e-11	3.73307e-10	0	0	15.9198	402.903	HSPA9;HSPA8;HSP90AA1;HSP90AB1;HSPA1L;HSPA5;HSPA4;HSPB1;HSPA2;HSPD1;HSPH1;DNAJB4;SERPINH1;HSPA1B
regulation of canonical Wnt signaling pathway (GO:0060828)	29/253	1.05539e-11	3.80807e-10	0	0	5.26406	133.047	PSMD12;VCP;PSMD11;PSMD14;PSMD13;CCAR2;PSMA7;PSMD6;PSMB5;PSMD4;PSMD5;PSMB3;PSMD2;RUVBL2;PSMD3;PSMB1;RUVBL1;PSMD1;PSMA5;PSMA6;PSMC5;PSMA4;PSMC6;PSMC3;PSMC4;PSMC1;PSMC2;PSME1;PSME2
rRNA metabolic process (GO:0016072)	23/162	1.92171e-11	6.84026e-10	0	0	6.67317	164.662	RPL5;RPS9;RPL3;RPS7;RPL22;RPLP0;RPL23A;RPL10A;RPL8;RPL6;RPS14;RPS25;RPL7A;RPS17;RPS16;RPS19;RPLP2;RPL13;RPL27;RPS2;RPL18;UBA52;RPL17
regulation of establishment of protein localization to telomere (GO:0070203)	2023-08-11	2.33877e-11	8.0004e-10	0	0	105.018	2570.72	CCT3;CCT6A;CCT2;TCP1;CCT8;CCT7;CCT5;CCT4
regulation of protein localization to Cajal body (GO:1904869)	2023-08-11	2.33877e-11	8.0004e-10	0	0	105.018	2570.72	CCT3;CCT6A;CCT2;TCP1;CCT8;CCT7;CCT5;CCT4
positive regulation of protein localization to Cajal body (GO:1904871)	2023-08-11	2.33877e-11	8.0004e-10	0	0	105.018	2570.72	CCT3;CCT6A;CCT2;TCP1;CCT8;CCT7;CCT5;CCT4
ubiquitin-dependent protein catabolic process (GO:0006511)	34/354	2.50077e-11	8.44491e-10	0	0	4.34447	106.056	PSMD12;VCP;PSMD11;PSMD14;PSMD13;PSMA7;PCNP;PSMD6;PSMB5;PSMD4;PSMD5;PSMB3;PSMD2;PSMD3;PSMB1;PSMD1;UFD1;UBE4A;PML;DDB1;PSMA5;PSMA6;NSFL1C;PSMC5;PSMA4;PSMC6;PSMC3;PSMC4;PSMC1;PSMC2;PSME1;PSME2;PLAA;UBA1
ribonucleoprotein complex assembly (GO:0022618)	21/136	2.8677e-11	9.56141e-10	0	0	7.34299	178.251	RPL5;HSP90AA1;RPL3;HSP90AB1;XRCC5;DDX1;RPLP0;SRSF1;RPSA;RPL23A;EIF2S2;RPL6;RPS14;SART3;RPS19;DDX39B;PUF60;EIF4H;STRAP;EIF3A;SF1
ncRNA processing (GO:0034470)	25/201	4.88355e-11	1.60791e-09	0	0	5.74155	136.319	RPL5;RPL3;RPLP0;SRRT;RPL8;RPL10A;RPL6;RPS14;RPL7A;RPS17;RPS16;RPS19;RPLP2;RPL13;RPS2;RPL18;RPL17;RPS9;SSB;RPS7;RPL22;RPL23A;RPS25;RPL27;UBA52
positive regulation of protein localization to chromosome, telomeric region (GO:1904816)	2023-08-12	6.86215e-11	2.23147e-09	0	0	78.7596	1843.16	CCT3;CCT6A;CCT2;TCP1;CCT8;CCT7;CCT5;CCT4
rRNA processing (GO:0006364)	23/173	7.51703e-11	2.41462e-09	0	0	6.18029	144.07	RPL5;RPS9;RPL3;RPS7;RPL22;RPLP0;RPL23A;RPL10A;RPL8;RPL6;RPS14;RPS25;RPL7A;RPS17;RPS16;RPS19;RPLP2;RPL13;RPL27;RPS2;RPL18;UBA52;RPL17
protein stabilization (GO:0050821)	23/179	1.51079e-10	4.79449e-09	0	0	5.94075	134.339	CCT3;RPL5;CCT2;HSP90AA1;HSP90AB1;RPS7;PARK7;CLU;RTN4;HSPD1;CCT6A;CDC37;TCP1;FLNA;CALR;CCT8;PFN1;PPIB;CCT7;GAPDH;CCT5;HSPA1B;CCT4
endoplasmic reticulum to Golgi vesicle-mediated transport (GO:0006888)	23/185	2.9482e-10	9.24472e-09	0	0	5.71894	125.5	COPB2;ARF4;DYNC1I2;RAB1A;COPA;SEC23A;DCTN2;DCTN1;COPB1;USO1;ARCN1;DYNC1LI1;DYNC1LI2;ACTR1A;TFG;CAPZB;CAPZA1;CAPZA2;HYOU1;COPG1;SPTAN1;SPTBN1;SEC31A
platelet aggregation (GO:0070527)	1936-11-01	7.77171e-10	2.40832e-08	0	0	17.414	365.265	ACTN1;FN1;HSPB1;FLNA;MYH9;TLN1;CLIC1;PPIA;MYL12A;VCL;ACTG1
interleukin-12-mediated signaling pathway (GO:0035722)	1946-12-01	1.00534e-09	3.07913e-08	0	0	13.9904	289.853	HSPA9;ANXA2;CAPZA1;HNRNPF;RPLP0;CFL1;TCP1;MSN;TALDO1;PSME2;P4HB;PPIA
mRNA splicing, via spliceosome (GO:0000398)	27/274	1.66902e-09	5.05309e-08	0	0	4.4207	89.3468	SF3B3;DDX1;SRRT;SRSF1;HNRNPU;YBX1;SYNCRIP;PTBP1;SART3;PUF60;PCBP1;DHX15;DDX17;HSPA8;SF3A1;FUS;DDX39A;HNRNPK;DDX39B;HNRNPUL1;HNRNPF;HNRNPD;STRAP;HNRNPH2;PABPC1;SNRPA;SF1
cellular response to interleukin-12 (GO:0071349)	1948-12-01	1.71961e-09	5.14711e-08	0	0	13.2118	266.63	HSPA9;ANXA2;CAPZA1;HNRNPF;RPLP0;CFL1;TCP1;MSN;TALDO1;PSME2;P4HB;PPIA
'de novo' posttranslational protein folding (GO:0051084)	2023-10-31	2.55622e-09	7.56525e-08	0	0	18.8119	372.189	HSPA9;CCT2;HSPA8;HSPA1L;HSPA5;ST13;DNAJB4;HSPA2;UGGT1;HSPA1B
negative regulation of cellular amide metabolic process (GO:0034249)	15/86	3.49999e-09	1.02433e-07	0	0	8.41001	163.747	DDX6;YBX1;CLU;RTN4;SYNCRIP;ILF3;NCL;CAPRIN1;RACK1;IGF2BP1;RPS3;IGF2BP3;IGF2BP2;CALR;GAPDH
protein transport (GO:0015031)	31/369	5.05892e-09	1.46431e-07	0	0	3.72285	71.1143	ARF3;RAB3B;ATP6V1A;ARF4;COPB2;RAB1A;COPA;RAB5B;RAB5C;CLTC;USO1;VPS26A;CLU;HSP90B1;SNX1;VPS35;SPTBN1;SEC31A;NPM1;ARCN1;RAB11B;PDIA4;CTTN;RAB14;ERP29;ATP6V1B2;RAB18;MYH9;COPG1;RAB5A;RAB7A
positive regulation of cellular protein metabolic process (GO:0032270)	16/102	5.24008e-09	1.50026e-07	0	0	7.4155	141.391	RPL5;HSP90AA1;NPM1;RDX;MSN;EEF2;THBS1;RPS4X;HNRNPD;VPS35;EIF3E;VIM;EZR;EIF3C;EIF3D;EIF4G1
positive regulation of protein-containing complex assembly (GO:0031334)	17/118	6.62097e-09	1.87523e-07	0	0	6.71743	126.51	VCP;HSP90AA1;PARP1;RPA1;CAPG;PARK7;CLU;DDB1;PSMC5;PSMC6;PSMC3;PSMC4;PSMC2;FSCN1;RACK1;RPS3;EIF4G1
protein polyubiquitination (GO:0000209)	28/314	7.76177e-09	2.17495e-07	0	0	3.95957	73.9413	PSMD12;PSMD11;PSMD14;PSMD13;PSMA7;NPEPPS;PSMD6;PSMB5;PSMD4;PSMD5;PSMB3;PSMD2;PSMD3;PSMB1;PSMD1;UBE4A;PSMA5;PSMA6;PSMC5;PSMA4;PSMC6;PSMC3;PSMC4;PSMC1;PSMC2;PSME1;PSME2;UBA52
homotypic cell-cell adhesion (GO:0034109)	1944-11-01	8.27091e-09	2.29322e-07	0	0	13.187	245.417	ACTN1;FN1;HSPB1;FLNA;MYH9;TLN1;CLIC1;PPIA;MYL12A;VCL;ACTG1
intracellular protein transport (GO:0006886)	29/336	8.73091e-09	2.39554e-07	0	0	3.82434	70.9659	ARF3;ARF4;COPB2;RAB1A;COPA;RAB5B;RAB5C;CSE1L;CLTC;USO1;VPS26A;IPO7;IPO5;SNX1;XPO1;VPS35;TNPO1;SEC31A;NPM1;ARCN1;CTTN;RAB14;CDC37;ERP29;RAB18;CALR;RAB5A;KPNB1;RAB7A
cytoplasmic translational initiation (GO:0002183)	2023-08-19	8.96964e-09	2.41082e-07	0	0	28.6296	530.489	EIF4A2;EIF4A1;EIF3I;EIF4H;EIF2S2;EIF3D;EIF3A;EIF4G1
positive regulation of establishment of protein localization (GO:1904951)	2023-08-19	8.96964e-09	2.41082e-07	0	0	28.6296	530.489	CCT3;CCT6A;CCT2;TCP1;CCT8;CCT7;CCT5;CCT4
positive regulation of protein localization to nucleus (GO:1900182)	13/68	1.22559e-08	3.26081e-07	0	0	9.37833	170.847	CCT3;CCT2;PARK7;IPO5;CCT6A;TRIM28;TCP1;HCLS1;FLNA;CCT8;CCT7;CCT5;CCT4
platelet degranulation (GO:0002576)	17/125	1.61022e-08	4.24133e-07	0	0	6.27978	112.686	WDR1;VWF;ACTN2;ACTN1;ANXA5;FN1;OLA1;ACTN4;CLU;THBS1;SCCPDH;MMRN1;FLNA;TAGLN2;TLN1;ALDOA;VCL
cellular protein modification process (GO:0006464)	57/1025	1.64826e-08	4.29853e-07	0	0	2.44634	43.8407	ARF4;PRKCSH;PLOD2;PPP2R2A;PARK7;PSMD6;LGALS1;PSMD4;PSMD5;PPP2R1A;PSMD2;PSMD3;PSMD1;TGM2;ANXA1;PARP1;PDIA6;YWHAZ;DDB1;PSMA5;PSMA6;ILF3;RCN1;PSMA4;PSME1;PSME2;UBA52;RAB1A;PSMD12;PSMD11;PSMD14;PSMD13;THBS1;PSMA7;PPM1F;HSP90B1;PPM1G;PSMB5;CAND1;PSMB3;PSMB1;NAE1;FN1;RAB11B;COPS4;PSMC5;PSMC6;PSMC3;PSMC4;PSMC1;PSMC2;CALU;UBA3;NUCB1;P4HB;RAB5A;PNPLA2
regulation of apoptotic process (GO:0042981)	46/742	1.8439e-08	4.76159e-07	0	0	2.71903	48.4226	ARF4;VCP;ANP32A;GSTP1;HSPB1;PARK7;CLU;THBS1;CCAR2;RTN4;HSP90B1;HSPD1;PRDX2;LGALS1;ARHGDIA;CFL1;RACK1;RPS3;FLNA;NAE1;TXNDC5;CTSB;TGM2;HSPA9;HSP90AA1;NPM1;ANXA1;HSPA5;STAT1;ACTN2;ANXA4;ACTN1;ANXA5;SERPINB9;RPS3A;PA2G4;ACTN4;YWHAZ;HNRNPK;DDAH2;APEX1;CALR;UBA52;PTMA;PPIA;HSPA1B
antigen processing and presentation of exogenous peptide antigen via MHC class II (GO:0019886)	15/98	2.22602e-08	5.69256e-07	0	0	7.18966	126.685	DYNC1I2;SEC23A;DCTN2;DCTN1;CLTC;AP1B1;KLC1;DYNC1LI1;DYNC1LI2;ACTR1A;CAPZB;CAPZA1;CAPZA2;SEC31A;RAB7A
RNA splicing, via transesterification reactions with bulged adenosine as nucleophile (GO:0000377)	24/251	2.43206e-08	6.15965e-07	0	0	4.25335	74.5696	HSPA8;SF3A1;SF3B3;FUS;SRRT;SRSF1;HNRNPU;YBX1;SYNCRIP;PTBP1;DDX39A;HNRNPK;SART3;DDX39B;HNRNPUL1;PUF60;PCBP1;HNRNPF;HNRNPD;DHX15;HNRNPH2;PABPC1;SNRPA;SF1
antigen processing and presentation of peptide antigen via MHC class II (GO:0002495)	15/100	2.94746e-08	7.39391e-07	0	0	7.01977	121.721	DYNC1I2;SEC23A;DCTN2;DCTN1;CLTC;AP1B1;KLC1;DYNC1LI1;DYNC1LI2;ACTR1A;CAPZB;CAPZA1;CAPZA2;SEC31A;RAB7A
positive regulation of DNA biosynthetic process (GO:2000573)	1961-12-01	3.19552e-08	7.94055e-07	0	0	9.70015	167.414	CCT3;CCT6A;CCT2;HSP90AA1;HSP90AB1;PCNA;XRCC5;TCP1;CCT8;CCT7;CCT5;CCT4
antigen processing and presentation of exogenous peptide antigen (GO:0002478)	15/103	4.43286e-08	1.09123e-06	0	0	6.77941	114.787	DYNC1I2;SEC23A;DCTN2;DCTN1;CLTC;AP1B1;KLC1;DYNC1LI1;DYNC1LI2;ACTR1A;CAPZB;CAPZA1;CAPZA2;SEC31A;RAB7A
negative regulation of translation (GO:0017148)	14/90	5.31713e-08	1.29679e-06	0	0	7.31606	122.542	DDX6;YBX1;SYNCRIP;ILF3;NCL;CAPRIN1;RACK1;IGF2BP1;RPS3;IGF2BP3;EIF3E;IGF2BP2;CALR;GAPDH
protein ubiquitination (GO:0016567)	36/525	5.96033e-08	1.44032e-06	0	0	2.99649	49.8483	VCP;PSMD12;PCNA;PSMD11;PSMD14;PSMD13;PSMA7;PCNP;NPEPPS;PSMD6;PSMB5;CAND1;PSMD4;PSMD5;PSMB3;PSMD2;PSMD3;PSMB1;RACK1;PSMD1;USP5;UBE4A;DDB1;PSMA5;PSMA6;PSMC5;PSMA4;PSMC6;PSMC3;PSMC4;PSMC1;PSMC2;PSME1;PSME2;UBA1;UBA52
canonical glycolysis (GO:0061621)	2023-08-24	7.81208e-08	1.85378e-06	0	0	19.6778	322.027	GPI;TPI1;PKM;PGK1;ENO1;ALDOA;GAPDH;PFKP
glucose catabolic process to pyruvate (GO:0061718)	2023-08-24	7.81208e-08	1.85378e-06	0	0	19.6778	322.027	GPI;TPI1;PKM;PGK1;ENO1;ALDOA;GAPDH;PFKP
positive regulation of telomere maintenance via telomerase (GO:0032212)	1933-09-01	8.44537e-08	1.98617e-06	0	0	14.7821	240.758	CCT3;CCT6A;CCT2;XRCC5;TCP1;CCT8;CCT7;CCT5;CCT4
glycolytic process through glucose-6-phosphate (GO:0061620)	2023-08-25	1.12366e-07	2.61921e-06	0	0	18.5193	296.337	GPI;TPI1;PKM;PGK1;ENO1;ALDOA;GAPDH;PFKP
negative regulation of programmed cell death (GO:0043069)	29/381	1.36111e-07	3.14487e-06	0	0	3.32761	52.6088	ARF4;GSTP1;HSPB1;PARK7;THBS1;HSP90B1;HSPD1;PRDX2;ARHGDIA;CFL1;FLNA;TXNDC5;HSPA9;NPM1;ANXA1;HSPA5;ANXA4;ANXA5;SERPINB9;RPS3A;PA2G4;YWHAZ;PSMC5;HNRNPK;DDAH2;UBA52;PTMA;HSPA1B;RAB7A
regulated exocytosis (GO:0045055)	19/180	1.50213e-07	3.41088e-06	0	0	4.71465	74.0728	WDR1;VWF;ACTN2;ACTN1;ANXA5;FN1;OLA1;ACTN4;CLU;THBS1;RAB11B;SCCPDH;MMRN1;MYH9;FLNA;TAGLN2;TLN1;ALDOA;VCL
positive regulation of cellular biosynthetic process (GO:0031328)	19/180	1.50213e-07	3.41088e-06	0	0	4.71465	74.0728	RPL5;HSP90AA1;NPM1;NNMT;HSP90AB1;PCNA;PRMT1;PARK7;EEF2;CLU;THBS1;RPS4X;DDB1;DDAH2;HNRNPD;EIF3E;VIM;EIF3C;EIF3D
chaperone cofactor-dependent protein refolding (GO:0051085)	2023-08-26	1.58749e-07	3.5739e-06	0	0	17.4896	273.816	HSPA9;HSPA8;HSPA1L;HSPA5;ST13;DNAJB4;HSPA2;HSPA1B
mRNA processing (GO:0006397)	25/300	1.83937e-07	4.10585e-06	0	0	3.65576	56.696	SF3B3;SRRT;SRSF1;HNRNPU;YBX1;SYNCRIP;PTBP1;SART3;PUF60;PCBP1;DHX15;HSPA8;SF3A1;FUS;DDX39A;HNRNPK;DDX39B;HNRNPUL1;SARNP;HNRNPF;HNRNPD;HNRNPH2;PABPC1;SNRPA;SF1
positive regulation of telomere maintenance via telomere lengthening (GO:1904358)	1936-09-01	1.92769e-07	4.26684e-06	0	0	13.1377	203.131	CCT3;CCT6A;CCT2;XRCC5;TCP1;CCT8;CCT7;CCT5;CCT4
positive regulation of RNA polymerase II transcription preinitiation complex assembly (GO:0045899)	2023-05-07	1.98703e-07	4.36153e-06	0	0	97.8665	1510.22	PSMC5;PSMC6;PSMC3;PSMC4;PSMC2
ribosome assembly (GO:0042255)	1950-10-01	3.8562e-07	8.3944e-06	0	0	9.86663	145.715	RPL5;RPS14;NPM1;RPL3;RPS19;RPLP0;RPSA;RPL23A;RPL6;EIF2A
glycolytic process (GO:0006096)	2023-08-29	4.0811e-07	8.81115e-06	0	0	14.9887	220.51	GPI;LDHA;TPI1;PKM;PGK1;ENO1;ALDOA;GAPDH
regulation of telomere maintenance via telomerase (GO:0032210)	1952-10-01	5.6772e-07	1.21575e-05	0	0	9.39583	135.127	CCT3;CCT6A;CCT2;XRCC5;TCP1;HNRNPU;CCT8;CCT7;CCT5;CCT4
negative regulation of cellular protein metabolic process (GO:0032269)	13/94	6.49012e-07	1.37863e-05	0	0	6.35949	90.6088	DDX6;YBX1;SYNCRIP;ILF3;NCL;CAPRIN1;RACK1;IGF2BP1;RPS3;IGF2BP3;IGF2BP2;CALR;GAPDH
RNA processing (GO:0006396)	18/179	6.56692e-07	1.38378e-05	0	0	4.4573	63.4543	DDX17;SF3A1;SF3B3;FUS;PABPC4;SRSF1;HNRNPU;CCAR2;PTBP1;SYNCRIP;HNRNPK;DDX39B;HNRNPUL1;PPP2R1A;KHSRP;HNRNPF;HNRNPD;DHX15
proteasomal ubiquitin-independent protein catabolic process (GO:0010499)	2023-07-22	7.5016e-07	1.56819e-05	0	0	18.3298	258.505	PSMA5;PSMA6;PSMA4;PSMB5;PSMB3;PSMB1;PSMA7
regulation of proteasomal protein catabolic process (GO:0061136)	1954-10-01	8.20964e-07	1.69235e-05	0	0	8.96782	125.664	USP14;PSMC5;HSP90AB1;XPO1;PSMC6;PSMD14;PSMC3;PSMC2;PSME1;PSME2
positive regulation of cellular amide metabolic process (GO:0034250)	1981-12-01	8.22401e-07	1.69235e-05	0	0	6.88143	96.416	RPS4X;RPL5;NPM1;RACK1;HNRNPD;EIF3E;VIM;EEF2;EIF3C;CLU;THBS1;EIF3D
positive regulation of translation (GO:0045727)	13/100	1.33574e-06	2.72739e-05	0	0	5.91907	80.0615	RPL5;RPS9;NPM1;EEF2;YBX3;THBS1;RPS4X;PKM;HNRNPD;EIF3E;VIM;EIF3C;EIF3D
CRD-mediated mRNA stabilization (GO:0070934)	2023-04-05	1.93761e-06	3.92589e-05	0	0	156.281	2055.72	SYNCRIP;IGF2BP1;HNRNPU;YBX1
regulation of programmed cell death (GO:0043067)	18/194	2.12027e-06	4.26319e-05	0	0	4.07425	53.2259	VCP;HSP90AA1;ANP32A;ACTN2;STAT1;ACTN1;ACTN4;CLU;RTN4;PRDX2;PSMC5;LGALS1;APEX1;RPS3;CALR;NAE1;CTSB;TGM2
regulation of RNA polymerase II transcription preinitiation complex assembly (GO:0045898)	2023-05-10	2.23934e-06	4.46851e-05	0	0	39.1406	509.192	PSMC5;PSMC6;PSMC3;PSMC4;PSMC2
cellular response to unfolded protein (GO:0034620)	2023-07-27	3.50234e-06	6.93622e-05	0	0	13.7439	172.651	HSPA9;HSPA8;HSPA1L;HSPA5;HSPA2;HSPA1B;HSPD1
positive regulation of macromolecule biosynthetic process (GO:0010557)	14/129	4.69115e-06	9.22126e-05	0	0	4.82525	59.205	RPL5;NPM1;PCNA;PRMT1;EEF2;THBS1;RPS4X;HSPH1;NAMPT;HNRNPD;EIF3E;VIM;EIF3C;EIF3D
regulation of RNA metabolic process (GO:0051252)	1965-10-01	4.79522e-06	9.35601e-05	0	0	7.1702	87.8198	PTBP1;AHNAK;FUS;PCBP1;HNRNPF;IGF2BP1;HNRNPH2;IGF2BP3;IGF2BP2;RBM12
ribosomal small subunit biogenesis (GO:0042274)	1940-08-01	5.73395e-06	0.000111053	0	0	9.83081	118.649	RPS14;RPS25;RPS17;NPM1;RPS16;RPS19;RPS7;RPSA
negative regulation of apoptotic process (GO:0043066)	30/485	6.21751e-06	0.00011954	0	0	2.65437	31.821	YWHAE;ARF4;SET;GSTP1;HSPB1;PARK7;THBS1;HSP90B1;HSPD1;PRDX2;ARHGDIA;CFL1;FLNA;TXNDC5;HSPA9;NPM1;ANXA1;HSPA5;ANXA4;ANXA5;SERPINB9;RPS3A;PA2G4;YWHAZ;HNRNPK;DDAH2;HCLS1;UBA52;PTMA;HSPA1B
purine nucleoside monophosphate biosynthetic process (GO:0009127)	2023-05-12	6.7498e-06	0.000128833	0	0	27.9547	332.828	ATIC;IMPDH2;GMPS;PAICS;PFAS
carbohydrate catabolic process (GO:0016052)	1941-08-01	6.9685e-06	0.000132051	0	0	9.53242	113.189	GPI;LDHA;TPI1;PKM;PGK1;ENO1;ALDOA;GAPDH
regulation of translational initiation (GO:0006446)	1968-10-01	7.28081e-06	0.000136983	0	0	6.79828	80.4255	EIF4A2;NPM1;CSDE1;DDX1;EIF4H;HSPB1;EIF3H;EIF3E;EIF3B;EIF4G1
pyruvate metabolic process (GO:0006090)	1955-09-01	8.51885e-06	0.000159139	0	0	7.70371	89.9271	GPI;LDHB;LDHA;TPI1;PKM;PGK1;ENO1;ALDOA;GAPDH
cellular response to chemical stress (GO:0062197)	12/101	8.79711e-06	0.00016318	0	0	5.32955	62.0418	PRDX2;G6PD;PARP1;PRDX1;GSTP1;TXNRD1;PARK7;PPIA;EIF2S1;PRDX6;HSPA1B;SERPINB6
regulation of cell cycle G2/M phase transition (GO:1902749)	1985-11-01	9.08723e-06	0.000167383	0	0	5.8683	68.123	YWHAE;DYNC1I2;ACTR1A;HSP90AA1;NPM1;DCTN2;PPP2R1A;DCTN1;TUBB;TUBB4B;YWHAG
pentose-phosphate shunt (GO:0006098)	2023-05-13	1.07417e-05	0.000196484	0	0	24.4591	279.846	G6PD;TALDO1;PGM2;PGD;TKT
cellular protein localization (GO:0034613)	23/329	1.10335e-05	0.00020043	0	0	3.00513	34.3022	ARF3;ARF4;COPB2;RAB1A;NPM1;COPA;RAB5B;RAB5C;CLTC;USO1;VPS26A;ARCN1;SNX1;CTTN;RAB14;EPB41L3;ERP29;RAB18;FLNA;VPS35;RAB5A;VCL;SEC31A
chaperone-mediated protein complex assembly (GO:0051131)	2023-06-22	1.30067e-05	0.000231864	0	0	14.6989	165.364	CCT2;HSP90AA1;HSP90AB1;HSPA4;CLU;HSPD1
lipid droplet organization (GO:0034389)	2023-06-22	1.30067e-05	0.000231864	0	0	14.6989	165.364	SQLE;FAF2;PLA2G4C;RAB18;AUP1;PPIA
positive regulation of mRNA binding (GO:1902416)	2023-04-07	1.3028e-05	0.000231864	0	0	52.0882	585.909	EIF3E;EIF3C;EIF3D;EIF4G1
cellular response to oxidative stress (GO:0034599)	13/125	1.62613e-05	0.000287356	0	0	4.59193	50.6339	G6PD;PARP1;GSTP1;TXNRD1;TPM1;PARK7;EIF2S1;PRDX6;PRDX2;PRDX1;RPS3;PPIA;HSPA1B
ribonucleoside monophosphate biosynthetic process (GO:0009156)	2023-05-14	1.63642e-05	0.000287356	0	0	21.7403	239.587	ATIC;IMPDH2;GMPS;PAICS;PFAS
glucose 6-phosphate metabolic process (GO:0051156)	2023-06-23	1.72249e-05	0.000300466	0	0	13.8336	151.743	GPI;G6PD;TALDO1;PGM2;PGD;TKT
endoplasmic reticulum to cytosol transport (GO:1903513)	2023-05-15	2.40396e-05	0.000416581	0	0	19.5653	208.092	VCP;FAF2;UFD1;AUP1;HSP90B1
regulation of cellular response to heat (GO:1900034)	1979-10-01	2.81876e-05	0.00048527	0	0	5.71126	59.8348	YWHAE;HSPA8;HSP90AA1;HSP90AB1;HSPH1;HSPA1L;RPA1;FKBP4;CCAR2;HSPA1B
RNA metabolic process (GO:0016070)	13/133	3.16028e-05	0.00054053	0	0	4.28403	44.3923	DDX17;PABPC4;HNRNPU;SND1;PTBP1;SYNCRIP;HNRNPK;DDX39B;HNRNPUL1;PCBP1;HNRNPF;HNRNPD;HNRNPH2
purine ribonucleoside monophosphate biosynthetic process (GO:0009168)	2023-05-16	3.42452e-05	0.000581948	0	0	17.7857	182.872	ATIC;IMPDH2;GMPS;PAICS;PFAS
positive regulation of gene expression (GO:0010628)	28/482	3.91168e-05	0.000657272	0	0	2.47254	25.0937	RPL5;PARK7;CLU;THBS1;PPM1F;ACTG1;RPS4X;RPS3;VPS35;NPM1;GSN;RPS7;RDX;FN1;MSN;SERPINB9;EEF2;ACTA2;FUBP1;HNRNPD;ERP29;EIF3E;VIM;EIF3C;EZR;GAPDH;EIF3D;HSPA1B
negative regulation of ubiquitin-dependent protein catabolic process (GO:2000059)	1938-07-01	3.91768e-05	0.000657272	0	0	8.86199	89.9264	RPL5;HSP90AB1;RPS7;EIF3H;PARK7;CCAR2;PML
regulation of cellular response to stress (GO:0080135)	12/118	4.28212e-05	0.000713867	0	0	4.47089	44.9704	YWHAE;HSPA8;HSP90AA1;NPM1;HSPH1;HSP90AB1;HSPA1L;RPA1;FKBP4;CCAR2;HSPA1B;EIF4G1
retrograde protein transport, ER to cytosol (GO:0030970)	2023-05-17	4.75137e-05	0.000787114	0	0	16.3027	162.285	VCP;FAF2;UFD1;AUP1;HSP90B1
regulation of cellular protein catabolic process (GO:1903362)	2023-05-18	6.44324e-05	0.00106072	0	0	15.0479	145.21	HSP90AA1;RDX;MSN;VPS35;EZR
gluconeogenesis (GO:0006094)	1941-07-01	6.53896e-05	0.001064	0	0	8.07881	77.8405	GPI;TPI1;MDH2;PGK1;ENO1;ALDOA;GAPDH
ERAD pathway (GO:0036503)	1987-10-01	6.54397e-05	0.001064	0	0	5.11578	49.2873	VCP;PSMC6;HSPA5;FAF2;UFD1;UBE4A;AUP1;UBXN4;UGGT1;HSP90B1
aggrephagy (GO:0035973)	2023-06-29	7.13075e-05	0.00115229	0	0	10.2217	97.6018	DYNC1I2;DYNC1LI1;DYNC1LI2;PARK7;VIM;UBA52
positive regulation of establishment of protein localization to mitochondrion (GO:1903749)	1956-08-01	7.44573e-05	0.00119586	0	0	6.54848	62.2452	YWHAE;NPEPPS;YWHAQ;HSPA1L;YWHAB;SAE1;YWHAZ;YWHAG
ribosomal large subunit biogenesis (GO:0042273)	1957-08-01	8.47315e-05	0.00134276	0	0	6.41451	60.1426	RPL5;RPL7A;NPM1;RPL3;RPLP0;RPL23A;RPL10A;RPL6
actin filament capping (GO:0051693)	2023-05-19	8.56429e-05	0.00134276	0	0	13.9723	130.855	GSN;CAPZB;CAPZA1;CAPZA2;CAPG
barbed-end actin filament capping (GO:0051016)	2023-05-19	8.56429e-05	0.00134276	0	0	13.9723	130.855	GSN;CAPZB;CAPZA1;CAPZA2;CAPG
positive regulation of cellular protein catabolic process (GO:1903364)	2023-05-19	8.56429e-05	0.00134276	0	0	13.9723	130.855	HSP90AA1;RDX;MSN;VPS35;EZR
ubiquitin-dependent ERAD pathway (GO:0030433)	1973-09-01	8.7173e-05	0.00135866	0	0	5.53191	51.7102	VCP;PSMC6;HSPA5;FAF2;UFD1;UBE4A;AUP1;UBXN4;HSP90B1
cellular protein-containing complex assembly (GO:0034622)	14/168	9.25113e-05	0.00143338	0	0	3.59602	33.4005	CCT2;HSP90AA1;PSMD11;HSP90AB1;PSMD13;HSPA4;CLTC;CLU;RTN4;HSPD1;PSMD4;TCP1;EIF4H;CHMP4B
proteolysis involved in cellular protein catabolic process (GO:0051603)	1974-09-01	9.7066e-05	0.00149516	0	0	5.44653	50.3266	DDB1;PSMA6;VCP;PDCD6IP;CAPN2;CHMP4B;IDE;UBA52;CTSB
muscle contraction (GO:0006936)	12/129	0.000102362	0.00156757	0	0	4.04825	37.1913	ACTA2;TPM4;ACTN2;TPM3;CALD1;TPM2;TPM1;VIM;TLN1;ALDOA;VCL;MYL12A
hexose biosynthetic process (GO:0019319)	1944-07-01	0.000104436	0.00158095	0	0	7.42262	68.0427	GPI;TPI1;MDH2;PGK1;ENO1;ALDOA;GAPDH
mRNA stabilization (GO:0048255)	1944-07-01	0.000104436	0.00158095	0	0	7.42262	68.0427	SYNCRIP;FUS;IGF2BP1;HNRNPU;YBX1;PABPC1;YBX3
selective autophagy (GO:0061912)	1959-08-01	0.000108821	0.00163791	0	0	6.16233	56.2362	DYNC1LI1;DYNC1I2;DYNC1LI2;AUP1;PARK7;VIM;UBA52;RAB7A
G2/M transition of mitotic cell cycle (GO:0000086)	12/130	0.000110251	0.00165001	0	0	4.01374	36.5762	YWHAE;DYNC1I2;ACTR1A;HSP90AA1;DCTN2;PPP2R1A;DCTN1;TUBB;PPP2R2A;TUBB4B;NES;YWHAG
purine ribonucleoside monophosphate metabolic process (GO:0009167)	2023-05-20	0.00011184	0.00166433	0	0	13.0402	118.645	ATIC;IMPDH2;GMPS;PAICS;PFAS
ER-associated misfolded protein catabolic process (GO:0071712)	2023-04-11	0.000113353	0.00166799	0	0	22.3189	202.768	VCP;UFD1;AUP1;UGGT1
proteasome assembly (GO:0043248)	2023-04-11	0.000113353	0.00166799	0	0	22.3189	202.768	PSMD11;PSMD4;PSMD13;PSMD5
cellular component assembly (GO:0022607)	18/261	0.000116647	0.00170693	0	0	2.94066	26.6317	GSN;ST13;CAPG;YWHAZ;RTN4;PML;ACTG1;PPP2R1A;CALD1;CAPZA1;DPYSL3;CAPZA2;FSCN1;FLNA;PLS3;FLNC;EZR;SPTBN1
cell cycle G2/M phase transition (GO:0044839)	12/131	0.000118656	0.00172674	0	0	3.9798	35.9746	YWHAE;DYNC1I2;ACTR1A;HSP90AA1;DCTN2;PPP2R1A;DCTN1;TUBB;PPP2R2A;TUBB4B;NES;YWHAG
regulation of RNA splicing (GO:0043484)	1976-09-01	0.000119692	0.00173224	0	0	5.2834	47.7122	PTBP1;HNRNPK;AHNAK;FUS;HNRNPF;HNRNPH2;RBM12;RPS13;SF1
ribonucleoprotein complex biogenesis (GO:0022613)	1960-08-01	0.000122836	0.00176804	0	0	6.04351	54.4198	RPL5;RPS25;RPS17;NPM1;RPS16;XPO1;RPS19;RPS7
actin filament organization (GO:0007015)	13/152	0.000125865	0.00180179	0	0	3.69482	33.1806	GSN;TPM4;TPM3;ACTN1;TPM2;TPM1;CAPG;MARCKS;DPYSL3;PLS3;FLNA;ALDOA;DBN1
cellular response to topologically incorrect protein (GO:0035967)	1932-06-01	0.000127609	0.00181687	0	0	9.04086	81.0652	HSPA9;HSPA8;HSPA1L;HSPA5;HSPA2;HSPA1B
ciliary basal body-plasma membrane docking (GO:0097711)	1995-10-01	0.00013822	0.00195737	0	0	4.63238	41.1664	YWHAE;DYNC1I2;ACTR1A;HSP90AA1;DCTN2;PPP2R1A;DCTN1;TUBB;TUBB4B;YWHAG
stress granule assembly (GO:0034063)	2023-05-21	0.00014377	0.00202509	0	0	12.2245	108.154	DDX6;CSDE1;G3BP1;UBAP2L;EIF2S1
regulation of mRNA binding (GO:1902415)	2023-03-05	0.000152277	0.00209459	0	0	58.485	514.072	EIF3E;EIF3C;EIF3D
RNA localization to Cajal body (GO:0090670)	2023-03-05	0.000152277	0.00209459	0	0	58.485	514.072	CCT2;TCP1;CCT4
scaRNA localization to Cajal body (GO:0090666)	2023-03-05	0.000152277	0.00209459	0	0	58.485	514.072	CCT2;TCP1;CCT4
stress granule disassembly (GO:0035617)	2023-03-05	0.000152277	0.00209459	0	0	58.485	514.072	VCP;KIF5B;KLC1
actin filament bundle assembly (GO:0051017)	1933-06-01	0.000152681	0.00209459	0	0	8.70557	76.4972	CALD1;DPYSL3;FSCN1;PLS3;EZR;HSP90B1
glucose metabolic process (GO:0006006)	1962-08-01	0.000155354	0.00212022	0	0	5.81908	51.0322	GPI;TPI1;MDH2;GAA;PGK1;ENO1;ALDOA;GAPDH
regulation of nucleobase-containing compound metabolic process (GO:0019219)	2023-04-12	0.000166654	0.00226272	0	0	19.5281	169.886	PCBP1;IGF2BP1;IGF2BP3;IGF2BP2
positive regulation of telomerase activity (GO:0051973)	1934-06-01	0.000181495	0.00243652	0	0	8.39422	72.3102	CCT2;HSP90AA1;HSP90AB1;XRCC5;TCP1;CCT4
error-free translesion synthesis (GO:0070987)	2023-05-22	0.00018223	0.00243652	0	0	11.5048	99.0594	VCP;PCNA;RPA1;UFD1;UBA52
fatty-acyl-CoA metabolic process (GO:0035337)	2023-05-22	0.00018223	0.00243652	0	0	11.5048	99.0594	ACLY;FASN;HSD17B4;ACSL4;ACSL3
negative regulation of intrinsic apoptotic signaling pathway (GO:2001243)	1964-08-01	0.000194647	0.00258939	0	0	5.61068	47.9395	HSPB1;HYOU1;ENO1;PARK7;CLU;YBX3;PPIA;CCAR2
negative regulation of gene expression (GO:0010629)	20/322	0.000205398	0.00271868	0	0	2.63187	22.346	DDX6;RNH1;PARK7;YBX1;SYNCRIP;PTBP1;ILF3;NCL;CAPRIN1;CPNE1;RACK1;RPS3;ERP29;IGF2BP1;IGF2BP3;CALR;IGF2BP2;GAPDH;RPS13;HSPA1B
regulation of mitotic spindle organization (GO:0060236)	1935-06-01	0.000214436	0.00282412	0	0	8.10435	68.4615	PDCD6IP;DCTN1;CLTC;HNRNPU;CHMP4B;HSPA1B
positive regulation of transcription initiation from RNA polymerase II promoter (GO:0060261)	2023-05-23	0.000228066	0.00298868	0	0	10.8651	91.1136	PSMC5;PSMC6;PSMC3;PSMC4;PSMC2
regulation of proteasomal ubiquitin-dependent protein catabolic process (GO:0032434)	10/102	0.000249223	0.00324977	0	0	4.27838	35.4984	VCP;HSP90AB1;XPO1;USP5;RACK1;EIF3H;PARK7;CLU;CCAR2;HSPA1B
cellular response to heat (GO:0034605)	1936-06-01	0.00025191	0.00326863	0	0	7.8338	64.9143	YWHAE;VCP;HSP90AA1;HSP90AB1;THBS1;HSPA1B
DNA duplex unwinding (GO:0032508)	1951-07-01	0.000271162	0.00350118	0	0	6.23951	51.2438	DDB1;ANXA1;PARP1;DDX1;RECQL;RPA1;UBA52
protein exit from endoplasmic reticulum (GO:0032527)	2023-05-24	0.000282167	0.00360637	0	0	10.2927	84.1228	VCP;FAF2;UFD1;AUP1;HSP90B1
retrograde vesicle-mediated transport, Golgi to endoplasmic reticulum (GO:0006890)	1985-09-01	0.000283416	0.00360637	0	0	4.65558	38.0295	ARF3;ARF4;COPB2;RAB1A;COPA;COPB1;COPG1;KLC1;ARCN1
positive regulation of protein catabolic process (GO:0045732)	1985-09-01	0.000283416	0.00360637	0	0	4.65558	38.0295	DDB1;HSP90AA1;VCP;RDX;MSN;VPS35;IDE;EZR;RAB7A
positive regulation of RNA binding (GO:1905216)	2023-03-06	0.000298859	0.00376648	0	0	38.988	316.409	EIF3E;EIF3C;EIF3D
positive regulation of tau-protein kinase activity (GO:1902949)	2023-03-06	0.000298859	0.00376648	0	0	38.988	316.409	HSP90AA1;HSP90AB1;CLU
positive regulation of proteasomal protein catabolic process (GO:1901800)	1986-09-01	0.00030962	0.00388352	0	0	4.59488	37.1274	VCP;PSMC5;PSMC6;USP5;PSMC3;PSMC2;RACK1;CLU;HSPA1B
protein modification by small protein conjugation or removal (GO:0070647)	2023-04-14	0.000323784	0.00404193	0	0	15.6208	125.52	UBA3;UBA1;NAE1;SAE1
actin-myosin filament sliding (GO:0033275)	1938-06-01	0.00034219	0.00423159	0	0	7.34344	58.6017	TPM4;ACTN2;TPM3;TPM2;TPM1;VIM
muscle filament sliding (GO:0030049)	1938-06-01	0.00034219	0.00423159	0	0	7.34344	58.6017	TPM4;ACTN2;TPM3;TPM2;TPM1;VIM
ribosomal large subunit assembly (GO:0000027)	2023-05-25	0.000345471	0.0042522	0	0	9.77761	77.9334	RPL5;RPL3;RPLP0;RPL23A;RPL6
positive regulation of intracellular protein transport (GO:0090316)	12/148	0.000371647	0.0045531	0	0	3.47927	27.4778	YWHAE;NPEPPS;TRIM28;YWHAQ;HSPA1L;YWHAB;HCLS1;FLNA;SAE1;YWHAZ;YWHAG;IPO5
nucleic acid metabolic process (GO:0090304)	1971-08-01	0.000401386	0.00489468	0	0	4.98547	38.9893	PTBP1;HNRNPK;DDX1;PCBP1;HNRNPF;HNRNPD;HNRNPU;HNRNPH2
regulation of protein insertion into mitochondrial membrane involved in apoptotic signaling pathway (GO:1900739)	2023-05-26	0.000418953	0.00506203	0	0	9.31153	72.4228	YWHAE;YWHAQ;YWHAB;YWHAZ;YWHAG
positive regulation of protein insertion into mitochondrial membrane involved in apoptotic signaling pathway (GO:1900740)	2023-05-26	0.000418953	0.00506203	0	0	9.31153	72.4228	YWHAE;YWHAQ;YWHAB;YWHAZ;YWHAG
regulation of sequestering of triglyceride (GO:0010889)	2023-04-15	0.000432783	0.00520525	0	0	14.2	109.983	PLIN3;PLIN2;ABHD5;PNPLA2
glyceraldehyde-3-phosphate metabolic process (GO:0019682)	2023-03-07	0.000513234	0.00606215	0	0	29.2395	221.483	TPI1;ALDH1A1;TKT
ribonucleoprotein complex disassembly (GO:0032988)	2023-03-07	0.000513234	0.00606215	0	0	29.2395	221.483	VCP;KIF5B;KLC1
rRNA-containing ribonucleoprotein complex export from nucleus (GO:0071428)	2023-03-07	0.000513234	0.00606215	0	0	29.2395	221.483	NPM1;XPO1;ABCE1
protein localization to cytoplasmic stress granule (GO:1903608)	2023-03-07	0.000513234	0.00606215	0	0	29.2395	221.483	SSB;DDX1;YBX1
supramolecular fiber organization (GO:0097435)	20/351	0.00062119	0.00730453	0	0	2.39765	17.704	GSN;HSP90AB1;TPM4;TPM3;DCTN1;ACTN1;TPM2;TPM1;PLOD2;HSPG2;MARCKS;STMN1;SERPINH1;P4HB;VIM;ALDOA;PPIB;UBA52;DBN1;PLEC
regulation of actin polymerization or depolymerization (GO:0008064)	2023-05-29	0.000710818	0.00832131	0	0	8.14634	59.0535	WDR1;CTTN;HCLS1;PFN1;DBN1
ribosomal small subunit assembly (GO:0000028)	2023-04-17	0.000725051	0.00845037	0	0	12.0142	86.8538	RPS14;RPS19;XRCC5;RPSA
regulation of protein localization to early endosome (GO:1902965)	2023-03-08	0.000805854	0.00918883	0	0	23.3904	166.624	RDX;MSN;EZR
platelet activating factor metabolic process (GO:0046469)	2023-03-08	0.000805854	0.00918883	0	0	23.3904	166.624	LPCAT2;PLA2G4C;PLA2G4A
positive regulation of early endosome to late endosome transport (GO:2000643)	2023-03-08	0.000805854	0.00918883	0	0	23.3904	166.624	RDX;MSN;EZR
positive regulation of protein localization to early endosome (GO:1902966)	2023-03-08	0.000805854	0.00918883	0	0	23.3904	166.624	RDX;MSN;EZR
positive regulation of protein localization to endosome (GO:1905668)	2023-03-08	0.000805854	0.00918883	0	0	23.3904	166.624	RDX;MSN;EZR
RNA splicing (GO:0008380)	1998-09-01	0.000812982	0.00923014	0	0	3.97289	28.2663	PTBP1;SYNCRIP;SF3B3;DDX39B;PPP2R1A;FUS;KHSRP;DHX15;CCAR2
phosphatidylcholine acyl-chain remodeling (GO:0036151)	2023-05-30	0.000835532	0.00944545	0	0	7.82008	55.4244	LPCAT4;PLA2G4C;LPCAT2;LPCAT1;PLA2G4A
mitotic cell cycle phase transition (GO:0044772)	14/209	0.000865995	0.009748	0	0	2.83392	19.9837	YWHAE;DYNC1I2;HSP90AA1;DCTN2;DCTN1;TUBB;PPP2R2A;TUBB4B;ACTR1A;NASP;PPP2R1A;CHMP4B;NES;YWHAG
negative regulation of kinase activity (GO:0033673)	1962-07-01	0.000908544	0.0101834	0	0	4.98878	34.9398	GSTP1;HNRNPU;HSPB1;PARK7;PPIA;YWHAG;PPM1F
negative regulation of proteasomal ubiquitin-dependent protein catabolic process (GO:0032435)	2023-05-31	0.000975843	0.0107552	0	0	7.51892	52.1227	USP14;HSP90AB1;EIF3H;PARK7;CCAR2
positive regulation of proteolysis involved in cellular protein catabolic process (GO:1903052)	2023-05-31	0.000975843	0.0107552	0	0	7.51892	52.1227	PSMC5;PSMC6;PSMC3;PSMC2;CLU
regulation of cellular protein localization (GO:1903827)	1946-06-01	0.000979975	0.0107552	0	0	5.87233	40.6834	VCP;HSP90AA1;HSP90AB1;PARP1;PPM1F;RAB11B
regulation of telomerase activity (GO:0051972)	1946-06-01	0.000979975	0.0107552	0	0	5.87233	40.6834	CCT2;HSP90AA1;HSP90AB1;XRCC5;TCP1;CCT4
spliceosomal complex assembly (GO:0000245)	1946-06-01	0.000979975	0.0107552	0	0	5.87233	40.6834	SF3A1;PUF60;DDX39B;DDX1;SRSF1;SF1
epithelial cell differentiation (GO:0030855)	9/101	0.00100987	0.0110373	0	0	3.84274	26.507	TAGLN;ANXA1;PCNA;BASP1;ANXA4;PGK1;TAGLN2;CNN3;CTSB
epithelium development (GO:0060429)	10/122	0.00103337	0.0112475	0	0	3.51076	24.1362	TAGLN;PCNA;MTHFD1;STAT1;ANXA4;PGK1;TAGLN2;VCL;CNN3;CTSB
cilium assembly (GO:0060271)	18/314	0.00106679	0.0115635	0	0	2.40748	16.4746	YWHAE;ACTR3;ARF4;DYNC1I2;ACTR2;RAB1A;HSP90AA1;GSN;DCTN2;DCTN1;TUBB;TUBB4B;EHD2;ACTR1A;PPP2R1A;FLNA;TNPO1;YWHAG
telomere organization (GO:0032200)	1947-06-01	0.00109988	0.0118733	0	0	5.72881	39.0278	XRCC6;PCNA;PARP1;XRCC5;APEX1;RPA1
regulation of gene expression (GO:0010468)	44/1079	0.00113233	0.012149	0	0	1.70993	11.5993	RPL5;AHNAK;SRRT;PARK7;YBX1;CLU;YBX3;RPL6;PPM1F;CCAR2;ACTG1;PTBP1;EFEMP1;SART3;PPP2R1A;PCBP1;KHSRP;RACK1;RPS3;IGF2BP1;CPNE1;VPS35;IGF2BP3;IGF2BP2;RBM12;GSN;RPS7;FUS;RDX;FN1;MSN;SERPINB9;PML;ACTA2;HNRNPK;HNRNPF;FUBP1;HNRNPD;ERP29;HCLS1;HNRNPH2;CALR;EZR;HSPA1B
regulation of mitotic spindle assembly (GO:1901673)	2023-04-19	0.00113464	0.012149	0	0	10.4112	70.6031	PDCD6IP;HNRNPU;CHMP4B;HSPA1B
ATF6-mediated unfolded protein response (GO:0036500)	2023-03-09	0.00118626	0.0126502	0	0	19.491	131.31	HSPA5;CALR;HSP90B1
organelle assembly (GO:0070925)	22/425	0.00120493	0.0127975	0	0	2.16705	14.5655	ACTR3;ARF4;ACTR2;RAB1A;DDX6;NPM1;GSN;PDCD6IP;PLA2G4C;AUP1;EIF2S1;EHD2;SQLE;NSFL1C;CSDE1;G3BP1;RPS3;FLNA;CHMP4B;UBAP2L;EIF2A;RAB7A
actin filament bundle organization (GO:0061572)	1933-05-01	0.00130797	0.0137259	0	0	6.98114	46.3497	CALD1;DPYSL3;FSCN1;PLS3;EZR
antigen processing and presentation of peptide antigen via MHC class I (GO:0002474)	1933-05-01	0.00130797	0.0137259	0	0	6.98114	46.3497	PDIA3;SEC23A;IDE;CALR;SEC31A
RNA stabilization (GO:0043489)	1933-05-01	0.00130797	0.0137259	0	0	6.98114	46.3497	FUS;NSUN2;HNRNPU;YBX1;PABPC1
cellular response to misfolded protein (GO:0071218)	2023-04-20	0.00139034	0.0145324	0	0	9.76002	64.2034	VCP;UFD1;AUP1;UGGT1
protein localization to nucleus (GO:0034504)	9/106	0.00142257	0.0148105	0	0	3.64372	23.8857	YWHAE;CSE1L;HNRNPU;CALR;TNPO1;IPO7;KPNB1;PML;IPO5
cell-substrate junction assembly (GO:0007044)	1934-05-01	0.00150219	0.0154561	0	0	6.74006	43.816	CTTN;ACTN2;ACTN1;FN1;PLEC
secondary alcohol biosynthetic process (GO:1902653)	1934-05-01	0.00150219	0.0154561	0	0	6.74006	43.816	ACLY;SQLE;NSDHL;G6PD;LSS
positive regulation of mitochondrial outer membrane permeabilization involved in apoptotic signaling pathway (GO:1901030)	1934-05-01	0.00150219	0.0154561	0	0	6.74006	43.816	YWHAE;YWHAQ;YWHAB;YWHAZ;YWHAG
negative regulation of cellular macromolecule biosynthetic process (GO:2000113)	26/547	0.00154351	0.0158195	0	0	1.98528	12.8521	DDX6;SET;ENO1;YBX1;PPM1F;CCAR2;SYNCRIP;TRIM28;YWHAQ;BASP1;RACK1;RPS3;IGF2BP1;IGF2BP3;IGF2BP2;HSPA8;XRCC6;XRCC5;CBX3;PA2G4;PML;ILF3;NCL;CAPRIN1;CALR;GAPDH
regulation of low-density lipoprotein particle clearance (GO:0010988)	2023-03-10	0.00166312	0.0166565	0	0	16.7057	106.901	HNRNPK;ANXA2;KHSRP
regulation of podosome assembly (GO:0071801)	2023-03-10	0.00166312	0.0166565	0	0	16.7057	106.901	GSN;FSCN1;CAPG
ether lipid biosynthetic process (GO:0008611)	2023-03-10	0.00166312	0.0166565	0	0	16.7057	106.901	LPCAT2;PLA2G4C;PLA2G4A
regulation of tau-protein kinase activity (GO:1902947)	2023-03-10	0.00166312	0.0166565	0	0	16.7057	106.901	HSP90AA1;HSP90AB1;CLU
lipid droplet formation (GO:0140042)	2023-03-10	0.00166312	0.0166565	0	0	16.7057	106.901	SQLE;PLA2G4C;AUP1
modulation by symbiont of host process (GO:0044003)	2023-03-10	0.00166312	0.0166565	0	0	16.7057	106.901	PGK1;ENO1;UBA52
cholesterol biosynthetic process (GO:0006695)	1935-05-01	0.00171682	0.0170645	0	0	6.51506	41.4832	ACLY;SQLE;NSDHL;G6PD;LSS
regulation of protein polymerization (GO:0032271)	1935-05-01	0.00171682	0.0170645	0	0	6.51506	41.4832	HSP90AA1;CTTN;HCLS1;PFN1;DBN1
protein import (GO:0017038)	1989-08-01	0.00179949	0.017819	0	0	3.874	24.4847	HSP90AA1;HSPA4;CSE1L;TNPO1;CLU;IPO7;KPNB1;IPO5
positive regulation of macromolecule metabolic process (GO:0010604)	20/384	0.00184041	0.0180389	0	0	2.17653	13.7073	RPL5;GSN;ANXA2;RPS7;RDX;FN1;MSN;SERPINB9;PARK7;CLU;PPM1F;ACTG1;ACTA2;TRIM28;FUBP1;RPS3;ERP29;VPS35;EZR;HSPA1B
regulation of protein kinase activity (GO:0045859)	9/110	0.00184224	0.0180389	0	0	3.4987	22.0305	XRCC6;XRCC5;GSTP1;HSPB1;PARK7;IQGAP1;PPIA;YWHAG;PPM1F
response to endoplasmic reticulum stress (GO:0034976)	9/110	0.00184224	0.0180389	0	0	3.4987	22.0305	PDIA3;VCP;HSPA5;HYOU1;P4HB;EIF2S1;THBS1;PDIA4;HSP90B1
endocytic recycling (GO:0032456)	1952-06-01	0.00187647	0.018306	0	0	5.1048	32.0498	EHD2;RAB14;VPS35;VPS26A;RAB7A;RAB11B
regulation of mRNA splicing, via spliceosome (GO:0048024)	1990-08-01	0.00193258	0.0187148	0	0	3.82656	23.9118	DDX17;PTBP1;HNRNPK;PUF60;NCL;HNRNPU;PRDX6;SF1
negative regulation of protein kinase activity (GO:0006469)	1990-08-01	0.00193258	0.0187148	0	0	3.82656	23.9118	NPM1;GSTP1;MVP;HSPB1;PARK7;PPIA;YWHAG;PPM1F
IRE1-mediated unfolded protein response (GO:0036498)	1953-06-01	0.00207188	0.0199902	0	0	4.99593	30.8714	HSPA5;DCTN1;HYOU1;TLN1;PDIA6;SEC31A
mitotic spindle organization (GO:0007052)	11/157	0.00211674	0.0203485	0	0	2.96332	18.2477	DYNC1LI1;DYNC1I2;DYNC1LI2;VCP;NUDC;XPO1;DCTN2;STMN1;FLNA;MAP4;KPNB1
nucleotide-excision repair, DNA incision, 5'-to lesion (GO:0006296)	1937-05-01	0.00221227	0.0211879	0	0	6.10724	37.3381	DDB1;PCNA;PARP1;RPA1;UBA52
positive regulation of cellular component biogenesis (GO:0044089)	1992-08-01	0.00222198	0.0211879	0	0	3.73506	22.8189	VCP;PDCD6IP;RACK1;RPS3;PARK7;PFN1;CLU;RAB7A
actin filament depolymerization (GO:0030042)	2023-03-11	0.00224428	0.0211879	0	0	14.6167	89.153	GSN;WDR1;CFL1
regulation of endocytic recycling (GO:2001135)	2023-03-11	0.00224428	0.0211879	0	0	14.6167	89.153	EHD2;ACTN2;RAB11B
positive regulation of cytoplasmic transport (GO:1903651)	2023-03-11	0.00224428	0.0211879	0	0	14.6167	89.153	RDX;MSN;EZR
cytoskeleton-dependent intracellular transport (GO:0030705)	2023-04-23	0.00239399	0.0223609	0	0	8.2177	49.5921	DYNC1I2;TUBA1C;TUBB;KIF5B
regulation of necroptotic process (GO:0060544)	2023-04-23	0.00239399	0.0223609	0	0	8.2177	49.5921	HSP90AA1;PDCD6IP;CDC37;YBX3
nucleotide-excision repair, DNA damage recognition (GO:0000715)	2023-04-23	0.00239399	0.0223609	0	0	8.2177	49.5921	COPS4;DDB1;PARP1;UBA52
sterol biosynthetic process (GO:0016126)	1938-05-01	0.00249562	0.0232278	0	0	5.92187	35.4911	ACLY;SQLE;NSDHL;G6PD;LSS
cytosolic transport (GO:0016482)	9/116	0.00265155	0.0245059	0	0	3.30149	19.5864	EEA1;SNX1;RAB14;DCTN1;CLTC;VPS35;VPS26A;RAB5A;RAB7A
regulation of protein-containing complex assembly (GO:0043254)	9/116	0.00265155	0.0245059	0	0	3.30149	19.5864	HSPA8;VCP;HSP90AA1;GSN;HSPA5;RACK1;RPS3;PARK7;CLU
telomere maintenance (GO:0000723)	1956-06-01	0.00275084	0.0253347	0	0	4.69545	27.6837	XRCC6;PCNA;PARP1;XRCC5;APEX1;RPA1
regulation of cellular component biogenesis (GO:0044087)	1939-05-01	0.0028044	0.0256486	0	0	5.7474	33.775	HSPA8;HSP90AA1;RDX;MSN;EZR
nucleotide-excision repair, DNA incision (GO:0033683)	1939-05-01	0.0028044	0.0256486	0	0	5.7474	33.775	DDB1;PCNA;PARP1;RPA1;UBA52
Golgi localization (GO:0051645)	2023-03-12	0.00293683	0.0267668	0	0	12.992	75.7489	COPG1;YWHAZ;ARCN1
actomyosin structure organization (GO:0031032)	1976-07-01	0.00299058	0.0271627	0	0	3.9737	23.0963	PDLIM1;WDR1;ACTN2;TPM1;EPB41L3;ZYX;MYH9
regulation of nitric oxide biosynthetic process (GO:0045428)	1940-05-01	0.00313989	0.0284208	0	0	5.5829	32.1774	HSP90AA1;HSP90AB1;DDAH2;KHSRP;CLU
regulation of organelle assembly (GO:1902115)	1977-07-01	0.00322	0.0289471	0	0	3.91673	22.4757	NPM1;PDCD6IP;GSN;RDX;MSN;EZR;RAB5A
positive regulation of type I interferon production (GO:0032481)	1977-07-01	0.00322	0.0289471	0	0	3.91673	22.4757	HSP90AA1;XRCC6;STAT1;XRCC5;G3BP1;GAPDH;HSPD1
protein quality control for misfolded or incompletely synthesized proteins (GO:0006515)	2023-04-25	0.00328701	0.0291514	0	0	7.4343	42.5077	VCP;UFD1;AUP1;UGGT1
regulation of proteolysis involved in cellular protein catabolic process (GO:1903050)	2023-04-25	0.00328701	0.0291514	0	0	7.4343	42.5077	USP14;PSMD14;PSME1;PSME2
regulation of spindle assembly (GO:0090169)	2023-04-25	0.00328701	0.0291514	0	0	7.4343	42.5077	PDCD6IP;HNRNPU;CHMP4B;HSPA1B
peptide catabolic process (GO:0043171)	2023-04-25	0.00328701	0.0291514	0	0	7.4343	42.5077	NPEPPS;XPNPEP1;IDE;LTA4H
membrane organization (GO:0061024)	14/242	0.00340052	0.0300569	0	0	2.4196	13.7526	ACTR3;HSPA8;ACTR2;PDCD6IP;CLTC;USO1;ACTG1;NSFL1C;CTTN;LPCAT2;CHMP4B;UBA52;RAB5A;SPTBN1
regulation of protein dephosphorylation (GO:0035304)	1941-05-01	0.00350335	0.0308623	0	0	5.42754	30.6875	PTBP1;YWHAB;PPP1R7;PPIA;HSP90B1
cytoplasmic sequestering of protein (GO:0051220)	2023-03-13	0.00374709	0.0325737	0	0	11.6922	65.3217	YWHAB;FLNA;DBN1
glucan biosynthetic process (GO:0009250)	2023-03-13	0.00374709	0.0325737	0	0	11.6922	65.3217	UGP2;GBE1;PGM2
glycogen biosynthetic process (GO:0005978)	2023-03-13	0.00374709	0.0325737	0	0	11.6922	65.3217	UGP2;GBE1;PGM2
ribosomal subunit export from nucleus (GO:0000054)	2023-03-13	0.00374709	0.0325737	0	0	11.6922	65.3217	NPM1;XPO1;ABCE1
purine-containing compound biosynthetic process (GO:0072522)	2023-04-26	0.00380847	0.0327827	0	0	7.09601	39.5285	PNP;MTHFD1;GMPS;PAICS
negative regulation of proteolysis involved in cellular protein catabolic process (GO:1903051)	2023-04-26	0.00380847	0.0327827	0	0	7.09601	39.5285	RPL5;HSP90AB1;RPS7;PML
positive regulation of interleukin-2 production (GO:0032743)	2023-04-26	0.00380847	0.0327827	0	0	7.09601	39.5285	PNP;ANXA1;RPS3;SPTBN1
regulation of ubiquitin-dependent protein catabolic process (GO:2000058)	1942-05-01	0.00389606	0.0332409	0	0	5.28058	29.2956	RPL5;XPO1;RPS7;CLU;PML
translesion synthesis (GO:0019985)	1942-05-01	0.00389606	0.0332409	0	0	5.28058	29.2956	VCP;PCNA;RPA1;UFD1;UBA52
cellular protein catabolic process (GO:0044257)	1960-06-01	0.00389956	0.0332409	0	0	4.34675	24.1109	PSMA6;CLTC;CAPN2;IDE;CTSB;RAB7A
negative regulation of cellular component organization (GO:0051129)	1980-07-01	0.00398937	0.0338968	0	0	3.75519	20.7441	HSPA8;HSPA5;XRCC5;RDX;HSPA2;CLU;HSPA1B
glutathione metabolic process (GO:0006749)	1943-05-01	0.00431927	0.0364646	0	0	5.14135	27.993	G6PD;GSTP1;GSS;PARK7;CNDP2
substantia nigra development (GO:0021762)	1943-05-01	0.00431927	0.0364646	0	0	5.14135	27.993	YWHAE;G6PD;YWHAQ;HSPA5;BASP1
protein peptidyl-prolyl isomerization (GO:0000413)	2023-04-27	0.00438323	0.0367689	0	0	6.78714	36.854	FKBP4;PPIB;PPIA;FKBP5
positive regulation of nitric oxide biosynthetic process (GO:0045429)	2023-04-27	0.00438323	0.0367689	0	0	6.78714	36.854	HSP90AA1;HSP90AB1;DDAH2;CLU
DNA metabolic process (GO:0006259)	15/277	0.00458947	0.0383767	0	0	2.25664	12.1497	XRCC6;NPM1;VCP;PCNA;PARP1;XRCC5;RECQL;RPA1;PARK7;SAMHD1;DDB1;TRIM28;APEX1;MCM3;UBA52
COPII-coated vesicle cargo loading (GO:0090110)	2023-03-14	0.00468072	0.0387705	0	0	10.6287	57.0157	RAB1A;SEC23A;SEC31A
regulation of response to interferon-gamma (GO:0060330)	2023-03-14	0.00468072	0.0387705	0	0	10.6287	57.0157	HSP90AB1;STAT1;CDC37
response to X-ray (GO:0010165)	2023-03-14	0.00468072	0.0387705	0	0	10.6287	57.0157	XRCC6;ANXA1;XRCC5
long-chain fatty acid metabolic process (GO:0001676)	1983-07-01	0.0048906	0.040382	0	0	3.6064	19.1877	GSTP1;PLA2G4C;PLA2G4A;HSD17B4;ACSL4;ACSL3;LTA4H
actin cytoskeleton reorganization (GO:0031532)	1963-06-01	0.00496958	0.0406339	0	0	4.11734	21.8401	ANXA1;GSN;CTTN;MYH9;FLNA;EZR
carbohydrate derivative biosynthetic process (GO:1901137)	2023-04-28	0.00501368	0.0406339	0	0	6.50401	34.4425	G6PD;TPI1;SCCPDH;TKT
glycogen metabolic process (GO:0005977)	2023-04-28	0.00501368	0.0406339	0	0	6.50401	34.4425	UGP2;GBE1;GAA;PGM2
positive regulation of nitric oxide metabolic process (GO:1904407)	2023-04-28	0.00501368	0.0406339	0	0	6.50401	34.4425	HSP90AA1;HSP90AB1;DDAH2;CLU
positive regulation of protein import into nucleus (GO:0042307)	2023-04-28	0.00501368	0.0406339	0	0	6.50401	34.4425	TRIM28;FLNA;HCLS1;IPO5
protein depolymerization (GO:0051261)	2023-04-28	0.00501368	0.0406339	0	0	6.50401	34.4425	GSN;WDR1;CFL1;STMN1
microtubule cytoskeleton organization involved in mitosis (GO:1902850)	9/128	0.00509904	0.041199	0	0	2.96673	15.6605	DYNC1LI1;DYNC1I2;DYNC1LI2;NUDC;XPO1;DCTN2;STMN1;MAP4;KPNB1
nuclear export (GO:0051168)	1984-07-01	0.00522262	0.0420684	0	0	3.55938	18.7037	XPO1;DDX39A;DDX39B;CSE1L;SARNP;SRSF1;CALR
establishment of endothelial barrier (GO:0061028)	2023-04-29	0.00570214	0.0451532	0	0	6.24353	32.2598	RAB1A;RDX;MSN;EZR
hydrogen peroxide metabolic process (GO:0042743)	2023-04-29	0.00570214	0.0451532	0	0	6.24353	32.2598	PRDX2;PRDX4;PRDX1;PARK7
negative regulation of mRNA catabolic process (GO:1902373)	2023-04-29	0.00570214	0.0451532	0	0	6.24353	32.2598	FUS;HNRNPU;YBX1;PABPC1
nucleotide-excision repair, preincision complex assembly (GO:0006294)	2023-04-29	0.00570214	0.0451532	0	0	6.24353	32.2598	DDB1;PARP1;RPA1;UBA52
establishment of apical/basal cell polarity (GO:0035089)	2023-03-15	0.00574271	0.0451532	0	0	9.7425	50.2696	FSCN1;MSN;EZR
establishment of spindle localization (GO:0051293)	2023-03-15	0.00574271	0.0451532	0	0	9.7425	50.2696	CFL1;MAP4;KPNB1
negative regulation of ubiquitin-protein transferase activity (GO:0051444)	2023-03-15	0.00574271	0.0451532	0	0	9.7425	50.2696	RPL5;RPS7;PARK7
positive regulation of double-strand break repair via homologous recombination (GO:1905168)	2023-03-15	0.00574271	0.0451532	0	0	9.7425	50.2696	ACTR2;PARP1;FUS
positive regulation of nucleocytoplasmic transport (GO:0046824)	1946-05-01	0.00578446	0.0452115	0	0	4.76442	24.5491	YWHAE;TRIM28;FLNA;HCLS1;IPO5
positive regulation of organelle assembly (GO:1902117)	1946-05-01	0.00578446	0.0452115	0	0	4.76442	24.5491	PDCD6IP;G3BP1;G3BP2;FSCN1;CAPG
regulation of neuron death (GO:1901214)	1986-07-01	0.00593705	0.0454325	0	0	3.46892	17.7835	CHMP4B;VPS35;PARK7;NAE1;CLU;EIF2S1;EIF4G1
regulation of plasma membrane organization (GO:1903729)	2023-02-05	0.00600247	0.0454325	0	0	25.9401	132.699	GSN;MYH9
ribose phosphate metabolic process (GO:0019693)	2023-02-05	0.00600247	0.0454325	0	0	25.9401	132.699	G6PD;TKT
ribosome localization (GO:0033750)	2023-02-05	0.00600247	0.0454325	0	0	25.9401	132.699	XPO1;ABCE1
ubiquitin-independent protein catabolic process via the multivesicular body sorting pathway (GO:0090611)	2023-02-05	0.00600247	0.0454325	0	0	25.9401	132.699	PDCD6IP;CHMP4B
negative regulation of hydrogen peroxide-induced neuron death (GO:1903208)	2023-02-05	0.00600247	0.0454325	0	0	25.9401	132.699	RACK1;PARK7
negative regulation of protein polyubiquitination (GO:1902915)	2023-02-05	0.00600247	0.0454325	0	0	25.9401	132.699	PLAA;PPIA
PML body organization (GO:0030578)	2023-02-05	0.00600247	0.0454325	0	0	25.9401	132.699	SERBP1;PML
positive regulation of deoxyribonuclease activity (GO:0032077)	2023-02-05	0.00600247	0.0454325	0	0	25.9401	132.699	PCNA;RPS3
positive regulation of Golgi to plasma membrane protein transport (GO:0042998)	2023-02-05	0.00600247	0.0454325	0	0	25.9401	132.699	RACK1;ACSL3
positive regulation of low-density lipoprotein receptor activity (GO:1905599)	2023-02-05	0.00600247	0.0454325	0	0	25.9401	132.699	HNRNPK;ANXA2
cell-cell junction assembly (GO:0007043)	1966-06-01	0.00624076	0.0469662	0	0	3.91087	19.8541	WDR1;EPB41L3;FSCN1;TLN1;VCL;ACTG1
regulation of protein localization (GO:0032880)	1966-06-01	0.00624076	0.0469662	0	0	3.91087	19.8541	HSP90AA1;HSP90AB1;PARP1;RAB14;RACK1;PPM1F
proteolysis (GO:0006508)	15/287	0.00631817	0.0474133	0	0	2.17255	11.0025	PRCP;IDE;CNDP2;PSMA6;NPEPPS;PSMD6;PSMB5;XPNPEP1;PSMC4;CPNE1;CAPN2;UBA3;LAP3;CAPN1;CTSB
fatty-acyl-CoA biosynthetic process (GO:0046949)	2023-04-30	0.00645085	0.0475954	0	0	6.00308	30.2768	ACLY;FASN;ACSL4;ACSL3
regulation of type I interferon-mediated signaling pathway (GO:0060338)	2023-04-30	0.00645085	0.0475954	0	0	6.00308	30.2768	HSP90AB1;CDC37;SAMHD1;ABCE1
RNA-dependent DNA biosynthetic process (GO:0006278)	2023-04-30	0.00645085	0.0475954	0	0	6.00308	30.2768	HSP90AA1;HSP90AB1;RPA1;PPIA
maturation of SSU-rRNA from tricistronic rRNA transcript (SSU-rRNA, 5.8S rRNA, LSU-rRNA) (GO:0000462)	2023-04-30	0.00645085	0.0475954	0	0	6.00308	30.2768	RPS14;RPS16;RPS19;RPS8
mRNA splice site selection (GO:0006376)	2023-04-30	0.00645085	0.0475954	0	0	6.00308	30.2768	SF3A1;PUF60;SRSF1;SF1
positive regulation of protein import (GO:1904591)	2023-04-30	0.00645085	0.0475954	0	0	6.00308	30.2768	TRIM28;FLNA;HCLS1;IPO5
regulation of interleukin-2 production (GO:0032663)	1948-05-01	0.0069365	0.0504784	0	0	4.54236	22.5799	PNP;ANXA1;RPS3;EZR;SPTBN1
regulation of ATP biosynthetic process (GO:2001169)	2023-03-16	0.00693743	0.0504784	0	0	8.99262	44.7007	VCP;PARP1;ENO1
regulation of intrinsic apoptotic signaling pathway in response to DNA damage (GO:1902229)	2023-03-16	0.00693743	0.0504784	0	0	8.99262	44.7007	RPS3;CLU;CCAR2
nuclear transport (GO:0051169)	2023-03-16	0.00693743	0.0504784	0	0	8.99262	44.7007	NPM1;XPO1;ANP32A
nucleotide catabolic process (GO:0009166)	2023-03-16	0.00693743	0.0504784	0	0	8.99262	44.7007	VCP;PNP;SAMHD1
post-Golgi vesicle-mediated transport (GO:0006892)	1989-07-01	0.00714227	0.0518257	0	0	3.34149	16.5127	HSPA8;RAB14;CLTC;AP1B1;ACBD3;CLINT1;TXNDC5
regulation of cellular component size (GO:0032535)	1931-04-01	0.00726197	0.0521199	0	0	5.78045	28.4693	RAB3B;RDX;MSN;EZR
negative regulation of response to DNA damage stimulus (GO:2001021)	1931-04-01	0.00726197	0.0521199	0	0	5.78045	28.4693	DDX39B;RPS3;CLU;CCAR2
peptide cross-linking (GO:0018149)	1931-04-01	0.00726197	0.0521199	0	0	5.78045	28.4693	ANXA1;FN1;THBS1;TGM2
prostaglandin metabolic process (GO:0006693)	1931-04-01	0.00726197	0.0521199	0	0	5.78045	28.4693	GSTP1;PLA2G4A;PLAA;PTGR1
regulation of cellular localization (GO:0060341)	1949-05-01	0.00756871	0.054027	0	0	4.43889	21.6784	HSP90AA1;HSP90AB1;GSN;PARP1;PPM1F
RNA catabolic process (GO:0006401)	1949-05-01	0.00756871	0.054027	0	0	4.43889	21.6784	RNH1;PABPC4;HNRNPD;SND1;HSPA1B
sulfur compound biosynthetic process (GO:0044272)	8/113	0.00775539	0.05521	0	0	2.98482	14.5043	UGDH;MAT2A;GSTP1;GSS;BGN;MAT2B;CNDP2;PAPSS1
protein-containing complex assembly (GO:0065003)	14/267	0.00795579	0.056484	0	0	2.17768	10.5266	RAB1A;SEC23A;ST13;USO1;FN1;CAPG;PML;CAND1;TFG;PPP2R1A;CAPZA1;CAPZA2;RUVBL1;SEC31A
regulation of dendritic spine morphogenesis (GO:0061001)	1932-04-01	0.00813754	0.0571581	0	0	5.57372	26.8166	CAPRIN1;CFL1;PDLIM5;DBN1
establishment or maintenance of epithelial cell apical/basal polarity (GO:0045197)	1932-04-01	0.00813754	0.0571581	0	0	5.57372	26.8166	PDCD6IP;WDR1;MSN;EZR
intra-Golgi vesicle-mediated transport (GO:0006891)	1932-04-01	0.00813754	0.0571581	0	0	5.57372	26.8166	COPB2;COPA;COPB1;COPG1
peptidyl-proline modification (GO:0018208)	1932-04-01	0.00813754	0.0571581	0	0	5.57372	26.8166	FKBP4;PPIB;PPIA;FKBP5
positive regulation of protein metabolic process (GO:0051247)	8/115	0.00858632	0.0601499	0	0	2.92873	13.9337	DDB1;RAB1A;VCP;PRMT1;IDE;CLU;EIF4G1;RAB7A
purine deoxyribonucleotide catabolic process (GO:0009155)	2023-02-06	0.00885428	0.0601558	0	0	19.4541	91.9567	PNP;SAMHD1
purine nucleobase biosynthetic process (GO:0009113)	2023-02-06	0.00885428	0.0601558	0	0	19.4541	91.9567	GMPS;PAICS
axo-dendritic transport (GO:0008088)	2023-02-06	0.00885428	0.0601558	0	0	19.4541	91.9567	HSPA8;DCTN1
cellular response to X-ray (GO:0071481)	2023-02-06	0.00885428	0.0601558	0	0	19.4541	91.9567	XRCC6;XRCC5
IMP biosynthetic process (GO:0006188)	2023-02-06	0.00885428	0.0601558	0	0	19.4541	91.9567	ATIC;PFAS
mRNA 3'-splice site recognition (GO:0000389)	2023-02-06	0.00885428	0.0601558	0	0	19.4541	91.9567	SF3A1;SF1
negative regulation of cellular response to hypoxia (GO:1900038)	2023-02-06	0.00885428	0.0601558	0	0	19.4541	91.9567	HYOU1;ENO1
negative regulation of sequestering of triglyceride (GO:0010891)	2023-02-06	0.00885428	0.0601558	0	0	19.4541	91.9567	ABHD5;PNPLA2
negative regulation of trophoblast cell migration (GO:1901164)	2023-02-06	0.00885428	0.0601558	0	0	19.4541	91.9567	ARHGDIB;CALR
pentose-phosphate shunt, non-oxidative branch (GO:0009052)	2023-02-06	0.00885428	0.0601558	0	0	19.4541	91.9567	TALDO1;TKT
positive regulation of gluconeogenesis (GO:0045722)	2023-02-06	0.00885428	0.0601558	0	0	19.4541	91.9567	DDB1;NNMT
regulation of endopeptidase activity (GO:0052548)	1971-06-01	0.00886122	0.0601558	0	0	3.6091	17.0569	PSME1;SERPINH1;PSME2;SERPINB9;GAPDH;SERPINB6
regulation of protein modification process (GO:0031399)	1951-05-01	0.00895129	0.0604557	0	0	4.24546	20.0214	FN1;HSPB1;PPIB;CCAR2;PML
mitotic metaphase plate congression (GO:0007080)	1951-05-01	0.00895129	0.0604557	0	0	4.24546	20.0214	NUDC;PDCD6IP;DCTN2;CHMP4B;KPNB1
apoptotic cell clearance (GO:0043277)	1933-04-01	0.00907956	0.0608538	0	0	5.38125	25.3012	ANXA1;THBS1;TGM2;TXNDC5
apoptotic mitochondrial changes (GO:0008637)	1933-04-01	0.00907956	0.0608538	0	0	5.38125	25.3012	VPS35;CLU;CCAR2;HSPD1
neuron projection extension (GO:1990138)	1933-04-01	0.00907956	0.0608538	0	0	5.38125	25.3012	HSP90AA1;HSP90AB1;CPNE1;IQGAP1
extracellular matrix organization (GO:0030198)	15/300	0.00931002	0.0622401	0	0	2.07204	9.69026	GSN;VWF;FN1;BGN;CAPG;PLOD2;HSPG2;THBS1;CAPNS1;SERPINH1;CAPN2;CAPN1;P4HB;PPIB;PLEC
negative regulation of cell death (GO:0060548)	1994-07-01	0.00954072	0.0634602	0	0	3.14864	14.648	PSMC5;CHMP4B;VPS35;PARK7;CLU;HSPA1B;EIF4G1
positive regulation of epithelial cell migration (GO:0010634)	1994-07-01	0.00954072	0.0634602	0	0	3.14864	14.648	GPI;ANXA3;CALR;PFN1;THBS1;PPM1F;RTN4
alternative mRNA splicing, via spliceosome (GO:0000380)	2023-03-18	0.00973963	0.0639756	0	0	7.7928	36.0928	DDX17;PUF60;SRSF1
regulation of early endosome to late endosome transport (GO:2000641)	2023-03-18	0.00973963	0.0639756	0	0	7.7928	36.0928	RDX;MSN;EZR
regulation of oxidative stress-induced intrinsic apoptotic signaling pathway (GO:1902175)	2023-03-18	0.00973963	0.0639756	0	0	7.7928	36.0928	HSPB1;P4HB;PPIA
phosphatidylglycerol acyl-chain remodeling (GO:0036148)	2023-03-18	0.00973963	0.0639756	0	0	7.7928	36.0928	LPCAT4;LPCAT1;PLA2G4A
prostanoid metabolic process (GO:0006692)	2023-03-18	0.00973963	0.0639756	0	0	7.7928	36.0928	GSTP1;PLAA;PTGR1
Ras protein signal transduction (GO:0007265)	9/142	0.0098465	0.0645166	0	0	2.65252	12.2563	TRIM28;GDI1;ARHGDIA;ARHGDIB;CFL1;G3BP1;G3BP2;PARK7;KPNB1
mRNA metabolic process (GO:0016071)	1995-07-01	0.0100834	0.0656216	0	0	3.1127	14.3087	PTBP1;SF3A1;RNH1;SSB;SRSF1;DHX15;HSPA1B
regulation of lamellipodium assembly (GO:0010591)	1934-04-01	0.0100899	0.0656216	0	0	5.2016	23.9077	ACTR3;ACTR2;CAPZB;FSCN1
positive regulation of protein dephosphorylation (GO:0035307)	1934-04-01	0.0100899	0.0656216	0	0	5.2016	23.9077	PTBP1;HSP90AB1;PPP1R7;PPIA
receptor-mediated endocytosis (GO:0006898)	9/143	0.0102819	0.0667058	0	0	2.63259	12.0503	SNX1;HSP90AA1;HSPH1;CTTN;CLTC;HYOU1;CALR;HSPG2;HSP90B1
base-excision repair, gap-filling (GO:0006287)	1935-04-01	0.0111703	0.0720578	0	0	5.03355	22.6233	PCNA;PARP1;APEX1;RPA1
maturation of SSU-rRNA (GO:0030490)	1935-04-01	0.0111703	0.0720578	0	0	5.03355	22.6233	RPS14;RPS16;RPS19;RPS8
unsaturated fatty acid metabolic process (GO:0033559)	1954-05-01	0.0113374	0.0720578	0	0	3.98492	17.851	GSTP1;PLA2G4C;PLA2G4A;HSD17B4;PTGR1
nuclear membrane reassembly (GO:0031468)	1954-05-01	0.0113374	0.0720578	0	0	3.98492	17.851	NSFL1C;PPP2R1A;CHMP4B;PPP2R2A;KPNB1
glycerolipid catabolic process (GO:0046503)	2023-03-19	0.0113531	0.0720578	0	0	7.30537	32.7154	PLA2G4C;PLA2G4A;PRDX6
maintenance of protein localization in organelle (GO:0072595)	2023-03-19	0.0113531	0.0720578	0	0	7.30537	32.7154	HSPA5;HNRNPU;PML
negative regulation of oxidative stress-induced intrinsic apoptotic signaling pathway (GO:1902176)	2023-03-19	0.0113531	0.0720578	0	0	7.30537	32.7154	HSPB1;PARK7;PPIA
nuclear membrane organization (GO:0071763)	2023-03-19	0.0113531	0.0720578	0	0	7.30537	32.7154	NSFL1C;DCTN1;CHMP4B
nucleotide-sugar biosynthetic process (GO:0009226)	2023-03-19	0.0113531	0.0720578	0	0	7.30537	32.7154	UGDH;UGP2;NANS
nucleic acid phosphodiester bond hydrolysis (GO:0090305)	1975-06-01	0.0114619	0.0725735	0	0	3.39918	15.19	DDB1;PCNA;PARP1;DDX1;RPA1;UBA52
regulation of peptidyl-serine phosphorylation (GO:0033135)	1998-07-01	0.0118462	0.0731443	0	0	3.00962	13.3499	HSP90AA1;HSP90AB1;RACK1;HCLS1;PARK7;PPM1F;EIF4G1
aldehyde biosynthetic process (GO:0046184)	2023-02-07	0.0121907	0.0731443	0	0	15.5625	68.5851	TPI1;TKT
regulation by virus of viral protein levels in host cell (GO:0046719)	2023-02-07	0.0121907	0.0731443	0	0	15.5625	68.5851	DDB1;STAT1
regulation of miRNA mediated inhibition of translation (GO:1905616)	2023-02-07	0.0121907	0.0731443	0	0	15.5625	68.5851	DDX6;EIF4G1
gland morphogenesis (GO:0022612)	2023-02-07	0.0121907	0.0731443	0	0	15.5625	68.5851	MSN;EZR
regulation of vesicle size (GO:0097494)	2023-02-07	0.0121907	0.0731443	0	0	15.5625	68.5851	RAB3B;RAB5A
hemostasis (GO:0007599)	2023-02-07	0.0121907	0.0731443	0	0	15.5625	68.5851	GPI;VWF
ribose phosphate biosynthetic process (GO:0046390)	2023-02-07	0.0121907	0.0731443	0	0	15.5625	68.5851	G6PD;TKT
ribosomal large subunit export from nucleus (GO:0000055)	2023-02-07	0.0121907	0.0731443	0	0	15.5625	68.5851	NPM1;XPO1
ribosomal small subunit export from nucleus (GO:0000056)	2023-02-07	0.0121907	0.0731443	0	0	15.5625	68.5851	NPM1;XPO1
malate metabolic process (GO:0006108)	2023-02-07	0.0121907	0.0731443	0	0	15.5625	68.5851	FH;MDH2
negative regulation of DNA repair (GO:0045738)	2023-02-07	0.0121907	0.0731443	0	0	15.5625	68.5851	RPS3;OTUB1
negative regulation of protein K63-linked ubiquitination (GO:1900045)	2023-02-07	0.0121907	0.0731443	0	0	15.5625	68.5851	PLAA;OTUB1
negative regulation of protein kinase activity by regulation of protein phosphorylation (GO:0044387)	2023-02-07	0.0121907	0.0731443	0	0	15.5625	68.5851	NPM1;PPM1F
negative regulation of stress-activated protein kinase signaling cascade (GO:0070303)	2023-02-07	0.0121907	0.0731443	0	0	15.5625	68.5851	GSTP1;PPIA
nucleobase biosynthetic process (GO:0046112)	2023-02-07	0.0121907	0.0731443	0	0	15.5625	68.5851	GMPS;PAICS
nucleobase catabolic process (GO:0046113)	2023-02-07	0.0121907	0.0731443	0	0	15.5625	68.5851	DPYSL2;DPYSL3
positive regulation of cytoplasmic translation (GO:2000767)	2023-02-07	0.0121907	0.0731443	0	0	15.5625	68.5851	PKM;YBX3
positive regulation of microtubule nucleation (GO:0090063)	2023-02-07	0.0121907	0.0731443	0	0	15.5625	68.5851	DCTN1;HSPA1B
positive regulation of miRNA mediated inhibition of translation (GO:1905618)	2023-02-07	0.0121907	0.0731443	0	0	15.5625	68.5851	DDX6;EIF4G1
positive regulation of podosome assembly (GO:0071803)	2023-02-07	0.0121907	0.0731443	0	0	15.5625	68.5851	FSCN1;CAPG
positive regulation of protein deubiquitination (GO:1903003)	2023-02-07	0.0121907	0.0731443	0	0	15.5625	68.5851	VCP;SART3
positive regulation of vesicle fusion (GO:0031340)	2023-02-07	0.0121907	0.0731443	0	0	15.5625	68.5851	ANXA1;ANXA2
regulation of protein import into nucleus (GO:0042306)	1936-04-01	0.0123224	0.0734327	0	0	4.876	21.4365	TRIM28;FLNA;HCLS1;IPO5
membrane assembly (GO:0071709)	1936-04-01	0.0123224	0.0734327	0	0	4.876	21.4365	NSFL1C;ANXA2;CHMP4B;SPTBN1
transferrin transport (GO:0033572)	1936-04-01	0.0123224	0.0734327	0	0	4.876	21.4365	ATP6V1A;CLTC;ATP6V1B2;RAB11B
regulation of macromolecule metabolic process (GO:0060255)	11/200	0.012654	0.0752199	0	0	2.28404	9.98075	HNRNPK;SART3;PCBP1;FUBP1;KHSRP;HNRNPD;IGF2BP1;IGF2BP3;YBX1;IGF2BP2;YBX3
positive regulation of transferase activity (GO:0051347)	9/148	0.0126794	0.0752199	0	0	2.53724	11.0821	CCT2;HSP90AA1;HSP90AB1;PCNA;XRCC5;TCP1;HNRNPD;RPS2;CCT4
cellular response to UV (GO:0034644)	1977-06-01	0.0129458	0.0759009	0	0	3.30309	14.3585	DDB1;NPM1;PCNA;PARP1;RUVBL2;EIF2S1
protein targeting to lysosome (GO:0006622)	2023-03-20	0.0131112	0.0759009	0	0	6.87529	29.7995	HSPA8;CLU;RAB7A
cellular modified amino acid biosynthetic process (GO:0042398)	2023-03-20	0.0131112	0.0759009	0	0	6.87529	29.7995	GSS;PLOD2;CNDP2
early endosome to late endosome transport (GO:0045022)	2023-03-20	0.0131112	0.0759009	0	0	6.87529	29.7995	EEA1;RAB5A;RAB7A
regulation of programmed necrotic cell death (GO:0062098)	2023-03-20	0.0131112	0.0759009	0	0	6.87529	29.7995	HSP90AA1;PDCD6IP;CDC37
regulation of protein modification by small protein conjugation or removal (GO:1903320)	2023-03-20	0.0131112	0.0759009	0	0	6.87529	29.7995	HSP90AA1;HSP90AB1;HSPA1B
insulin secretion (GO:0030073)	2023-03-20	0.0131112	0.0759009	0	0	6.87529	29.7995	ANXA1;PARK7;RAB11B
maintenance of protein location in nucleus (GO:0051457)	2023-03-20	0.0131112	0.0759009	0	0	6.87529	29.7995	HNRNPU;PARK7;PML
miRNA metabolic process (GO:0010586)	2023-03-20	0.0131112	0.0759009	0	0	6.87529	29.7995	DDX17;KHSRP;SND1
natural killer cell mediated immunity (GO:0002228)	2023-03-20	0.0131112	0.0759009	0	0	6.87529	29.7995	TUBB;KIF5B;TUBB4B
positive regulation of protein processing (GO:0010954)	2023-03-20	0.0131112	0.0759009	0	0	6.87529	29.7995	GSN;MYH9;ENO1
regulation of erythrocyte differentiation (GO:0045646)	1937-04-01	0.0135479	0.0779152	0	0	4.728	20.3376	HSPA9;PRMT1;STAT1;HSPA1B
phagosome maturation (GO:0090382)	1937-04-01	0.0135479	0.0779152	0	0	4.728	20.3376	ATP6V1A;RAB14;ATP6V1B2;RAB7A
positive regulation of exocytosis (GO:0045921)	1937-04-01	0.0135479	0.0779152	0	0	4.728	20.3376	RAB2B;PDCD6IP;RAB5A;RAB7A
positive regulation of protein localization to membrane (GO:1905477)	7/101	0.0138216	0.0793159	0	0	2.91311	12.4726	YWHAE;YWHAQ;YWHAB;KIF5B;YWHAZ;SPTBN1;YWHAG
dicarboxylic acid metabolic process (GO:0043648)	1957-05-01	0.0141235	0.0808723	0	0	3.75444	15.9936	ACLY;FH;MTHFD1;MDH2;IDH1
glycerophospholipid biosynthetic process (GO:0046474)	10/177	0.0143253	0.0818501	0	0	2.34784	9.96829	ARF3;RAB14;LPCAT4;PLA2G4C;LPCAT2;CPNE1;LPCAT1;PLA2G4A;ABHD5;RAB5A
cell junction assembly (GO:0034329)	7/102	0.0145294	0.0826578	0	0	2.8823	12.1967	CAPZA1;FSCN1;FN1;FLNA;FLNC;TLN1;ACTG1
regulation of protein catabolic process (GO:0042176)	7/102	0.0145294	0.0826578	0	0	2.8823	12.1967	EEF1A1;DDB1;VCP;SF3B3;FLNA;IDE;RAB7A
negative regulation of proteasomal protein catabolic process (GO:1901799)	1938-04-01	0.0148482	0.0839737	0	0	4.58871	19.3179	HSP90AB1;EIF3H;PARK7;CCAR2
negative regulation of protein phosphorylation (GO:0001933)	9/152	0.0148788	0.0839737	0	0	2.46576	10.3755	GSTP1;MVP;RACK1;HSPB1;PARK7;PPIA;YWHAG;PPM1F;EIF4G1
error-prone translesion synthesis (GO:0042276)	2023-03-21	0.0150158	0.0839737	0	0	6.493	27.2618	PCNA;RPA1;UBA52
focal adhesion assembly (GO:0048041)	2023-03-21	0.0150158	0.0839737	0	0	6.493	27.2618	CTTN;ACTN2;ACTN1
regulation of ubiquitin protein ligase activity (GO:1904666)	2023-03-21	0.0150158	0.0839737	0	0	6.493	27.2618	RAB1A;RPL5;RPS7
hydrogen peroxide catabolic process (GO:0042744)	2023-03-21	0.0150158	0.0839737	0	0	6.493	27.2618	PRDX2;PRDX4;PRDX1
nucleotide-excision repair, DNA incision, 3'-to lesion (GO:0006295)	2023-03-21	0.0150158	0.0839737	0	0	6.493	27.2618	DDB1;PARP1;RPA1
nucleotide-excision repair, preincision complex stabilization (GO:0006293)	2023-03-21	0.0150158	0.0839737	0	0	6.493	27.2618	DDB1;PARP1;RPA1
negative regulation of neuron projection development (GO:0010977)	1958-05-01	0.0151457	0.0843421	0	0	3.68341	15.4336	GDI1;ARHGDIA;DPYSL3;FKBP4;RTN4
nucleosome assembly (GO:0006334)	1958-05-01	0.0151457	0.0843421	0	0	3.68341	15.4336	NPM1;SART3;NASP;NAP1L1;NAP1L4
regulation of organelle organization (GO:0033043)	1980-06-01	0.0154165	0.0856688	0	0	3.16869	13.2208	CLIC4;RDX;CAPN2;MSN;VPS35;EZR
protein localization to presynapse (GO:1905383)	2023-02-08	0.0159857	0.0859312	0	0	12.9681	53.6367	KIF5B;HSPB1
pyrimidine nucleobase catabolic process (GO:0006208)	2023-02-08	0.0159857	0.0859312	0	0	12.9681	53.6367	DPYSL2;DPYSL3
anterograde axonal protein transport (GO:0099641)	2023-02-08	0.0159857	0.0859312	0	0	12.9681	53.6367	KIF5B;HSPB1
aspartate family amino acid biosynthetic process (GO:0009067)	2023-02-08	0.0159857	0.0859312	0	0	12.9681	53.6367	MTHFD1;PLOD2
axo-dendritic protein transport (GO:0099640)	2023-02-08	0.0159857	0.0859312	0	0	12.9681	53.6367	KIF5B;HSPB1
box C/D snoRNP assembly (GO:0000492)	2023-02-08	0.0159857	0.0859312	0	0	12.9681	53.6367	RUVBL2;RUVBL1
regulation of endodeoxyribonuclease activity (GO:0032071)	2023-02-08	0.0159857	0.0859312	0	0	12.9681	53.6367	NPM1;RPS3
regulation of Golgi to plasma membrane protein transport (GO:0042996)	2023-02-08	0.0159857	0.0859312	0	0	12.9681	53.6367	RACK1;ACSL3
regulation of phospholipase A2 activity (GO:0032429)	2023-02-08	0.0159857	0.0859312	0	0	12.9681	53.6367	ANXA1;PLAA
establishment of Golgi localization (GO:0051683)	2023-02-08	0.0159857	0.0859312	0	0	12.9681	53.6367	COPG1;YWHAZ
negative regulation by symbiont of host programmed cell death (GO:0052041)	2023-02-08	0.0159857	0.0859312	0	0	12.9681	53.6367	SERPINB9;RAB7A
negative regulation of nitrogen compound metabolic process (GO:0051172)	2023-02-08	0.0159857	0.0859312	0	0	12.9681	53.6367	HSP90AB1;CLTC
positive regulation of endocytic recycling (GO:2001137)	2023-02-08	0.0159857	0.0859312	0	0	12.9681	53.6367	EHD2;ACTN2
positive regulation of leukocyte differentiation (GO:1902107)	2023-02-08	0.0159857	0.0859312	0	0	12.9681	53.6367	XRCC6;LGALS1
positive regulation of muscle contraction (GO:0045933)	2023-02-08	0.0159857	0.0859312	0	0	12.9681	53.6367	CTTN;ENO1
positive regulation of triglyceride catabolic process (GO:0010898)	2023-02-08	0.0159857	0.0859312	0	0	12.9681	53.6367	ABHD5;PNPLA2
organophosphate biosynthetic process (GO:0090407)	1939-04-01	0.0162246	0.0870379	0	0	4.45737	18.3698	G6PD;TPI1;LPCAT1;TKT
cellular response to DNA damage stimulus (GO:0006974)	16/350	0.0162578	0.087039	0	0	1.88499	7.76459	NPM1;VCP;PARP1;XRCC5;CBX3;RECQL;RPA1;PARK7;SAMHD1;PML;DDB1;TRIM28;APEX1;RPS3;UBA1;OTUB1
regulation of centrosome cycle (GO:0046605)	2023-03-22	0.0170682	0.0902764	0	0	6.15095	25.0377	NPM1;PDCD6IP;CHMP4B
regulation of vacuole organization (GO:0044088)	2023-03-22	0.0170682	0.0902764	0	0	6.15095	25.0377	ANXA2;ENO1;RAB5A
regulation of viral release from host cell (GO:1902186)	2023-03-22	0.0170682	0.0902764	0	0	6.15095	25.0377	DDB1;TRIM28;PML
natural killer cell mediated cytotoxicity (GO:0042267)	2023-03-22	0.0170682	0.0902764	0	0	6.15095	25.0377	TUBB;KIF5B;TUBB4B
nucleotide-excision repair, DNA duplex unwinding (GO:0000717)	2023-03-22	0.0170682	0.0902764	0	0	6.15095	25.0377	DDB1;PARP1;UBA52
positive regulation of peptidase activity (GO:0010952)	2023-03-22	0.0170682	0.0902764	0	0	6.15095	25.0377	VCP;PSME1;PSME2
small GTPase mediated signal transduction (GO:0007264)	7/106	0.0176204	0.0930105	0	0	2.76527	11.1681	TRIM28;G3BP1;G3BP2;RAB18;NUCB1;PARK7;NUCB2
bone development (GO:0060348)	1940-04-01	0.0176785	0.0931302	0	0	4.33333	17.4868	PLS3;RPL13;PPIB;TGM2
regulation of filopodium assembly (GO:0051489)	1941-04-01	0.0192109	0.101001	0	0	4.216	16.6628	CAPZB;DPYSL3;FSCN1;RAB5A
regulation of interferon-gamma-mediated signaling pathway (GO:0060334)	2023-03-23	0.0192693	0.101106	0	0	5.8431	23.0758	HSP90AB1;STAT1;CDC37
purine nucleobase metabolic process (GO:0006144)	2023-02-09	0.0202141	0.103186	0	0	11.1149	43.3634	GMPS;PAICS
astral microtubule organization (GO:0030953)	2023-02-09	0.0202141	0.103186	0	0	11.1149	43.3634	EZR;KPNB1
regulation of protein deacetylation (GO:0090311)	2023-02-09	0.0202141	0.103186	0	0	11.1149	43.3634	NNMT;CCAR2
fructose 1,6-bisphosphate metabolic process (GO:0030388)	2023-02-09	0.0202141	0.103186	0	0	11.1149	43.3634	ALDOA;PFKP
regulation of vesicle fusion (GO:0031338)	2023-02-09	0.0202141	0.103186	0	0	11.1149	43.3634	ANXA1;ANXA2
maintenance of apical/basal cell polarity (GO:0035090)	2023-02-09	0.0202141	0.103186	0	0	11.1149	43.3634	PDCD6IP;WDR1
maintenance of epithelial cell apical/basal polarity (GO:0045199)	2023-02-09	0.0202141	0.103186	0	0	11.1149	43.3634	PDCD6IP;WDR1
mitochondrial fragmentation involved in apoptotic process (GO:0043653)	2023-02-09	0.0202141	0.103186	0	0	11.1149	43.3634	VPS35;CCAR2
negative regulation of exocytosis (GO:0045920)	2023-02-09	0.0202141	0.103186	0	0	11.1149	43.3634	ANXA1;RAB7A
negative regulation of ubiquitin protein ligase activity (GO:1904667)	2023-02-09	0.0202141	0.103186	0	0	11.1149	43.3634	RPL5;RPS7
positive regulation of ATP biosynthetic process (GO:2001171)	2023-02-09	0.0202141	0.103186	0	0	11.1149	43.3634	VCP;ENO1
positive regulation of sequestering of triglyceride (GO:0010890)	2023-02-09	0.0202141	0.103186	0	0	11.1149	43.3634	PLIN3;PLIN2
positive regulation of tumor necrosis factor-mediated signaling pathway (GO:1903265)	2023-02-09	0.0202141	0.103186	0	0	11.1149	43.3634	CPNE1;HSPA1B
protein hexamerization (GO:0034214)	2023-02-09	0.0202141	0.103186	0	0	11.1149	43.3634	UGDH;MAT2A
COPII vesicle coating (GO:0048208)	1963-05-01	0.0209983	0.106365	0	0	3.36501	13.0001	RAB1A;SEC23A;TFG;USO1;SEC31A
vesicle coating (GO:0006901)	1963-05-01	0.0209983	0.106365	0	0	3.36501	13.0001	RAB1A;SEC23A;TFG;USO1;SEC31A
vesicle targeting, rough ER to cis-Golgi (GO:0048207)	1963-05-01	0.0209983	0.106365	0	0	3.36501	13.0001	RAB1A;SEC23A;TFG;USO1;SEC31A
negative regulation of peptidase activity (GO:0010466)	1963-05-01	0.0209983	0.106365	0	0	3.36501	13.0001	SERPINH1;SERPINB9;PARK7;GAPDH;SERPINB6
regulation of cell size (GO:0008361)	2023-03-24	0.0216198	0.108263	0	0	5.56457	21.3354	RDX;MSN;EZR
leukotriene metabolic process (GO:0006691)	2023-03-24	0.0216198	0.108263	0	0	5.56457	21.3354	PLA2G4A;LTA4H;PTGR1
nucleotide-excision repair, DNA gap filling (GO:0006297)	2023-03-24	0.0216198	0.108263	0	0	5.56457	21.3354	PCNA;RPA1;UBA52
phospholipid catabolic process (GO:0009395)	2023-03-24	0.0216198	0.108263	0	0	5.56457	21.3354	PLA2G4C;PLA2G4A;PRDX6
positive regulation of lamellipodium assembly (GO:0010592)	2023-03-24	0.0216198	0.108263	0	0	5.56457	21.3354	ACTR3;ACTR2;FSCN1
positive regulation of viral life cycle (GO:1903902)	2023-03-24	0.0216198	0.108263	0	0	5.56457	21.3354	DDB1;LGALS1;P4HB
protein localization to plasma membrane (GO:0072659)	8/136	0.0217778	0.108848	0	0	2.44558	9.3589	RAB3B;EHD2;ACTN2;EPB41L3;RDX;FLNA;EZR;SPTBN1
protein secretion (GO:0009306)	1964-05-01	0.0223227	0.11094	0	0	3.30781	12.5768	RAB3B;ANXA1;PARK7;COPG1;PDIA4
plasma membrane organization (GO:0007009)	1964-05-01	0.0223227	0.11094	0	0	3.30781	12.5768	EHD2;EPB41L3;ANXA6;MYH9;SPTBN1
protein catabolic process (GO:0030163)	1964-05-01	0.0223227	0.11094	0	0	3.30781	12.5768	DDB1;HSPA8;HSP90AA1;VCP;IDE
DNA synthesis involved in DNA repair (GO:0000731)	1943-04-01	0.0225157	0.111688	0	0	3.99938	15.1718	VCP;PCNA;RPA1;UBA52
regulation of macroautophagy (GO:0016241)	7/112	0.0230834	0.114289	0	0	2.60645	9.82278	ATP6V1A;CAPNS1;ATP6V1B2;VPS35;VPS26A;CAPN1;GAPDH
double-strand break repair (GO:0006302)	9/164	0.0231593	0.11445	0	0	2.27345	8.56035	VCP;XRCC6;PSMD14;PARP1;XRCC5;DDX1;RECQL;RPA1;SAMHD1
retrograde transport, endosome to Golgi (GO:0042147)	1988-06-01	0.023558	0.116202	0	0	2.85837	10.714	SNX1;DCTN1;CLTC;VPS35;VPS26A;RAB7A
negative regulation of response to endoplasmic reticulum stress (GO:1903573)	2023-03-25	0.0241197	0.118529	0	0	5.31136	19.7834	RACK1;PARK7;CLU
phosphatidylglycerol metabolic process (GO:0046471)	2023-03-25	0.0241197	0.118529	0	0	5.31136	19.7834	LPCAT4;LPCAT1;PLA2G4A
regulation of DNA damage checkpoint (GO:2000001)	2023-02-10	0.0248519	0.119452	0	0	9.72505	35.9323	DDX39B;CCAR2
regulation of endoplasmic reticulum unfolded protein response (GO:1900101)	2023-02-10	0.0248519	0.119452	0	0	9.72505	35.9323	HSPA5;RACK1
regulation of microtubule nucleation (GO:0010968)	2023-02-10	0.0248519	0.119452	0	0	9.72505	35.9323	DCTN1;HSPA1B
formation of translation preinitiation complex (GO:0001731)	2023-02-10	0.0248519	0.119452	0	0	9.72505	35.9323	EIF4H;EIF2S2
removal of superoxide radicals (GO:0019430)	2023-02-10	0.0248519	0.119452	0	0	9.72505	35.9323	PRDX2;PRDX1
small nucleolar ribonucleoprotein complex assembly (GO:0000491)	2023-02-10	0.0248519	0.119452	0	0	9.72505	35.9323	RUVBL2;RUVBL1
myelin maintenance (GO:0043217)	2023-02-10	0.0248519	0.119452	0	0	9.72505	35.9323	EPB41L3;CLU
negative regulation of inclusion body assembly (GO:0090084)	2023-02-10	0.0248519	0.119452	0	0	9.72505	35.9323	HSPA2;HSPA1B
negative regulation of transforming growth factor beta production (GO:0071635)	2023-02-10	0.0248519	0.119452	0	0	9.72505	35.9323	HSP90AB1;FN1
positive regulation by symbiont of entry into host (GO:0075294)	2023-02-10	0.0248519	0.119452	0	0	9.72505	35.9323	LGALS1;P4HB
positive regulation of dendritic spine morphogenesis (GO:0061003)	2023-02-10	0.0248519	0.119452	0	0	9.72505	35.9323	CAPRIN1;DBN1
positive regulation of viral entry into host cell (GO:0046598)	2023-02-10	0.0248519	0.119452	0	0	9.72505	35.9323	LGALS1;P4HB
cellular component disassembly (GO:0022411)	1966-05-01	0.0251313	0.120138	0	0	3.19903	11.7841	GSN;CAPNS1;CAPN2;CAPG;CAPN1
ERBB signaling pathway (GO:0038127)	1966-05-01	0.0251313	0.120138	0	0	3.19903	11.7841	HSP90AA1;EFEMP1;CDC37;MVP;IQGAP1
extracellular matrix disassembly (GO:0022617)	1966-05-01	0.0251313	0.120138	0	0	3.19903	11.7841	GSN;CAPNS1;CAPN2;CAPG;CAPN1
protein localization to cell periphery (GO:1990778)	8/140	0.0253706	0.121062	0	0	2.37098	8.71138	RAB3B;EHD2;ACTN2;EPB41L3;RDX;FLNA;EZR;SPTBN1
protein complex oligomerization (GO:0051259)	1990-06-01	0.0259706	0.123701	0	0	2.79003	10.1858	UGDH;PDCD6IP;MAT2A;PRMT1;FUS;G3BP2
regulation of DNA repair (GO:0006282)	1945-04-01	0.0261462	0.124312	0	0	3.8039	13.8616	PCNA;TRIM28;RPS3;PML
positive regulation of cellular catabolic process (GO:0031331)	8/141	0.0263297	0.124959	0	0	2.35303	8.55812	HSP90AA1;KHSRP;RDX;MSN;VPS35;ABHD5;EZR;PNPLA2
regulation of actin filament bundle assembly (GO:0032231)	2023-03-26	0.026769	0.125462	0	0	5.08017	18.3928	RDX;PFN1;ACTG1
DNA geometric change (GO:0032392)	2023-03-26	0.026769	0.125462	0	0	5.08017	18.3928	ANXA1;DDX1;RECQL
endothelial cell development (GO:0001885)	2023-03-26	0.026769	0.125462	0	0	5.08017	18.3928	RDX;MSN;EZR
regulation of telomere maintenance (GO:0032204)	2023-03-26	0.026769	0.125462	0	0	5.08017	18.3928	XRCC5;HNRNPD;PML
global genome nucleotide-excision repair (GO:0070911)	2023-03-26	0.026769	0.125462	0	0	5.08017	18.3928	DDB1;PARP1;UBA52
phosphatidylethanolamine acyl-chain remodeling (GO:0036152)	2023-03-26	0.026769	0.125462	0	0	5.08017	18.3928	LPCAT4;PLA2G4C;PLA2G4A
positive regulation of G1/S transition of mitotic cell cycle (GO:1900087)	2023-03-26	0.026769	0.125462	0	0	5.08017	18.3928	ANXA1;RDX;EIF4G1
positive regulation of supramolecular fiber organization (GO:1902905)	1991-06-01	0.0272362	0.127425	0	0	2.75706	9.93426	WDR1;CTTN;DCTN1;RPS3;PFN1;CLU
protein localization to organelle (GO:0033365)	8/142	0.0273138	0.127561	0	0	2.33535	8.40812	YWHAE;SSB;DDX1;RPA1;VPS35;AUP1;CALR;YBX1
erythrocyte differentiation (GO:0030218)	1946-04-01	0.0280854	0.130701	0	0	3.71314	13.2652	HSPA9;RPS14;RPS19;HCLS1
postreplication repair (GO:0006301)	1946-04-01	0.0280854	0.130701	0	0	3.71314	13.2652	VCP;PCNA;RPA1;UBA52
negative regulation of catalytic activity (GO:0043086)	2023-03-27	0.0295672	0.134288	0	0	4.86825	17.1415	CAND1;NES;CCAR2
peptide hormone secretion (GO:0030072)	2023-03-27	0.0295672	0.134288	0	0	4.86825	17.1415	RAB1A;ANXA1;PARK7
positive regulation of cellular component movement (GO:0051272)	2023-03-27	0.0295672	0.134288	0	0	4.86825	17.1415	TUBB2B;RPS19;ACTN4
positive regulation of erythrocyte differentiation (GO:0045648)	2023-03-27	0.0295672	0.134288	0	0	4.86825	17.1415	PRMT1;STAT1;HSPA1B
protein export from nucleus (GO:0006611)	2023-03-27	0.0295672	0.134288	0	0	4.86825	17.1415	XPO1;CSE1L;CALR
positive regulation of protein polymerization (GO:0032273)	1969-05-01	0.0297525	0.134288	0	0	3.0486	10.7154	HSP90AA1;CTTN;DCTN1;RPS3;PFN1
actin filament network formation (GO:0051639)	2023-02-11	0.0298758	0.134288	0	0	8.64405	30.3467	ACTN1;PLS3
angiogenesis involved in wound healing (GO:0060055)	2023-02-11	0.0298758	0.134288	0	0	8.64405	30.3467	MCAM;PRCP
regulation of cysteine-type endopeptidase activity involved in apoptotic signaling pathway (GO:2001267)	2023-02-11	0.0298758	0.134288	0	0	8.64405	30.3467	GSN;PARK7
cellular glucan metabolic process (GO:0006073)	2023-02-11	0.0298758	0.134288	0	0	8.64405	30.3467	UGP2;GBE1
cellular response to superoxide (GO:0071451)	2023-02-11	0.0298758	0.134288	0	0	8.64405	30.3467	PRDX2;PRDX1
regulation of inclusion body assembly (GO:0090083)	2023-02-11	0.0298758	0.134288	0	0	8.64405	30.3467	HSPA2;HSPA1B
establishment of epithelial cell apical/basal polarity (GO:0045198)	2023-02-11	0.0298758	0.134288	0	0	8.64405	30.3467	MSN;EZR
glutathione biosynthetic process (GO:0006750)	2023-02-11	0.0298758	0.134288	0	0	8.64405	30.3467	GSS;CNDP2
metanephric mesenchyme development (GO:0072075)	2023-02-11	0.0298758	0.134288	0	0	8.64405	30.3467	BASP1;STAT1
monocyte differentiation (GO:0030224)	2023-02-11	0.0298758	0.134288	0	0	8.64405	30.3467	PIR;MYH9
negative regulation of oxidative stress-induced neuron death (GO:1903204)	2023-02-11	0.0298758	0.134288	0	0	8.64405	30.3467	RACK1;PARK7
PERK-mediated unfolded protein response (GO:0036499)	2023-02-11	0.0298758	0.134288	0	0	8.64405	30.3467	HSPA5;EIF2S1
positive regulation by host of viral process (GO:0044794)	2023-02-11	0.0298758	0.134288	0	0	8.64405	30.3467	CFL1;PPIB
positive regulation of cellular respiration (GO:1901857)	2023-02-11	0.0298758	0.134288	0	0	8.64405	30.3467	VCP;PARK7
regulation of cellular metabolic process (GO:0031323)	1947-04-01	0.0301081	0.135102	0	0	3.6266	12.7039	ARF4;ACLY;FASN;VPS35
modification-dependent protein catabolic process (GO:0019941)	10/201	0.0312592	0.139256	0	0	2.05027	7.1051	DDB1;PSMD11;PSMD14;PSMD13;PSMD3;PSMC2;UFD1;UBE4A;UBA1;UBA52
nucleosome organization (GO:0034728)	1994-06-01	0.0312757	0.139256	0	0	2.66266	9.22588	NPM1;SART3;SET;NASP;NAP1L1;NAP1L4
cellular response to light stimulus (GO:0071482)	1970-05-01	0.0314039	0.139256	0	0	3.00154	10.3878	NPM1;PCNA;PARP1;RUVBL2;EIF2S1
COPII-coated vesicle budding (GO:0090114)	1970-05-01	0.0314039	0.139256	0	0	3.00154	10.3878	RAB1A;SEC23A;TFG;USO1;SEC31A
wound healing (GO:0042060)	1970-05-01	0.0314039	0.139256	0	0	3.00154	10.3878	TPM1;ANXA6;MYH9;PRCP;PLEC
negative regulation of viral process (GO:0048525)	1970-05-01	0.0314039	0.139256	0	0	3.00154	10.3878	ILF3;TRIM28;STAT1;PPIA;PML
positive regulation of cell-substrate adhesion (GO:0010811)	1970-05-01	0.0314039	0.139256	0	0	3.00154	10.3878	FN1;FLNA;CALR;P4HB;PPM1F
base-excision repair (GO:0006284)	1948-04-01	0.0322146	0.141555	0	0	3.544	12.1748	PCNA;PARP1;APEX1;RPA1
phosphatidic acid biosynthetic process (GO:0006654)	1948-04-01	0.0322146	0.141555	0	0	3.544	12.1748	LPCAT4;LPCAT1;PLA2G4A;ABHD5
positive regulation of DNA repair (GO:0045739)	1948-04-01	0.0322146	0.141555	0	0	3.544	12.1748	PCNA;TRIM28;PARP1;RPS3
regulation of muscle contraction (GO:0006937)	2023-03-28	0.0325136	0.141555	0	0	4.67328	16.0111	TPM1;ANXA6;ENO1
regulation of postsynapse organization (GO:0099175)	2023-03-28	0.0325136	0.141555	0	0	4.67328	16.0111	CFL1;VPS35;PDLIM5
glycerophospholipid catabolic process (GO:0046475)	2023-03-28	0.0325136	0.141555	0	0	4.67328	16.0111	PLA2G4C;PLA2G4A;PRDX6
sarcomere organization (GO:0045214)	2023-03-28	0.0325136	0.141555	0	0	4.67328	16.0111	WDR1;ACTN2;TPM1
negative regulation of axonogenesis (GO:0050771)	2023-03-28	0.0325136	0.141555	0	0	4.67328	16.0111	GDI1;ARHGDIA;RTN4
negative regulation of oxidative stress-induced cell death (GO:1903202)	2023-03-28	0.0325136	0.141555	0	0	4.67328	16.0111	HSPB1;PARK7;PPIA
phagosome acidification (GO:0090383)	2023-03-28	0.0325136	0.141555	0	0	4.67328	16.0111	ATP6V1A;ATP6V1B2;RAB7A
positive regulation of microtubule polymerization (GO:0031116)	2023-03-28	0.0325136	0.141555	0	0	4.67328	16.0111	DCTN1;RPS3;HSPA1B
regulation of G1/S transition of mitotic cell cycle (GO:2000045)	1971-05-01	0.0331117	0.143684	0	0	2.95591	10.0734	ANXA1;RDX;PSME1;PSME2;EIF4G1
Fc-gamma receptor signaling pathway involved in phagocytosis (GO:0038096)	1971-05-01	0.0331117	0.143684	0	0	2.95591	10.0734	ACTR3;ACTR2;HSP90AA1;HSP90AB1;ACTG1
regulation of smooth muscle cell proliferation (GO:0048660)	1949-04-01	0.0344053	0.147905	0	0	3.46506	11.6757	XRCC6;STAT1;XRCC5;THBS1
mitotic cytokinesis (GO:0000281)	1949-04-01	0.0344053	0.147905	0	0	3.46506	11.6757	PDCD6IP;STMN1;CHMP4B;SPTBN1
Fc-gamma receptor signaling pathway (GO:0038094)	1972-05-01	0.0348762	0.147905	0	0	2.91165	9.77134	ACTR3;ACTR2;HSP90AA1;HSP90AB1;ACTG1
actin crosslink formation (GO:0051764)	2023-02-12	0.0352636	0.147905	0	0	7.77924	26.0208	DPYSL3;FLNA
pyrimidine nucleobase metabolic process (GO:0006206)	2023-02-12	0.0352636	0.147905	0	0	7.77924	26.0208	DPYSL2;DPYSL3
cellular response to thyroid hormone stimulus (GO:0097067)	2023-02-12	0.0352636	0.147905	0	0	7.77924	26.0208	RDX;CTSB
regulation of muscle system process (GO:0090257)	2023-02-12	0.0352636	0.147905	0	0	7.77924	26.0208	TPM1;ANXA6
regulation of oxidative stress-induced cell death (GO:1903201)	2023-02-12	0.0352636	0.147905	0	0	7.77924	26.0208	P4HB;PARK7
regulation of plasminogen activation (GO:0010755)	2023-02-12	0.0352636	0.147905	0	0	7.77924	26.0208	ENO1;THBS1
glomerular visceral epithelial cell differentiation (GO:0072112)	2023-02-12	0.0352636	0.147905	0	0	7.77924	26.0208	BASP1;IQGAP1
regulation of triglyceride catabolic process (GO:0010896)	2023-02-12	0.0352636	0.147905	0	0	7.77924	26.0208	ABHD5;PNPLA2
keratan sulfate catabolic process (GO:0042340)	2023-02-12	0.0352636	0.147905	0	0	7.77924	26.0208	GLB1;GNS
tricarboxylic acid metabolic process (GO:0072350)	2023-02-12	0.0352636	0.147905	0	0	7.77924	26.0208	ACLY;IDH1
very-low-density lipoprotein particle assembly (GO:0034379)	2023-02-12	0.0352636	0.147905	0	0	7.77924	26.0208	ACSL3;P4HB
modulation by host of viral process (GO:0044788)	2023-02-12	0.0352636	0.147905	0	0	7.77924	26.0208	CFL1;PPIB
nonribosomal peptide biosynthetic process (GO:0019184)	2023-02-12	0.0352636	0.147905	0	0	7.77924	26.0208	GSS;CNDP2
nuclear body organization (GO:0030575)	2023-02-12	0.0352636	0.147905	0	0	7.77924	26.0208	SERBP1;PML
phagolysosome assembly (GO:0001845)	2023-02-12	0.0352636	0.147905	0	0	7.77924	26.0208	RAB14;RAB7A
positive regulation of actin filament depolymerization (GO:0030836)	2023-02-12	0.0352636	0.147905	0	0	7.77924	26.0208	WDR1;ACTN2
positive regulation of protein depolymerization (GO:1901881)	2023-02-12	0.0352636	0.147905	0	0	7.77924	26.0208	WDR1;NES
posttranslational protein targeting to endoplasmic reticulum membrane (GO:0006620)	2023-02-12	0.0352636	0.147905	0	0	7.77924	26.0208	HSPA5;CHMP4B
establishment of mitotic spindle localization (GO:0040001)	2023-03-29	0.0356073	0.147933	0	0	4.49331	14.9861	NSFL1C;DCTN1;KPNB1
lamellipodium organization (GO:0097581)	2023-03-29	0.0356073	0.147933	0	0	4.49331	14.9861	SNX1;CTTN;VCL
telomere maintenance via telomerase (GO:0007004)	2023-03-29	0.0356073	0.147933	0	0	4.49331	14.9861	HSP90AA1;HSP90AB1;RPA1
negative regulation of transferase activity (GO:0051348)	2023-03-29	0.0356073	0.147933	0	0	4.49331	14.9861	EIF4A2;HNRNPU;PARK7
positive regulation of dephosphorylation (GO:0035306)	2023-03-29	0.0356073	0.147933	0	0	4.49331	14.9861	PTBP1;PPP1R7;PPIA
positive regulation of viral genome replication (GO:0045070)	2023-03-29	0.0356073	0.147933	0	0	4.49331	14.9861	DDB1;PABPC1;PPIA
double-strand break repair via homologous recombination (GO:0000724)	1997-06-01	0.0356873	0.148032	0	0	2.57448	8.58064	PSMD14;PARP1;RECQL;MCM3;RPA1;SAMHD1
positive regulation of intracellular signal transduction (GO:1902533)	21/546	0.0365457	0.150799	0	0	1.57444	5.21012	HSP90AA1;HSP90AB1;VWF;DDX1;FN1;IQGAP1;PARK7;ACTN4;THBS1;RTN4;LGALS1;TFG;EEF1D;RACK1;RPS3;CPNE1;HCLS1;FLNA;RPS20;GAPDH;TGM2
actin polymerization or depolymerization (GO:0008154)	1950-04-01	0.0366806	0.150799	0	0	3.38956	11.2042	GSN;WDR1;CFL1;CAPG
iron ion transport (GO:0006826)	1950-04-01	0.0366806	0.150799	0	0	3.38956	11.2042	ATP6V1A;CLTC;ATP6V1B2;RAB11B
phosphatidic acid metabolic process (GO:0046473)	1950-04-01	0.0366806	0.150799	0	0	3.38956	11.2042	LPCAT4;LPCAT1;PLA2G4A;ABHD5
positive regulation of cell morphogenesis involved in differentiation (GO:0010770)	1950-04-01	0.0366806	0.150799	0	0	3.38956	11.2042	CAPRIN1;FLNA;CALR;P4HB
transcription-coupled nucleotide-excision repair (GO:0006283)	1973-05-01	0.0366979	0.150799	0	0	2.86868	9.48109	DDB1;COPS4;PCNA;RPA1;UBA52
organelle organization (GO:0006996)	17/420	0.0377539	0.154897	0	0	1.65731	5.43046	RAB1A;PDCD6IP;PARP1;TPM1;FAF2;AUP1;PARK7;NSFL1C;CAPZB;RAB14;DPYSL2;CFL1;RAB18;CHMP4B;PPIA;SEC31A;RAB7A
regulation of cytokine-mediated signaling pathway (GO:0001959)	1974-05-01	0.0385769	0.15742	0	0	2.82696	9.20204	HSP90AB1;STAT1;CDC37;RACK1;ABCE1
regulation of stress fiber assembly (GO:0051492)	1974-05-01	0.0385769	0.15742	0	0	2.82696	9.20204	STMN1;TPM1;PFN1;PPM1F;ACTG1
Fc receptor mediated stimulatory signaling pathway (GO:0002431)	1974-05-01	0.0385769	0.15742	0	0	2.82696	9.20204	ACTR3;ACTR2;HSP90AA1;HSP90AB1;ACTG1
response to UV (GO:0009411)	1999-06-01	0.0388397	0.15742	0	0	2.51886	8.18203	NPM1;PCNA;PARP1;RUVBL2;EIF2S1;CCAR2
CENP-A containing chromatin organization (GO:0061641)	2023-03-30	0.0388469	0.15742	0	0	4.32667	14.0536	NPM1;NASP;RUVBL1
CENP-A containing nucleosome assembly (GO:0034080)	2023-03-30	0.0388469	0.15742	0	0	4.32667	14.0536	NPM1;NASP;RUVBL1
establishment of spindle orientation (GO:0051294)	2023-03-30	0.0388469	0.15742	0	0	4.32667	14.0536	NSFL1C;DCTN1;MAP4
positive regulation of DNA recombination (GO:0045911)	2023-03-30	0.0388469	0.15742	0	0	4.32667	14.0536	ACTR2;PARP1;FUS
regulation of substrate adhesion-dependent cell spreading (GO:1900024)	1951-04-01	0.0390405	0.157477	0	0	3.31727	10.7584	FLNA;ACTN4;CALR;P4HB
mitotic nuclear membrane organization (GO:0101024)	1951-04-01	0.0390405	0.157477	0	0	3.31727	10.7584	PPP2R1A;CHMP4B;PPP2R2A;KPNB1
mitotic nuclear membrane reassembly (GO:0007084)	1951-04-01	0.0390405	0.157477	0	0	3.31727	10.7584	PPP2R1A;CHMP4B;PPP2R2A;KPNB1
DNA repair (GO:0006281)	13/298	0.0392006	0.157881	0	0	1.78844	5.79288	NPM1;VCP;PCNA;PARP1;XRCC5;DDX1;RECQL;RPA1;PARK7;DDB1;TRIM28;APEX1;UBA52
negative regulation of cell growth (GO:0030308)	7/126	0.0401163	0.161077	0	0	2.29815	7.39079	PPP2R1A;RACK1;ENO1;CCAR2;RTN4;PML;HSPA1B
negative regulation of growth (GO:0045926)	7/126	0.0401163	0.161077	0	0	2.29815	7.39079	PPP2R1A;RACK1;ENO1;CCAR2;RTN4;PML;HSPA1B
cell-matrix adhesion (GO:0007160)	6/100	0.0404802	0.161402	0	0	2.49193	7.99148	CTTN;ACTN2;ACTN1;FN1;ZYX;VCL
protein neddylation (GO:0045116)	2023-02-13	0.0409939	0.161402	0	0	7.07167	22.5893	UBA3;NAE1
carboxylic acid biosynthetic process (GO:0046394)	2023-02-13	0.0409939	0.161402	0	0	7.07167	22.5893	UGDH;UGP2
regulation of histone modification (GO:0031056)	2023-02-13	0.0409939	0.161402	0	0	7.07167	22.5893	NNMT;PARK7
central nervous system neuron axonogenesis (GO:0021955)	2023-02-13	0.0409939	0.161402	0	0	7.07167	22.5893	HSP90AA1;HSP90AB1
response to thyroid hormone (GO:0097066)	2023-02-13	0.0409939	0.161402	0	0	7.07167	22.5893	RDX;CTSB
transport along microtubule (GO:0010970)	2023-02-13	0.0409939	0.161402	0	0	7.07167	22.5893	DYNC1I2;COPG1
negative regulation of endoplasmic reticulum unfolded protein response (GO:1900102)	2023-02-13	0.0409939	0.161402	0	0	7.07167	22.5893	HSPA5;RACK1
negative regulation of hydrogen peroxide-induced cell death (GO:1903206)	2023-02-13	0.0409939	0.161402	0	0	7.07167	22.5893	RACK1;PARK7
negative regulation of macromolecule biosynthetic process (GO:0010558)	2023-02-13	0.0409939	0.161402	0	0	7.07167	22.5893	GSTP1;CLTC
negative regulation of viral release from host cell (GO:1902187)	2023-02-13	0.0409939	0.161402	0	0	7.07167	22.5893	TRIM28;PML
plasma membrane repair (GO:0001778)	2023-02-13	0.0409939	0.161402	0	0	7.07167	22.5893	ANXA6;MYH9
positive regulation of purine nucleotide biosynthetic process (GO:1900373)	2023-02-13	0.0409939	0.161402	0	0	7.07167	22.5893	VCP;ENO1
regulation of exocytosis (GO:0017157)	1952-04-01	0.0414852	0.162125	0	0	3.248	10.3365	RAB3B;RAB2B;ANXA1;RAB5A
myeloid cell differentiation (GO:0030099)	1952-04-01	0.0414852	0.162125	0	0	3.248	10.3365	HSPA9;RPS14;RPS19;HCLS1
negative regulation of protein metabolic process (GO:0051248)	1952-04-01	0.0414852	0.162125	0	0	3.248	10.3365	HSP90AB1;SF3B3;FLNA;CLU
plasma membrane bounded cell projection morphogenesis (GO:0120039)	1952-04-01	0.0414852	0.162125	0	0	3.248	10.3365	SNX1;CTTN;EPB41L3;DBN1
positive regulation of protein localization to plasma membrane (GO:1903078)	1952-04-01	0.0414852	0.162125	0	0	3.248	10.3365	KIF5B;RACK1;ACSL3;SPTBN1
aminoglycan catabolic process (GO:0006026)	2023-03-31	0.042231	0.164308	0	0	4.17193	13.2025	GLB1;GNS;HSPG2
organelle transport along microtubule (GO:0072384)	2023-03-31	0.042231	0.164308	0	0	4.17193	13.2025	RAB1A;KIF5B;COPG1
positive regulation of protein targeting to mitochondrion (GO:1903955)	2023-03-31	0.042231	0.164308	0	0	4.17193	13.2025	NPEPPS;HSPA1L;SAE1
establishment of protein localization to organelle (GO:0072594)	1976-05-01	0.0425085	0.164416	0	0	2.74704	8.67531	CSE1L;TNPO1;IPO7;KPNB1;IPO5
RNA transport (GO:0050658)	1976-05-01	0.0425085	0.164416	0	0	2.74704	8.67531	DDX39A;DDX39B;SARNP;SRSF1;YBX1
phospholipid metabolic process (GO:0006644)	1976-05-01	0.0425085	0.164416	0	0	2.74704	8.67531	LPCAT4;PLA2G4C;LPCAT1;PLA2G4A;PLAA
protein import into nucleus (GO:0006606)	1976-05-01	0.0425085	0.164416	0	0	2.74704	8.67531	CSE1L;TNPO1;IPO7;KPNB1;IPO5
regulation of cell death (GO:0010941)	6/102	0.043891	0.169266	0	0	2.43976	7.62681	CHMP4B;VPS35;PARK7;CLU;HSPA1B;EIF4G1
mitotic sister chromatid segregation (GO:0000070)	6/102	0.043891	0.169266	0	0	2.43976	7.62681	NUDC;SET;PDCD6IP;DCTN2;CHMP4B;KPNB1
cellular macromolecule catabolic process (GO:0044265)	1953-04-01	0.0440147	0.169495	0	0	3.18155	9.93671	PABPC4;HNRNPD;IDE;SND1
cholesterol metabolic process (GO:0008203)	1977-05-01	0.0445615	0.170851	0	0	2.70875	8.42662	ACLY;SQLE;NSDHL;G6PD;LSS
import into nucleus (GO:0051170)	1977-05-01	0.0445615	0.170851	0	0	2.70875	8.42662	CSE1L;TNPO1;IPO7;KPNB1;IPO5
phosphatidylcholine metabolic process (GO:0046470)	1977-05-01	0.0445615	0.170851	0	0	2.70875	8.42662	LPCAT4;PLA2G4C;LPCAT2;LPCAT1;PLA2G4A
positive regulation of cellular process (GO:0048522)	23/625	0.0450892	0.172623	0	0	1.50396	4.66095	RPS9;NPM1;HSP90AB1;PRMT1;TPM1;FN1;NAP1L1;PA2G4;ACTN4;THBS1;GNAI2;RPS4X;ACLY;CAPNS1;RPS19;FASN;NAMPT;HCLS1;P4HB;CALR;CAPN1;EIF4G1;TGM2
regulation of centrosome duplication (GO:0010824)	1932-03-01	0.0457579	0.174171	0	0	4.02786	12.4235	NPM1;PDCD6IP;CHMP4B
regulation of chemotaxis (GO:0050920)	1932-03-01	0.0457579	0.174171	0	0	4.02786	12.4235	USP14;THBS1;PPM1F
chromatin remodeling at centromere (GO:0031055)	1932-03-01	0.0457579	0.174171	0	0	4.02786	12.4235	NPM1;NASP;RUVBL1
positive regulation of lamellipodium organization (GO:1902745)	1932-03-01	0.0457579	0.174171	0	0	4.02786	12.4235	ACTR3;ACTR2;FSCN1
regulation of alternative mRNA splicing, via spliceosome (GO:0000381)	1954-04-01	0.0466289	0.176272	0	0	3.11776	9.55759	DDX17;PTBP1;PUF60;HNRNPU
regulation of focal adhesion assembly (GO:0051893)	1954-04-01	0.0466289	0.176272	0	0	3.11776	9.55759	THBS1;VCL;PPM1F;ACTG1
glycosaminoglycan metabolic process (GO:0030203)	1954-04-01	0.0466289	0.176272	0	0	3.11776	9.55759	UGDH;GLB1;HSPG2;GNS
negative regulation of blood vessel morphogenesis (GO:2000181)	1978-05-01	0.0466728	0.176272	0	0	2.67151	8.18709	STAT1;PGK1;HSPG2;THBS1;PML
regulation of nitric-oxide synthase biosynthetic process (GO:0051769)	2023-02-14	0.0470461	0.176272	0	0	6.48204	19.8132	GSTP1;NAMPT
regulation of retinoic acid receptor signaling pathway (GO:0048385)	2023-02-14	0.0470461	0.176272	0	0	6.48204	19.8132	CALR;DHRS3
regulation of trophoblast cell migration (GO:1901163)	2023-02-14	0.0470461	0.176272	0	0	6.48204	19.8132	ARHGDIB;CALR
NAD biosynthesis via nicotinamide riboside salvage pathway (GO:0034356)	2023-02-14	0.0470461	0.176272	0	0	6.48204	19.8132	NNMT;NAMPT
peptidyl-serine dephosphorylation (GO:0070262)	2023-02-14	0.0470461	0.176272	0	0	6.48204	19.8132	PPP2R2A;PPM1F
polarized epithelial cell differentiation (GO:0030859)	2023-02-14	0.0470461	0.176272	0	0	6.48204	19.8132	MSN;EZR
positive regulation of glucose metabolic process (GO:0010907)	2023-02-14	0.0470461	0.176272	0	0	6.48204	19.8132	DDB1;NNMT
recombinational repair (GO:0000725)	1979-05-01	0.0488426	0.181968	0	0	2.63527	7.95628	PARP1;PSMD14;RECQL;RPA1;SAMHD1
mRNA 3'-end processing (GO:0031124)	1979-05-01	0.0488426	0.181968	0	0	2.63527	7.95628	DDX39A;DDX39B;SARNP;SRSF1;PABPC1
positive regulation of proteasomal ubiquitin-dependent protein catabolic process (GO:0032436)	1979-05-01	0.0488426	0.181968	0	0	2.63527	7.95628	VCP;USP5;RACK1;CLU;HSPA1B
positive regulation of ubiquitin-dependent protein catabolic process (GO:2000060)	1979-05-01	0.0488426	0.181968	0	0	2.63527	7.95628	VCP;USP5;RACK1;CLU;HSPA1B
negative regulation of protein modification by small protein conjugation or removal (GO:1903321)	1955-04-01	0.0493276	0.182591	0	0	3.05647	9.19773	RPL5;RPS3;PARK7;HSPA1B
positive regulation of response to DNA damage stimulus (GO:2001022)	1955-04-01	0.0493276	0.182591	0	0	3.05647	9.19773	PCNA;TRIM28;RPS3;CCAR2
nucleotide-excision repair (GO:0006289)	6/105	0.0493352	0.182591	0	0	2.36547	7.11796	COPS4;DDB1;PCNA;PARP1;RPA1;UBA52
positive regulation of cellular metabolic process (GO:0031325)	6/105	0.0493352	0.182591	0	0	2.36547	7.11796	ACLY;RAB1A;ANXA2;FASN;THBS1;EIF4G1
regulation of histone acetylation (GO:0035065)	1933-03-01	0.0494258	0.182591	0	0	3.8934	11.7086	SET;RUVBL2;PARK7
regulation of protein localization to cell surface (GO:2000008)	1933-03-01	0.0494258	0.182591	0	0	3.8934	11.7086	HSP90AB1;ACTN2;RAB11B
glycosaminoglycan catabolic process (GO:0006027)	1956-04-01	0.0521106	0.19137	0	0	2.99753	8.85587	GLB1;BGN;HSPG2;GNS
response to calcium ion (GO:0051592)	6/107	0.0531853	0.19137	0	0	2.31839	6.80208	CLIC4;CPNE1;ANXA11;IQGAP1;THBS1;SEC31A
cardiac muscle contraction (GO:0060048)	1934-03-01	0.0532325	0.19137	0	0	3.76761	11.0507	GSN;GAA;TPM1
organelle disassembly (GO:1903008)	1934-03-01	0.0532325	0.19137	0	0	3.76761	11.0507	VCP;KIF5B;KLC1
regulation of interleukin-8 production (GO:0032677)	1981-05-01	0.0533581	0.19137	0	0	2.56566	7.51925	RAB1A;ANXA1;ANXA4;PARK7;HSPA1B
regulation of aerobic respiration (GO:1903715)	2023-02-15	0.0534004	0.19137	0	0	5.98311	17.5301	VCP;IDE
Arp2/3 complex-mediated actin nucleation (GO:0034314)	2023-02-15	0.0534004	0.19137	0	0	5.98311	17.5301	ACTR3;ACTR2
regulation of cytoplasmic translation (GO:2000765)	2023-02-15	0.0534004	0.19137	0	0	5.98311	17.5301	PKM;YBX3
regulation of endothelial cell chemotaxis (GO:2001026)	2023-02-15	0.0534004	0.19137	0	0	5.98311	17.5301	HSPB1;THBS1
central nervous system neuron development (GO:0021954)	2023-02-15	0.0534004	0.19137	0	0	5.98311	17.5301	HSP90AA1;HSP90AB1
contractile actin filament bundle assembly (GO:0030038)	2023-02-15	0.0534004	0.19137	0	0	5.98311	17.5301	PDLIM1;ZYX
endoplasmic reticulum tubular network organization (GO:0071786)	2023-02-15	0.0534004	0.19137	0	0	5.98311	17.5301	RAB18;RTN4
glucan catabolic process (GO:0009251)	2023-02-15	0.0534004	0.19137	0	0	5.98311	17.5301	GAA;PGM2
glycogen catabolic process (GO:0005980)	2023-02-15	0.0534004	0.19137	0	0	5.98311	17.5301	GAA;PGM2
icosanoid biosynthetic process (GO:0046456)	2023-02-15	0.0534004	0.19137	0	0	5.98311	17.5301	PLA2G4A;LTA4H
integrated stress response signaling (GO:0140467)	2023-02-15	0.0534004	0.19137	0	0	5.98311	17.5301	HSPA5;EIF2S1
stress fiber assembly (GO:0043149)	2023-02-15	0.0534004	0.19137	0	0	5.98311	17.5301	PDLIM1;ZYX
tRNA splicing, via endonucleolytic cleavage and ligation (GO:0006388)	2023-02-15	0.0534004	0.19137	0	0	5.98311	17.5301	DDX1;RTCB
nitric oxide biosynthetic process (GO:0006809)	2023-02-15	0.0534004	0.19137	0	0	5.98311	17.5301	CYB5R3;DDAH2
peptidyl-arginine modification (GO:0018195)	2023-02-15	0.0534004	0.19137	0	0	5.98311	17.5301	PRMT1;PARK7
positive regulation of exosomal secretion (GO:1903543)	2023-02-15	0.0534004	0.19137	0	0	5.98311	17.5301	PDCD6IP;RAB7A
protein kinase A signaling (GO:0010737)	2023-02-15	0.0534004	0.19137	0	0	5.98311	17.5301	RDX;EZR
icosanoid metabolic process (GO:0006690)	1957-04-01	0.0549776	0.196754	0	0	2.94083	8.53083	PLA2G4C;PLA2G4A;LTA4H;PTGR1
positive regulation of cytoskeleton organization (GO:0051495)	1982-05-01	0.0557038	0.199082	0	0	2.53221	7.31227	WDR1;CTTN;HCLS1;PFN1;NES
cellular response to hydrogen peroxide (GO:0070301)	1935-03-01	0.0571758	0.20324	0	0	3.64969	10.444	ANXA1;RPS3;PARK7
intracellular pH reduction (GO:0051452)	1935-03-01	0.0571758	0.20324	0	0	3.64969	10.444	ATP6V1A;ATP6V1B2;RAB7A
negative regulation of neurogenesis (GO:0050768)	1935-03-01	0.0571758	0.20324	0	0	3.64969	10.444	GDI1;ARHGDIA;RTN4
positive regulation of cell cycle G1/S phase transition (GO:1902808)	1935-03-01	0.0571758	0.20324	0	0	3.64969	10.444	ANXA1;RDX;EIF4G1
regulation of I-kappaB kinase/NF-kappaB signaling (GO:0043122)	10/224	0.0575448	0.204276	0	0	1.82774	5.21854	LGALS1;TFG;STAT1;EEF1D;GSTP1;DDX1;CPNE1;FLNA;HSPB1;GAPDH
regulation of tumor necrosis factor-mediated signaling pathway (GO:0010803)	1958-04-01	0.0579281	0.20536	0	0	2.88622	8.22154	GSTP1;CPNE1;RACK1;HSPA1B
peptide metabolic process (GO:0006518)	1983-05-01	0.0581081	0.205445	0	0	2.49961	7.11252	NPEPPS;G6PD;GSTP1;IDE;LTA4H
positive regulation of plasma membrane bounded cell projection assembly (GO:0120034)	1983-05-01	0.0581081	0.205445	0	0	2.49961	7.11252	ACTR3;ACTR2;DPYSL3;FSCN1;PFN1
protein localization to membrane (GO:0072657)	9/195	0.0586815	0.207195	0	0	1.8915	5.36361	RAB3B;EHD2;ACTN2;EPB41L3;RDX;FLNA;EZR;SPTBN1;RAB11B
cellular polysaccharide catabolic process (GO:0044247)	2023-02-16	0.060038	0.210013	0	0	5.55546	15.6263	GAA;PGM2
regulation of establishment of cell polarity (GO:2000114)	2023-02-16	0.060038	0.210013	0	0	5.55546	15.6263	GSN;RACK1
cellular response to corticosteroid stimulus (GO:0071384)	2023-02-16	0.060038	0.210013	0	0	5.55546	15.6263	ANXA1;HNRNPU
DNA unwinding involved in DNA replication (GO:0006268)	2023-02-16	0.060038	0.210013	0	0	5.55546	15.6263	RECQL;RPA1
histone H2A acetylation (GO:0043968)	2023-02-16	0.060038	0.210013	0	0	5.55546	15.6263	RUVBL2;RUVBL1
RNA splicing, via endonucleolytic cleavage and ligation (GO:0000394)	2023-02-16	0.060038	0.210013	0	0	5.55546	15.6263	DDX1;RTCB
nitric oxide metabolic process (GO:0046209)	2023-02-16	0.060038	0.210013	0	0	5.55546	15.6263	CYB5R3;DDAH2
retina homeostasis (GO:0001895)	1936-03-01	0.0612534	0.213415	0	0	3.53891	9.88324	PRDX1;HSPB1;ACTG1
telomere maintenance via telomere lengthening (GO:0010833)	1936-03-01	0.0612534	0.213415	0	0	3.53891	9.88324	HSP90AA1;HSP90AB1;RPA1
positive regulation of substrate adhesion-dependent cell spreading (GO:1900026)	1936-03-01	0.0612534	0.213415	0	0	3.53891	9.88324	FLNA;CALR;P4HB
regulation of cellular component organization (GO:0051128)	7/139	0.0618541	0.215223	0	0	2.07043	5.76195	HSPA8;RAB5B;HSP90AA1;RAB5C;HNRNPU;PARK7;RAB5A
cellular response to cytokine stimulus (GO:0071345)	18/482	0.0629241	0.218657	0	0	1.52237	4.21061	HSPA8;HSP90AA1;ANXA1;STAT1;FN1;HNRNPU;YBX3;YWHAZ;HSP90B1;SYNCRIP;KHSRP;DPYSL3;RPS3;FSCN1;HCLS1;VIM;UBA52;GAPDH
protein-containing complex subunit organization (GO:0043933)	6/112	0.063589	0.220676	0	0	2.20846	6.085	PPP2R1A;ST13;CAPZA1;CAPZA2;CAPG;PML
regulation of actin cytoskeleton reorganization (GO:2000249)	1937-03-01	0.0654627	0.225692	0	0	3.43465	9.36379	ARHGDIA;ARHGDIB;HCLS1
centromere complex assembly (GO:0034508)	1937-03-01	0.0654627	0.225692	0	0	3.43465	9.36379	NPM1;NASP;RUVBL1
negative regulation of stress-activated MAPK cascade (GO:0032873)	1937-03-01	0.0654627	0.225692	0	0	3.43465	9.36379	GSTP1;EZR;PPIA
phagocytosis, engulfment (GO:0006911)	1937-03-01	0.0654627	0.225692	0	0	3.43465	9.36379	GSN;MYH9;THBS1
positive regulation of myeloid cell differentiation (GO:0045639)	1937-03-01	0.0654627	0.225692	0	0	3.43465	9.36379	PRMT1;STAT1;HSPA1B
positive regulation of endothelial cell migration (GO:0010595)	1986-05-01	0.0656722	0.226119	0	0	2.40666	6.55354	GPI;ANXA3;HSPB1;CALR;THBS1
acyl-CoA biosynthetic process (GO:0071616)	2023-02-17	0.0669406	0.228396	0	0	5.18483	14.0195	ACLY;FASN
pyrimidine-containing compound catabolic process (GO:0072529)	2023-02-17	0.0669406	0.228396	0	0	5.18483	14.0195	DPYSL2;DPYSL3
regulation of cellular respiration (GO:0043457)	2023-02-17	0.0669406	0.228396	0	0	5.18483	14.0195	VCP;IDE
cellular response to gamma radiation (GO:0071480)	2023-02-17	0.0669406	0.228396	0	0	5.18483	14.0195	XRCC6;XRCC5
midbody abscission (GO:0061952)	2023-02-17	0.0669406	0.228396	0	0	5.18483	14.0195	PDCD6IP;CHMP4B
negative regulation of amyloid-beta formation (GO:1902430)	2023-02-17	0.0669406	0.228396	0	0	5.18483	14.0195	CLU;RTN4
positive regulation of macrophage activation (GO:0043032)	2023-02-17	0.0669406	0.228396	0	0	5.18483	14.0195	THBS1;HSPD1
regulation of autophagy (GO:0010506)	10/231	0.0677733	0.230938	0	0	1.7692	4.76197	EEF1A1;ATP6V1A;CAPNS1;ATP6V1B2;HSPB1;VPS35;VPS26A;CAPN1;GAPDH;EIF4G1
positive regulation of cellular component organization (GO:0051130)	6/114	0.0680628	0.231625	0	0	2.16734	5.82434	VCP;DCTN1;RACK1;RPS3;PARK7;CLU
negative regulation of angiogenesis (GO:0016525)	1987-05-01	0.0683102	0.232166	0	0	2.37719	6.37966	STAT1;PGK1;HSPG2;THBS1;PML
regulation of axon extension (GO:0030516)	1938-03-01	0.0698011	0.236319	0	0	3.33634	8.8817	CTTN;RTN4;DBN1
histone exchange (GO:0043486)	1938-03-01	0.0698011	0.236319	0	0	3.33634	8.8817	NPM1;NASP;RUVBL1
positive regulation of potassium ion transport (GO:0043268)	1938-03-01	0.0698011	0.236319	0	0	3.33634	8.8817	ACTN2;KIF5B;FLNA
regulation of endothelial cell migration (GO:0010594)	1989-05-01	0.0737598	0.24391	0	0	2.32035	6.04903	GPI;ANXA3;PRCP;CALR;THBS1
collagen fibril organization (GO:0030199)	1989-05-01	0.0737598	0.24391	0	0	2.32035	6.04903	SERPINH1;PLOD2;P4HB;PPIB;PLEC
regulation of type I interferon production (GO:0032479)	1989-05-01	0.0737598	0.24391	0	0	2.32035	6.04903	XRCC6;XRCC5;G3BP1;UFD1;GAPDH
cellular response to reactive oxygen species (GO:0034614)	1963-04-01	0.0739149	0.24391	0	0	2.64094	6.87923	ANXA1;TPM1;RPS3;PARK7
negative regulation of endopeptidase activity (GO:0010951)	1963-04-01	0.0739149	0.24391	0	0	2.64094	6.87923	SERPINH1;SERPINB9;GAPDH;SERPINB6
organonitrogen compound catabolic process (GO:1901565)	1963-04-01	0.0739149	0.24391	0	0	2.64094	6.87923	NPEPPS;PLA2G4A;IDE;LTA4H
positive regulation of DNA metabolic process (GO:0051054)	1963-04-01	0.0739149	0.24391	0	0	2.64094	6.87923	PCNA;TRIM28;RPS3;PML
positive regulation of viral process (GO:0048524)	1963-04-01	0.0739149	0.24391	0	0	2.64094	6.87923	DDB1;PABPC1;PPIA;RAB7A
cellular response to glucocorticoid stimulus (GO:0071385)	2023-02-18	0.0740907	0.24391	0	0	4.86053	12.6494	ANXA1;HNRNPU
DNA strand elongation involved in DNA replication (GO:0006271)	2023-02-18	0.0740907	0.24391	0	0	4.86053	12.6494	PCNA;MCM3
regulation of presynapse assembly (GO:1905606)	2023-02-18	0.0740907	0.24391	0	0	4.86053	12.6494	VPS35;EIF4G1
regulation of presynapse organization (GO:0099174)	2023-02-18	0.0740907	0.24391	0	0	4.86053	12.6494	VPS35;EIF4G1
regulation of protein sumoylation (GO:0033233)	2023-02-18	0.0740907	0.24391	0	0	4.86053	12.6494	PARK7;SAE1
regulation of spindle organization (GO:0090224)	2023-02-18	0.0740907	0.24391	0	0	4.86053	12.6494	DCTN1;CLTC
long-chain fatty-acyl-CoA biosynthetic process (GO:0035338)	2023-02-18	0.0740907	0.24391	0	0	4.86053	12.6494	ACSL4;ACSL3
negative regulation of biosynthetic process (GO:0009890)	2023-02-18	0.0740907	0.24391	0	0	4.86053	12.6494	GSTP1;PARK7
negative regulation of interleukin-8 production (GO:0032717)	2023-02-18	0.0740907	0.24391	0	0	4.86053	12.6494	ANXA1;ANXA4
nucleotide biosynthetic process (GO:0009165)	2023-02-18	0.0740907	0.24391	0	0	4.86053	12.6494	PNP;MTHFD1
phosphatidylinositol acyl-chain remodeling (GO:0036149)	2023-02-18	0.0740907	0.24391	0	0	4.86053	12.6494	PLA2G4C;PLA2G4A
positive regulation of mRNA splicing, via spliceosome (GO:0048026)	2023-02-18	0.0740907	0.24391	0	0	4.86053	12.6494	NCL;PRDX6
DNA replication-independent nucleosome assembly (GO:0006336)	1939-03-01	0.0742658	0.24391	0	0	3.2435	8.43344	NPM1;NASP;RUVBL1
regulation of protein targeting to mitochondrion (GO:1903214)	1939-03-01	0.0742658	0.24391	0	0	3.2435	8.43344	NPEPPS;HSPA1L;SAE1
regulation of viral entry into host cell (GO:0046596)	1939-03-01	0.0742658	0.24391	0	0	3.2435	8.43344	LGALS1;GSN;P4HB
vesicle cytoskeletal trafficking (GO:0099518)	1939-03-01	0.0742658	0.24391	0	0	3.2435	8.43344	RAB1A;KIF5B;ACTN4
regulation of extrinsic apoptotic signaling pathway (GO:2001236)	1964-04-01	0.0773544	0.253108	0	0	2.59679	6.64612	GSTP1;PARK7;THBS1;PML
regulation of innate immune response (GO:0045088)	1964-04-01	0.0773544	0.253108	0	0	2.59679	6.64612	HSP90AB1;CDC37;SAMHD1;ABCE1
tRNA processing (GO:0008033)	1964-04-01	0.0773544	0.253108	0	0	2.59679	6.64612	SSB;NSUN2;DDX1;RTCB
positive regulation of cell migration (GO:0030335)	11/269	0.078687	0.25579	0	0	1.66721	4.23851	HSPA5;RDX;FN1;RACK1;PLAA;ACTN4;PFN1;THBS1;RTN4;PPM1F;ACTG1
regulation of microtubule polymerization (GO:0031113)	1940-03-01	0.078854	0.25579	0	0	3.15568	8.01591	DCTN1;STMN1;RPS3
sulfur compound catabolic process (GO:0044273)	1940-03-01	0.078854	0.25579	0	0	3.15568	8.01591	GLB1;BGN;GNS
nucleocytoplasmic transport (GO:0006913)	1940-03-01	0.078854	0.25579	0	0	3.15568	8.01591	NPM1;XPO1;ANP32A
positive regulation of double-strand break repair (GO:2000781)	1940-03-01	0.078854	0.25579	0	0	3.15568	8.01591	ACTR2;PARP1;FUS
positive regulation of intrinsic apoptotic signaling pathway (GO:2001244)	1940-03-01	0.078854	0.25579	0	0	3.15568	8.01591	RPS7;RACK1;RPS3
positive regulation of wound healing (GO:0090303)	1940-03-01	0.078854	0.25579	0	0	3.15568	8.01591	ANXA1;THBS1;ACTG1
regulation of actin cytoskeleton organization (GO:0032956)	1991-05-01	0.0794392	0.257055	0	0	2.26616	5.73964	ARHGDIA;ARHGDIB;FSCN1;IQGAP1;EZR
positive regulation of transport (GO:0051050)	1991-05-01	0.0794392	0.257055	0	0	2.26616	5.73964	ANXA1;ANXA2;PLAA;ACSL3;CALR
positive regulation of cysteine-type endopeptidase activity involved in apoptotic process (GO:0043280)	6/119	0.080026	0.258636	0	0	2.0709	5.22987	VCP;GSN;RACK1;RPS3;PPM1F;HSPD1
regulation of exosomal secretion (GO:1903541)	2023-02-19	0.0814716	0.259802	0	0	4.57438	11.4703	PDCD6IP;RAB7A
endoplasmic reticulum mannose trimming (GO:1904380)	2023-02-19	0.0814716	0.259802	0	0	4.57438	11.4703	UBA52;UGGT1
establishment or maintenance of apical/basal cell polarity (GO:0035088)	2023-02-19	0.0814716	0.259802	0	0	4.57438	11.4703	CLIC4;FSCN1
leukotriene biosynthetic process (GO:0019370)	2023-02-19	0.0814716	0.259802	0	0	4.57438	11.4703	PLA2G4A;LTA4H
N-glycan processing (GO:0006491)	2023-02-19	0.0814716	0.259802	0	0	4.57438	11.4703	GANAB;PRKCSH
negative regulation of amyloid precursor protein catabolic process (GO:1902992)	2023-02-19	0.0814716	0.259802	0	0	4.57438	11.4703	CLU;RTN4
negative regulation of RNA metabolic process (GO:0051253)	2023-02-19	0.0814716	0.259802	0	0	4.57438	11.4703	PTBP1;RPS13
negative regulation of RNA splicing (GO:0033119)	2023-02-19	0.0814716	0.259802	0	0	4.57438	11.4703	PTBP1;RPS13
NLS-bearing protein import into nucleus (GO:0006607)	2023-02-19	0.0814716	0.259802	0	0	4.57438	11.4703	KPNB1;IPO5
positive regulation of leukocyte activation (GO:0002696)	2023-02-19	0.0814716	0.259802	0	0	4.57438	11.4703	THBS1;HSPD1
positive regulation of triglyceride metabolic process (GO:0090208)	2023-02-19	0.0814716	0.259802	0	0	4.57438	11.4703	ABHD5;PNPLA2
nucleobase-containing compound catabolic process (GO:0034655)	1941-03-01	0.0835626	0.266147	0	0	3.07247	7.62637	PABPC4;HNRNPD;SND1
protein homooligomerization (GO:0051260)	6/121	0.0851207	0.270782	0	0	2.03468	5.01281	PDCD6IP;FUS;PRMT1;G3BP2;ALDOA;SAMHD1
positive regulation of peptidyl-serine phosphorylation (GO:0033138)	1993-05-01	0.0853459	0.271171	0	0	2.21443	5.4498	HSP90AA1;HSP90AB1;HCLS1;PARK7;EIF4G1
phosphate-containing compound metabolic process (GO:0006796)	9/212	0.0881396	0.277309	0	0	1.73158	4.20571	GPI;G6PD;LPCAT4;PLA2G4C;PGK1;PLAA;PLA2G4A;ALDOA;PFKP
regulation of viral genome replication (GO:0045069)	1967-04-01	0.0881421	0.277309	0	0	2.47276	6.00584	DDB1;ILF3;PABPC1;PPIA
positive regulation of catabolic process (GO:0009896)	1967-04-01	0.0881421	0.277309	0	0	2.47276	6.00584	DDB1;VCP;IDE;RAB7A
regulation of double-strand break repair (GO:2000779)	1942-03-01	0.0883888	0.277309	0	0	2.99354	7.26236	ACTR2;PML;OTUB1
positive regulation of ATPase activity (GO:0032781)	1942-03-01	0.0883888	0.277309	0	0	2.99354	7.26236	TPM1;HNRNPU;PFN1
endoplasmic reticulum calcium ion homeostasis (GO:0032469)	2023-02-20	0.0890672	0.277309	0	0	4.32003	10.4474	PML;TGM2
regulation of protein kinase A signaling (GO:0010738)	2023-02-20	0.0890672	0.277309	0	0	4.32003	10.4474	AKAP12;PRKAR1A
energy reserve metabolic process (GO:0006112)	2023-02-20	0.0890672	0.277309	0	0	4.32003	10.4474	UGP2;GBE1
establishment of epithelial cell polarity (GO:0090162)	2023-02-20	0.0890672	0.277309	0	0	4.32003	10.4474	MSN;EZR
mitotic cytokinetic process (GO:1902410)	2023-02-20	0.0890672	0.277309	0	0	4.32003	10.4474	PDCD6IP;CHMP4B
negative regulation of cyclin-dependent protein serine/threonine kinase activity (GO:0045736)	2023-02-20	0.0890672	0.277309	0	0	4.32003	10.4474	IPO7;IPO5
negative regulation of lipid storage (GO:0010888)	2023-02-20	0.0890672	0.277309	0	0	4.32003	10.4474	ABHD5;PNPLA2
negative regulation of viral life cycle (GO:1903901)	2023-02-20	0.0890672	0.277309	0	0	4.32003	10.4474	GSN;PPIA
positive regulation of alpha-beta T cell activation (GO:0046635)	2023-02-20	0.0890672	0.277309	0	0	4.32003	10.4474	HSPH1;PNP
positive regulation of dendrite morphogenesis (GO:0050775)	2023-02-20	0.0890672	0.277309	0	0	4.32003	10.4474	CAPRIN1;DBN1
positive regulation of embryonic development (GO:0040019)	2023-02-20	0.0890672	0.277309	0	0	4.32003	10.4474	CFL1;RACK1
positive regulation of interferon-alpha production (GO:0032727)	2023-02-20	0.0890672	0.277309	0	0	4.32003	10.4474	STAT1;HSPD1
myofibril assembly (GO:0030239)	1943-03-01	0.0933292	0.290052	0	0	2.91855	6.9217	WDR1;ACTN2;TPM1
positive regulation of DNA-binding transcription factor activity (GO:0051091)	10/246	0.0933806	0.290052	0	0	1.65546	3.92523	PSMA6;NPM1;ANXA3;RPS3;HCLS1;PARK7;UBA52;CLU;PPIA;HSPA1B
plasma membrane bounded cell projection assembly (GO:0120031)	11/278	0.0937318	0.290801	0	0	1.61026	3.81199	ACTR3;EHD2;ARF4;ACTR2;RAB1A;GSN;ACTN2;FSCN1;FLNA;EZR;VCL
regulation of vesicle-mediated transport (GO:0060627)	1996-05-01	0.0946253	0.293227	0	0	2.14109	5.04833	RAB3B;RAB5B;RAB5C;RAB5A;RAB11B
cellular response to decreased oxygen levels (GO:0036294)	1969-04-01	0.0957151	0.295343	0	0	2.39642	5.62292	NPEPPS;PGK1;HYOU1;P4HB
RNA 3'-end processing (GO:0031123)	1969-04-01	0.0957151	0.295343	0	0	2.39642	5.62292	DDX39A;DDX39B;SARNP;SRSF1
positive regulation of protein transport (GO:0051222)	1969-04-01	0.0957151	0.295343	0	0	2.39642	5.62292	RACK1;ACSL3;EZR;PPIA
actin nucleation (GO:0045010)	2023-02-21	0.0968621	0.295343	0	0	4.09245	9.55368	ACTR3;ACTR2
androgen metabolic process (GO:0008209)	2023-02-21	0.0968621	0.295343	0	0	4.09245	9.55368	HSD17B4;HSD17B11
regulation of cell-substrate junction assembly (GO:0090109)	2023-02-21	0.0968621	0.295343	0	0	4.09245	9.55368	VCL;ACTG1
chondroitin sulfate biosynthetic process (GO:0030206)	2023-02-21	0.0968621	0.295343	0	0	4.09245	9.55368	UGDH;BGN
NAD biosynthetic process (GO:0009435)	2023-02-21	0.0968621	0.295343	0	0	4.09245	9.55368	NNMT;NAMPT
negative regulation of ion transmembrane transporter activity (GO:0032413)	2023-02-21	0.0968621	0.295343	0	0	4.09245	9.55368	YWHAE;ACTN2
negative regulation of peptidyl-serine phosphorylation (GO:0033137)	2023-02-21	0.0968621	0.295343	0	0	4.09245	9.55368	RACK1;PPM1F
negative regulation of reproductive process (GO:2000242)	2023-02-21	0.0968621	0.295343	0	0	4.09245	9.55368	ARHGDIB;CALR
neuron apoptotic process (GO:0051402)	2023-02-21	0.0968621	0.295343	0	0	4.09245	9.55368	NAE1;GAPDH
positive regulation of lipid storage (GO:0010884)	2023-02-21	0.0968621	0.295343	0	0	4.09245	9.55368	PLIN3;PLIN2
positive regulation of NF-kappaB transcription factor activity (GO:0051092)	7/155	0.096878	0.295343	0	0	1.84507	4.30696	PSMA6;NPM1;RPS3;CLU;PPIA;UBA52;HSPA1B
positive regulation of receptor-mediated endocytosis (GO:0048260)	1944-03-01	0.0983809	0.299578	0	0	2.84722	6.60244	HNRNPK;ANXA2;CLU
regulation of cell differentiation (GO:0045595)	7/156	0.0993691	0.302238	0	0	1.83259	4.2313	DDX17;PTBP1;HSP90AB1;PPP2R1A;NSUN2;PA2G4;YWHAG
regulation of plasma membrane bounded cell projection assembly (GO:0120032)	1970-04-01	0.0996128	0.30263	0	0	2.35999	5.44324	CAPZB;RDX;FSCN1;RAB5A
negative regulation of neuron death (GO:1901215)	1998-05-01	0.101086	0.306751	0	0	2.09483	4.8009	SET;CHMP4B;VPS35;PARK7;EIF4G1
positive regulation of chemotaxis (GO:0050921)	1945-03-01	0.103541	0.311685	0	0	2.77929	6.30284	HSPB1;THBS1;PPM1F
gland development (GO:0048732)	1971-04-01	0.103583	0.311685	0	0	2.32465	5.27087	ANXA1;PRKCSH;MSN;EZR
myeloid leukocyte differentiation (GO:0002573)	1971-04-01	0.103583	0.311685	0	0	2.32465	5.27087	PARP1;PIR;MYH9;PML
skeletal system development (GO:0001501)	7/158	0.104456	0.311685	0	0	1.80813	4.08456	PRDX1;PLS3;UFD1;RPL13;PPIB;TGM2;PAPSS1
regulation of adenylate cyclase activity (GO:0045761)	2023-02-22	0.104842	0.311685	0	0	3.88762	8.76778	CAP1;GNAI2
regulation of chromosome organization (GO:0033044)	2023-02-22	0.104842	0.311685	0	0	3.88762	8.76778	XRCC5;HNRNPD
cell projection assembly (GO:0030031)	2023-02-22	0.104842	0.311685	0	0	3.88762	8.76778	GSN;CAPG
cellular response to osmotic stress (GO:0071470)	2023-02-22	0.104842	0.311685	0	0	3.88762	8.76778	YBX3;SERPINB6
mitochondrial calcium ion homeostasis (GO:0051560)	2023-02-22	0.104842	0.311685	0	0	3.88762	8.76778	ANXA6;TGM2
negative regulation of cyclin-dependent protein kinase activity (GO:1904030)	2023-02-22	0.104842	0.311685	0	0	3.88762	8.76778	IPO7;IPO5
negative regulation of myeloid cell differentiation (GO:0045638)	2023-02-22	0.104842	0.311685	0	0	3.88762	8.76778	HSPA9;PRMT1
negative regulation of protein dephosphorylation (GO:0035308)	2023-02-22	0.104842	0.311685	0	0	3.88762	8.76778	YWHAE;YWHAB
peptidyl-threonine dephosphorylation (GO:0035970)	2023-02-22	0.104842	0.311685	0	0	3.88762	8.76778	PPM1F;PPM1G
phosphatidylserine acyl-chain remodeling (GO:0036150)	2023-02-22	0.104842	0.311685	0	0	3.88762	8.76778	LPCAT4;PLA2G4A
positive regulation of dendritic spine development (GO:0060999)	2023-02-22	0.104842	0.311685	0	0	3.88762	8.76778	CAPRIN1;DBN1
positive regulation of lipid catabolic process (GO:0050996)	2023-02-22	0.104842	0.311685	0	0	3.88762	8.76778	ABHD5;PNPLA2
positive regulation of neural precursor cell proliferation (GO:2000179)	2023-02-22	0.104842	0.311685	0	0	3.88762	8.76778	NAP1L1;NES
positive regulation of signal transduction by p53 class mediator (GO:1901798)	2023-02-22	0.104842	0.311685	0	0	3.88762	8.76778	RPS7;RPS20
cellular response to insulin stimulus (GO:0032869)	6/129	0.107231	0.317806	0	0	1.90156	4.24574	ATP6V1A;PKM;PARP1;NAMPT;ATP6V1B2;IDE
cell junction organization (GO:0034330)	1972-04-01	0.107625	0.317806	0	0	2.29035	5.10542	CAPZA1;FLNA;FLNC;ACTG1
cytoskeleton-dependent cytokinesis (GO:0061640)	1972-04-01	0.107625	0.317806	0	0	2.29035	5.10542	PDCD6IP;STMN1;CHMP4B;SPTBN1
negative regulation of supramolecular fiber organization (GO:1902904)	1972-04-01	0.107625	0.317806	0	0	2.29035	5.10542	HSPA8;STMN1;PFN1;CLU
positive regulation of neurogenesis (GO:0050769)	1972-04-01	0.107625	0.317806	0	0	2.29035	5.10542	ARHGDIA;CAPRIN1;NAP1L1;TGM2
positive regulation of secretion by cell (GO:1903532)	1972-04-01	0.107625	0.317806	0	0	2.29035	5.10542	RAB2B;EZR;PPIA;RAB5A
regulation of double-strand break repair via homologous recombination (GO:0010569)	1946-03-01	0.108805	0.317909	0	0	2.71451	6.02133	ACTR2;PARP1;FUS
establishment of protein localization to extracellular region (GO:0035592)	1946-03-01	0.108805	0.317909	0	0	2.71451	6.02133	RAB3B;COPG1;PDIA4
regulation of actin filament polymerization (GO:0030833)	1973-04-01	0.111736	0.317909	0	0	2.25704	4.94655	CTTN;HCLS1;PFN1;DBN1
chromatin assembly (GO:0031497)	1973-04-01	0.111736	0.317909	0	0	2.25704	4.94655	NPM1;SART3;NAP1L1;NAP1L4
insulin receptor signaling pathway (GO:0008286)	1973-04-01	0.111736	0.317909	0	0	2.25704	4.94655	ATP6V1A;NAMPT;ATP6V1B2;IDE
positive regulation of protein kinase B signaling (GO:0051897)	7/161	0.112344	0.317909	0	0	1.77264	3.87531	HSP90AA1;HSP90AB1;CPNE1;HCLS1;PARK7;THBS1;RTN4
acylglycerol biosynthetic process (GO:0046463)	2023-02-23	0.112991	0.317909	0	0	3.70231	8.07268	PLA2G4A;PNPLA2
regulation of mononuclear cell migration (GO:0071675)	2023-02-23	0.112991	0.317909	0	0	3.70231	8.07268	MSN;THBS1
regulation of neural precursor cell proliferation (GO:2000177)	2023-02-23	0.112991	0.317909	0	0	3.70231	8.07268	NAP1L1;NES
regulation of protein export from nucleus (GO:0046825)	2023-02-23	0.112991	0.317909	0	0	3.70231	8.07268	YWHAE;PARK7
regulation of supramolecular fiber organization (GO:1902903)	2023-02-23	0.112991	0.317909	0	0	3.70231	8.07268	HSPA8;PARK7
vesicle transport along microtubule (GO:0047496)	2023-02-23	0.112991	0.317909	0	0	3.70231	8.07268	RAB1A;KIF5B
negative regulation of G protein-coupled receptor signaling pathway (GO:0045744)	2023-02-23	0.112991	0.317909	0	0	3.70231	8.07268	YWHAB;STMN1
negative regulation of intracellular protein transport (GO:0090317)	2023-02-23	0.112991	0.317909	0	0	3.70231	8.07268	GDI1;PARK7
negative regulation of smoothened signaling pathway (GO:0045879)	2023-02-23	0.112991	0.317909	0	0	3.70231	8.07268	VCP;RACK1
nucleotide metabolic process (GO:0009117)	2023-02-23	0.112991	0.317909	0	0	3.70231	8.07268	PNP;PARK7
positive regulation of epithelial cell apoptotic process (GO:1904037)	2023-02-23	0.112991	0.317909	0	0	3.70231	8.07268	GSN;THBS1
positive regulation of mRNA processing (GO:0050685)	2023-02-23	0.112991	0.317909	0	0	3.70231	8.07268	NCL;PRDX6
regulation of synapse assembly (GO:0051963)	1947-03-01	0.114171	0.317909	0	0	2.65268	5.75648	VPS35;PDLIM5;EIF4G1
cellular response to oxygen-containing compound (GO:1901701)	12/323	0.11649	0.317909	0	0	1.50773	3.24155	VCP;GSTP1;RUVBL2;TPM1;RPS3;CAPN2;PLAA;VIM;EZR;IPO5;TGM2;HSP90B1
regulation of cell adhesion (GO:0030155)	6/133	0.119295	0.317909	0	0	1.84128	3.91486	PPP2R1A;ARHGDIA;ARHGDIB;TPM1;P4HB;TGM2
alkaloid metabolic process (GO:0009820)	2023-01-05	0.119593	0.317909	0	0	9.70767	20.6158	NNMT
alpha-beta T cell differentiation (GO:0046632)	2023-01-05	0.119593	0.317909	0	0	9.70767	20.6158	ANXA1
pyridine-containing compound metabolic process (GO:0072524)	2023-01-05	0.119593	0.317909	0	0	9.70767	20.6158	NNMT
anterograde dendritic transport (GO:0098937)	2023-01-05	0.119593	0.317909	0	0	9.70767	20.6158	KIF5B
anterograde dendritic transport of neurotransmitter receptor complex (GO:0098971)	2023-01-05	0.119593	0.317909	0	0	9.70767	20.6158	KIF5B
regulation of adherens junction organization (GO:1903391)	2023-01-05	0.119593	0.317909	0	0	9.70767	20.6158	RDX
regulation of cyclase activity (GO:0031279)	2023-01-05	0.119593	0.317909	0	0	9.70767	20.6158	CAP1
regulation of cysteine-type endopeptidase activity involved in execution phase of apoptosis (GO:2001270)	2023-01-05	0.119593	0.317909	0	0	9.70767	20.6158	RPS3
regulation of DNA topoisomerase (ATP-hydrolyzing) activity (GO:2000371)	2023-01-05	0.119593	0.317909	0	0	9.70767	20.6158	HNRNPU
regulation of glycoprotein metabolic process (GO:1903018)	2023-01-05	0.119593	0.317909	0	0	9.70767	20.6158	RAB1A
regulation of guanyl-nucleotide exchange factor activity (GO:1905097)	2023-01-05	0.119593	0.317909	0	0	9.70767	20.6158	STMN1
regulation of heart growth (GO:0060420)	2023-01-05	0.119593	0.317909	0	0	9.70767	20.6158	BASP1
cellular response to testosterone stimulus (GO:0071394)	2023-01-05	0.119593	0.317909	0	0	9.70767	20.6158	MSN
chronic inflammatory response (GO:0002544)	2023-01-05	0.119593	0.317909	0	0	9.70767	20.6158	THBS1
regulation of low-density lipoprotein particle receptor catabolic process (GO:0032803)	2023-01-05	0.119593	0.317909	0	0	9.70767	20.6158	ANXA2
regulation of lyase activity (GO:0051339)	2023-01-05	0.119593	0.317909	0	0	9.70767	20.6158	CAP1
constitutive secretory pathway (GO:0045054)	2023-01-05	0.119593	0.317909	0	0	9.70767	20.6158	RAB11B
regulation of microvillus assembly (GO:0032534)	2023-01-05	0.119593	0.317909	0	0	9.70767	20.6158	FSCN1
deoxyribonucleotide metabolic process (GO:0009262)	2023-01-05	0.119593	0.317909	0	0	9.70767	20.6158	SAMHD1
regulation of morphogenesis of a branching structure (GO:0060688)	2023-01-05	0.119593	0.317909	0	0	9.70767	20.6158	RTN4
diaphragm development (GO:0060539)	2023-01-05	0.119593	0.317909	0	0	9.70767	20.6158	BASP1
embryonic viscerocranium morphogenesis (GO:0048703)	2023-01-05	0.119593	0.317909	0	0	9.70767	20.6158	MTHFD1
regulation of protein import (GO:1904589)	2023-01-05	0.119593	0.317909	0	0	9.70767	20.6158	HSPA8
regulation of respiratory burst involved in inflammatory response (GO:0060264)	2023-01-05	0.119593	0.317909	0	0	9.70767	20.6158	RPS19
establishment of monopolar cell polarity (GO:0061162)	2023-01-05	0.119593	0.317909	0	0	9.70767	20.6158	FSCN1
regulation of ribonuclease activity (GO:0060700)	2023-01-05	0.119593	0.317909	0	0	9.70767	20.6158	NPM1
regulation of sodium:proton antiporter activity (GO:0032415)	2023-01-05	0.119593	0.317909	0	0	9.70767	20.6158	ACTN4
regulation of synaptic vesicle recycling (GO:1903421)	2023-01-05	0.119593	0.317909	0	0	9.70767	20.6158	PLAA
fructose catabolic process (GO:0006001)	2023-01-05	0.119593	0.317909	0	0	9.70767	20.6158	ALDH1A1
fructose catabolic process to hydroxyacetone phosphate and glyceraldehyde-3-phosphate (GO:0061624)	2023-01-05	0.119593	0.317909	0	0	9.70767	20.6158	ALDH1A1
gamma-aminobutyric acid metabolic process (GO:0009448)	2023-01-05	0.119593	0.317909	0	0	9.70767	20.6158	ALDH1A1
regulation of type B pancreatic cell apoptotic process (GO:2000674)	2023-01-05	0.119593	0.317909	0	0	9.70767	20.6158	CAST
renal tubule development (GO:0061326)	2023-01-05	0.119593	0.317909	0	0	9.70767	20.6158	STAT1
rescue of stalled ribosome (GO:0072344)	2023-01-05	0.119593	0.317909	0	0	9.70767	20.6158	RACK1
response to cocaine (GO:0042220)	2023-01-05	0.119593	0.317909	0	0	9.70767	20.6158	TGM2
inosine metabolic process (GO:0046102)	2023-01-05	0.119593	0.317909	0	0	9.70767	20.6158	PNP
insulin metabolic process (GO:1901142)	2023-01-05	0.119593	0.317909	0	0	9.70767	20.6158	IDE
rRNA transport (GO:0051029)	2023-01-05	0.119593	0.317909	0	0	9.70767	20.6158	NPM1
isocitrate metabolic process (GO:0006102)	2023-01-05	0.119593	0.317909	0	0	9.70767	20.6158	IDH1
leukotriene B4 metabolic process (GO:0036102)	2023-01-05	0.119593	0.317909	0	0	9.70767	20.6158	PTGR1
thorax and anterior abdomen determination (GO:0007356)	2023-01-05	0.119593	0.317909	0	0	9.70767	20.6158	BASP1
tight junction organization (GO:0120193)	2023-01-05	0.119593	0.317909	0	0	9.70767	20.6158	ACTG1
metanephric mesenchymal cell differentiation (GO:0072162)	2023-01-05	0.119593	0.317909	0	0	9.70767	20.6158	STAT1
mitochondrial DNA repair (GO:0043504)	2023-01-05	0.119593	0.317909	0	0	9.70767	20.6158	PARP1
zygotic determination of anterior/posterior axis, embryo (GO:0007354)	2023-01-05	0.119593	0.317909	0	0	9.70767	20.6158	BASP1
zymogen inhibition (GO:0097341)	2023-01-05	0.119593	0.317909	0	0	9.70767	20.6158	CAST
negative regulation of cGMP-mediated signaling (GO:0010754)	2023-01-05	0.119593	0.317909	0	0	9.70767	20.6158	THBS1
negative regulation of cysteine-type endopeptidase activity involved in apoptotic signaling pathway (GO:2001268)	2023-01-05	0.119593	0.317909	0	0	9.70767	20.6158	PARK7
negative regulation of IRE1-mediated unfolded protein response (GO:1903895)	2023-01-05	0.119593	0.317909	0	0	9.70767	20.6158	HSPA5
negative regulation of oxidative stress-induced neuron intrinsic apoptotic signaling pathway (GO:1903377)	2023-01-05	0.119593	0.317909	0	0	9.70767	20.6158	PARK7
negative regulation of plasminogen activation (GO:0010757)	2023-01-05	0.119593	0.317909	0	0	9.70767	20.6158	THBS1
negative regulation of protein acetylation (GO:1901984)	2023-01-05	0.119593	0.317909	0	0	9.70767	20.6158	PARK7
negative regulation of transcription by RNA polymerase I (GO:0016479)	2023-01-05	0.119593	0.317909	0	0	9.70767	20.6158	FLNA
oxaloacetate metabolic process (GO:0006107)	2023-01-05	0.119593	0.317909	0	0	9.70767	20.6158	ACLY
peptidyl-cysteine S-nitrosylation (GO:0018119)	2023-01-05	0.119593	0.317909	0	0	9.70767	20.6158	GAPDH
positive regulation by host of viral genome replication (GO:0044829)	2023-01-05	0.119593	0.317909	0	0	9.70767	20.6158	PPIB
positive regulation of attachment of spindle microtubules to kinetochore (GO:0051987)	2023-01-05	0.119593	0.317909	0	0	9.70767	20.6158	HNRNPU
positive regulation of dendritic cell differentiation (GO:2001200)	2023-01-05	0.119593	0.317909	0	0	9.70767	20.6158	LGALS1
positive regulation of DNA topoisomerase (ATP-hydrolyzing) activity (GO:2000373)	2023-01-05	0.119593	0.317909	0	0	9.70767	20.6158	HNRNPU
positive regulation of dopamine receptor signaling pathway (GO:0060161)	2023-01-05	0.119593	0.317909	0	0	9.70767	20.6158	VPS35
positive regulation of endothelial cell chemotaxis by VEGF-activated vascular endothelial growth factor receptor signaling pathway (GO:0038033)	2023-01-05	0.119593	0.317909	0	0	9.70767	20.6158	HSPB1
positive regulation of glycoprotein metabolic process (GO:1903020)	2023-01-05	0.119593	0.317909	0	0	9.70767	20.6158	RAB1A
positive regulation of intrinsic apoptotic signaling pathway by p53 class mediator (GO:1902255)	2023-01-05	0.119593	0.317909	0	0	9.70767	20.6158	RPS7
positive regulation of MHC class I biosynthetic process (GO:0045345)	2023-01-05	0.119593	0.317909	0	0	9.70767	20.6158	HSPH1
positive regulation of mitochondrial depolarization (GO:0051901)	2023-01-05	0.119593	0.317909	0	0	9.70767	20.6158	RACK1
positive regulation of nucleotide-binding oligomerization domain containing signaling pathway (GO:0070426)	2023-01-05	0.119593	0.317909	0	0	9.70767	20.6158	HSPA1B
positive regulation of phospholipase A2 activity (GO:0032430)	2023-01-05	0.119593	0.317909	0	0	9.70767	20.6158	PLAA
positive regulation of prostaglandin biosynthetic process (GO:0031394)	2023-01-05	0.119593	0.317909	0	0	9.70767	20.6158	ANXA1
positive regulation of toll-like receptor 9 signaling pathway (GO:0034165)	2023-01-05	0.119593	0.317909	0	0	9.70767	20.6158	RTN4
positive regulation of translation in response to stress (GO:0032056)	2023-01-05	0.119593	0.317909	0	0	9.70767	20.6158	EIF4G1
protein localization to axon (GO:0099612)	2023-01-05	0.119593	0.317909	0	0	9.70767	20.6158	EPB41L3
purine ribonucleotide biosynthetic process (GO:0009152)	1948-03-01	0.119634	0.317909	0	0	2.5936	5.50703	IMPDH2;GMPS;PAPSS1
cellular response to ionizing radiation (GO:0071479)	1948-03-01	0.119634	0.317909	0	0	2.5936	5.50703	XRCC6;XRCC5;EEF1D
nucleus organization (GO:0006997)	1948-03-01	0.119634	0.317909	0	0	2.5936	5.50703	PDCD6IP;RPS19;CHMP4B
positive regulation of blood vessel endothelial cell migration (GO:0043536)	1948-03-01	0.119634	0.317909	0	0	2.5936	5.50703	ANXA1;HSPB1;THBS1
purine nucleotide metabolic process (GO:0006163)	2023-02-24	0.121298	0.317909	0	0	3.53384	7.45466	PNP;MTHFD1
axon extension (GO:0048675)	2023-02-24	0.121298	0.317909	0	0	3.53384	7.45466	HSP90AA1;HSP90AB1
regulation of cardiac muscle hypertrophy (GO:0010611)	2023-02-24	0.121298	0.317909	0	0	3.53384	7.45466	GLRX3;PARP1
regulation of monooxygenase activity (GO:0032768)	2023-02-24	0.121298	0.317909	0	0	3.53384	7.45466	HSP90AA1;DDAH2
establishment of mitotic spindle orientation (GO:0000132)	2023-02-24	0.121298	0.317909	0	0	3.53384	7.45466	NSFL1C;DCTN1
regulation of ruffle assembly (GO:1900027)	2023-02-24	0.121298	0.317909	0	0	3.53384	7.45466	RDX;PFN1
response to gamma radiation (GO:0010332)	2023-02-24	0.121298	0.317909	0	0	3.53384	7.45466	XRCC6;XRCC5
iron-sulfur cluster assembly (GO:0016226)	2023-02-24	0.121298	0.317909	0	0	3.53384	7.45466	HSPA9;GLRX3
long-chain fatty-acyl-CoA metabolic process (GO:0035336)	2023-02-24	0.121298	0.317909	0	0	3.53384	7.45466	ACSL4;ACSL3
sulfur amino acid metabolic process (GO:0000096)	2023-02-24	0.121298	0.317909	0	0	3.53384	7.45466	AHCY;MTHFD1
negative regulation of stress fiber assembly (GO:0051497)	2023-02-24	0.121298	0.317909	0	0	3.53384	7.45466	STMN1;PFN1
positive regulation of cellular response to transforming growth factor beta stimulus (GO:1903846)	2023-02-24	0.121298	0.317909	0	0	3.53384	7.45466	HSP90AB1;THBS1
positive regulation of phospholipase activity (GO:0010518)	2023-02-24	0.121298	0.317909	0	0	3.53384	7.45466	ARF4;PLAA
positive regulation of transforming growth factor beta receptor signaling pathway (GO:0030511)	2023-02-24	0.121298	0.317909	0	0	3.53384	7.45466	HSP90AB1;THBS1
protein alpha-1,2-demannosylation (GO:0036508)	2023-02-24	0.121298	0.317909	0	0	3.53384	7.45466	UBA52;UGGT1
protein insertion into mitochondrial membrane (GO:0051204)	2023-02-24	0.121298	0.317909	0	0	3.53384	7.45466	HSP90AA1;HSPA4
protein K48-linked deubiquitination (GO:0071108)	2023-02-24	0.121298	0.317909	0	0	3.53384	7.45466	USP5;OTUB1
translational elongation (GO:0006414)	5/104	0.121735	0.318739	0	0	1.96726	4.14287	EEF1A1;EEF1G;EEF1D;RACK1;EEF2
receptor internalization (GO:0031623)	1949-03-01	0.125193	0.32617	0	0	2.53709	5.27182	SNX1;CLTC;RAB5A
regulation of cellular protein metabolic process (GO:0032268)	1949-03-01	0.125193	0.32617	0	0	2.53709	5.27182	VPS35;EIF2A;EIF4G1
response to hydrogen peroxide (GO:0042542)	1949-03-01	0.125193	0.32617	0	0	2.53709	5.27182	ANXA1;RPS3;PARK7
secondary alcohol metabolic process (GO:1902652)	1949-03-01	0.125193	0.32617	0	0	2.53709	5.27182	SQLE;NSDHL;IDH1
positive regulation of actin filament polymerization (GO:0030838)	1949-03-01	0.125193	0.32617	0	0	2.53709	5.27182	GSN;CTTN;PFN1
negative regulation of nucleic acid-templated transcription (GO:1903507)	16/464	0.127246	0.331191	0	0	1.39696	2.88003	EIF4A2;HSPA8;XRCC6;SET;XRCC5;CBX3;ENO1;PA2G4;PPM1F;PML;CCAR2;ILF3;TRIM28;YWHAQ;BASP1;CALR
regulation of interferon-alpha production (GO:0032647)	2023-02-25	0.129748	0.336374	0	0	3.38002	6.90255	STAT1;HSPD1
endosome transport via multivesicular body sorting pathway (GO:0032509)	2023-02-25	0.129748	0.336374	0	0	3.38002	6.90255	VCP;CHMP4B
RNA splicing, via transesterification reactions (GO:0000375)	2023-02-25	0.129748	0.336374	0	0	3.38002	6.90255	SF3B3;KHSRP
negative regulation of actin filament polymerization (GO:0030837)	2023-02-25	0.129748	0.336374	0	0	3.38002	6.90255	GSN;PFN1
regulation of cellular component movement (GO:0051270)	1950-03-01	0.130842	0.338213	0	0	2.48298	5.04979	RPS19;ACTN1;ACTN4
organic hydroxy compound biosynthetic process (GO:1901617)	1950-03-01	0.130842	0.338213	0	0	2.48298	5.04979	SQLE;HSD17B4;PARK7
positive regulation of ion transport (GO:0043270)	1950-03-01	0.130842	0.338213	0	0	2.48298	5.04979	RAB3B;ACTN2;KIF5B
protein modification process (GO:0036211)	1978-04-01	0.133301	0.338221	0	0	2.10399	4.23986	PARP1;UBA3;PLOD2;UBA52
negative regulation of apoptotic signaling pathway (GO:2001234)	1978-04-01	0.133301	0.338221	0	0	2.10399	4.23986	GSTP1;PARK7;CLU;THBS1
negative regulation of protein serine/threonine kinase activity (GO:0071901)	1978-04-01	0.133301	0.338221	0	0	2.10399	4.23986	PRKAR1A;GSTP1;IPO7;IPO5
regulation of axonogenesis (GO:0050770)	1951-03-01	0.13658	0.338221	0	0	2.43113	4.83999	GDI1;ARHGDIA;RTN4
regulation of epithelial cell migration (GO:0010632)	1951-03-01	0.13658	0.338221	0	0	2.43113	4.83999	PFN1;PPM1F;RTN4
negative regulation of protein ubiquitination (GO:0031397)	1951-03-01	0.13658	0.338221	0	0	2.43113	4.83999	RPS3;PARK7;HSPA1B
negative regulation of transport (GO:0051051)	1951-03-01	0.13658	0.338221	0	0	2.43113	4.83999	RACK1;PPM1F;RAB7A
positive regulation of actin filament bundle assembly (GO:0032233)	1951-03-01	0.13658	0.338221	0	0	2.43113	4.83999	TPM1;PFN1;PPM1F
regulation of potassium ion transmembrane transporter activity (GO:1901016)	2023-02-26	0.13833	0.338221	0	0	3.23902	6.40716	YWHAE;ACTN2
regulation of synapse organization (GO:0050807)	2023-02-26	0.13833	0.338221	0	0	3.23902	6.40716	PDLIM5;YWHAZ
hippo signaling (GO:0035329)	2023-02-26	0.13833	0.338221	0	0	3.23902	6.40716	YWHAE;YWHAB
maturation of LSU-rRNA (GO:0000470)	2023-02-26	0.13833	0.338221	0	0	3.23902	6.40716	RPL7A;RPL10A
mononuclear cell differentiation (GO:1903131)	2023-02-26	0.13833	0.338221	0	0	3.23902	6.40716	PIR;MYH9
negative regulation of intrinsic apoptotic signaling pathway in response to DNA damage (GO:1902230)	2023-02-26	0.13833	0.338221	0	0	3.23902	6.40716	CLU;CCAR2
negative regulation of protein localization to membrane (GO:1905476)	2023-02-26	0.13833	0.338221	0	0	3.23902	6.40716	GDI1;CLTC
negative regulation of protein transport (GO:0051224)	2023-02-26	0.13833	0.338221	0	0	3.23902	6.40716	ERP29;PPM1F
negative regulation of telomere maintenance via telomere lengthening (GO:1904357)	2023-02-26	0.13833	0.338221	0	0	3.23902	6.40716	PARP1;HNRNPU
positive regulation of filopodium assembly (GO:0051491)	2023-02-26	0.13833	0.338221	0	0	3.23902	6.40716	DPYSL3;FSCN1
positive regulation of microtubule polymerization or depolymerization (GO:0031112)	2023-02-26	0.13833	0.338221	0	0	3.23902	6.40716	DCTN1;RPS3
regulation of protein ubiquitination (GO:0031396)	5/109	0.14032	0.338221	0	0	1.8722	3.67669	HSP90AA1;HSP90AB1;RPS3;PARK7;HSPA1B
positive regulation of cytokine production (GO:0001819)	12/335	0.140452	0.338221	0	0	1.45081	2.84778	RAB1A;XRCC6;PNP;ANXA1;XRCC5;G3BP1;RPS3;PARK7;GAPDH;SPTBN1;HSPA1B;HSPD1
regulation of angiogenesis (GO:0045765)	8/203	0.140909	0.338221	0	0	1.59975	3.13494	RNH1;ANXA3;STAT1;PGK1;HSPB1;HSPG2;THBS1;PML
3'-phosphoadenosine 5'-phosphosulfate biosynthetic process (GO:0050428)	2023-01-06	0.141741	0.338221	0	0	7.76574	15.1724	PAPSS1
protein-DNA covalent cross-linking repair (GO:0106300)	2023-01-06	0.141741	0.338221	0	0	7.76574	15.1724	VCP
purine ribonucleoside bisphosphate biosynthetic process (GO:0034036)	2023-01-06	0.141741	0.338221	0	0	7.76574	15.1724	PAPSS1
purine ribonucleoside catabolic process (GO:0046130)	2023-01-06	0.141741	0.338221	0	0	7.76574	15.1724	PNP
cellular heat acclimation (GO:0070370)	2023-01-06	0.141741	0.338221	0	0	7.76574	15.1724	HSPA1B
cellular hyperosmotic response (GO:0071474)	2023-01-06	0.141741	0.338221	0	0	7.76574	15.1724	YBX3
regulation of extracellular exosome assembly (GO:1903551)	2023-01-06	0.141741	0.338221	0	0	7.76574	15.1724	PDCD6IP
regulation of hyaluronan biosynthetic process (GO:1900125)	2023-01-06	0.141741	0.338221	0	0	7.76574	15.1724	CLTC
regulation of keratinocyte apoptotic process (GO:1902172)	2023-01-06	0.141741	0.338221	0	0	7.76574	15.1724	GSN
regulation of long-chain fatty acid import across plasma membrane (GO:0010746)	2023-01-06	0.141741	0.338221	0	0	7.76574	15.1724	THBS1
regulation of mRNA export from nucleus (GO:0010793)	2023-01-06	0.141741	0.338221	0	0	7.76574	15.1724	NSUN2
regulation of nitric oxide mediated signal transduction (GO:0010749)	2023-01-06	0.141741	0.338221	0	0	7.76574	15.1724	THBS1
regulation of NK T cell activation (GO:0051133)	2023-01-06	0.141741	0.338221	0	0	7.76574	15.1724	HSPH1
regulation of non-motile cilium assembly (GO:1902855)	2023-01-06	0.141741	0.338221	0	0	7.76574	15.1724	MAP4
regulation of nucleotide-binding oligomerization domain containing 2 signaling pathway (GO:0070432)	2023-01-06	0.141741	0.338221	0	0	7.76574	15.1724	HSPA1B
double-strand break repair via classical nonhomologous end joining (GO:0097680)	2023-01-06	0.141741	0.338221	0	0	7.76574	15.1724	XRCC6
embryonic camera-type eye development (GO:0031076)	2023-01-06	0.141741	0.338221	0	0	7.76574	15.1724	NES
regulation of protein depolymerization (GO:1901879)	2023-01-06	0.141741	0.338221	0	0	7.76574	15.1724	WDR1
regulation of ribonucleoprotein complex localization (GO:2000197)	2023-01-06	0.141741	0.338221	0	0	7.76574	15.1724	NSUN2
foam cell differentiation (GO:0090077)	2023-01-06	0.141741	0.338221	0	0	7.76574	15.1724	STAT1
regulation of t-circle formation (GO:1904429)	2023-01-06	0.141741	0.338221	0	0	7.76574	15.1724	XRCC5
galactose catabolic process (GO:0019388)	2023-01-06	0.141741	0.338221	0	0	7.76574	15.1724	PGM2
gastrulation with mouth forming second (GO:0001702)	2023-01-06	0.141741	0.338221	0	0	7.76574	15.1724	UGDH
glomerular epithelial cell differentiation (GO:0072311)	2023-01-06	0.141741	0.338221	0	0	7.76574	15.1724	BASP1
renal filtration cell differentiation (GO:0061318)	2023-01-06	0.141741	0.338221	0	0	7.76574	15.1724	BASP1
growth hormone secretion (GO:0030252)	2023-01-06	0.141741	0.338221	0	0	7.76574	15.1724	RAB1A
heat acclimation (GO:0010286)	2023-01-06	0.141741	0.338221	0	0	7.76574	15.1724	HSPA1B
hepatocyte differentiation (GO:0070365)	2023-01-06	0.141741	0.338221	0	0	7.76574	15.1724	ANXA1
response to testosterone (GO:0033574)	2023-01-06	0.141741	0.338221	0	0	7.76574	15.1724	MSN
SCF complex assembly (GO:0010265)	2023-01-06	0.141741	0.338221	0	0	7.76574	15.1724	CAND1
lipoxin metabolic process (GO:2001300)	2023-01-06	0.141741	0.338221	0	0	7.76574	15.1724	PTGR1
macromolecule biosynthetic process (GO:0009059)	2023-01-06	0.141741	0.338221	0	0	7.76574	15.1724	EIF4G1
macrophage derived foam cell differentiation (GO:0010742)	2023-01-06	0.141741	0.338221	0	0	7.76574	15.1724	STAT1
membrane raft assembly (GO:0001765)	2023-01-06	0.141741	0.338221	0	0	7.76574	15.1724	ANXA2
mesenchymal cell differentiation involved in kidney development (GO:0072161)	2023-01-06	0.141741	0.338221	0	0	7.76574	15.1724	STAT1
tRNA 3'-end processing (GO:0042780)	2023-01-06	0.141741	0.338221	0	0	7.76574	15.1724	SSB
mitotic DNA replication initiation (GO:1902975)	2023-01-06	0.141741	0.338221	0	0	7.76574	15.1724	MCM3
vesicle fusion with endoplasmic reticulum-Golgi intermediate compartment (ERGIC) membrane (GO:1990668)	2023-01-06	0.141741	0.338221	0	0	7.76574	15.1724	CALR
mRNA 5'-splice site recognition (GO:0000395)	2023-01-06	0.141741	0.338221	0	0	7.76574	15.1724	SRSF1
negative regulation of actin filament depolymerization (GO:0030835)	2023-01-06	0.141741	0.338221	0	0	7.76574	15.1724	GSN
negative regulation of blood vessel endothelial cell proliferation involved in sprouting angiogenesis (GO:1903588)	2023-01-06	0.141741	0.338221	0	0	7.76574	15.1724	THBS1
negative regulation of cell size (GO:0045792)	2023-01-06	0.141741	0.338221	0	0	7.76574	15.1724	RDX
negative regulation of endoplasmic reticulum calcium ion concentration (GO:0032471)	2023-01-06	0.141741	0.338221	0	0	7.76574	15.1724	TGM2
negative regulation of ERAD pathway (GO:1904293)	2023-01-06	0.141741	0.338221	0	0	7.76574	15.1724	USP14
negative regulation of erythrocyte differentiation (GO:0045647)	2023-01-06	0.141741	0.338221	0	0	7.76574	15.1724	HSPA9
negative regulation of lipoprotein particle clearance (GO:0010985)	2023-01-06	0.141741	0.338221	0	0	7.76574	15.1724	KHSRP
negative regulation of protein targeting to membrane (GO:0090315)	2023-01-06	0.141741	0.338221	0	0	7.76574	15.1724	GDI1
nuclear cell cycle DNA replication initiation (GO:1902315)	2023-01-06	0.141741	0.338221	0	0	7.76574	15.1724	MCM3
peptide antigen assembly with MHC protein complex (GO:0002501)	2023-01-06	0.141741	0.338221	0	0	7.76574	15.1724	CALR
peroxisome proliferator activated receptor signaling pathway (GO:0035357)	2023-01-06	0.141741	0.338221	0	0	7.76574	15.1724	ACTN4
positive regulation of extrinsic apoptotic signaling pathway via death domain receptors (GO:1902043)	2023-01-06	0.141741	0.338221	0	0	7.76574	15.1724	THBS1
positive regulation of granulocyte differentiation (GO:0030854)	2023-01-06	0.141741	0.338221	0	0	7.76574	15.1724	HCLS1
positive regulation of heart rate by epinephrine-norepinephrine (GO:0001996)	2023-01-06	0.141741	0.338221	0	0	7.76574	15.1724	TPM1
positive regulation of hemoglobin biosynthetic process (GO:0046985)	2023-01-06	0.141741	0.338221	0	0	7.76574	15.1724	PRMT1
positive regulation of immune response to tumor cell (GO:0002839)	2023-01-06	0.141741	0.338221	0	0	7.76574	15.1724	HSPD1
positive regulation of lipoprotein particle clearance (GO:0010986)	2023-01-06	0.141741	0.338221	0	0	7.76574	15.1724	ANXA2
positive regulation of plasminogen activation (GO:0010756)	2023-01-06	0.141741	0.338221	0	0	7.76574	15.1724	ENO1
positive regulation of receptor binding (GO:1900122)	2023-01-06	0.141741	0.338221	0	0	7.76574	15.1724	ANXA2
positive regulation of T cell mediated immune response to tumor cell (GO:0002842)	2023-01-06	0.141741	0.338221	0	0	7.76574	15.1724	HSPD1
presynaptic active zone organization (GO:1990709)	2023-01-06	0.141741	0.338221	0	0	7.76574	15.1724	CAST
protection from natural killer cell mediated cytotoxicity (GO:0042270)	2023-01-06	0.141741	0.338221	0	0	7.76574	15.1724	SERPINB9
regulation of NIK/NF-kappaB signaling (GO:1901222)	1980-04-01	0.14237	0.338221	0	0	2.04841	3.99302	CPNE1;RPS3;ACTN4;EZR
glycerophospholipid metabolic process (GO:0006650)	1980-04-01	0.14237	0.338221	0	0	2.04841	3.99302	PLA2G4C;CPNE1;PLA2G4A;PRDX6
negative regulation of extrinsic apoptotic signaling pathway (GO:2001237)	1980-04-01	0.14237	0.338221	0	0	2.04841	3.99302	GSTP1;PARK7;THBS1;HSPA1B
positive regulation of cell adhesion (GO:0045785)	1980-04-01	0.14237	0.338221	0	0	2.04841	3.99302	TPM1;P4HB;PPM1F;TGM2
glycolipid metabolic process (GO:0006664)	1952-03-01	0.142402	0.338221	0	0	2.38139	4.64156	ARSA;SCCPDH;GLB1
negative regulation of protein-containing complex assembly (GO:0031333)	1952-03-01	0.142402	0.338221	0	0	2.38139	4.64156	HSPA5;PARK7;CLU
positive regulation of developmental growth (GO:0048639)	1952-03-01	0.142402	0.338221	0	0	2.38139	4.64156	PLAA;PPIB;DBN1
positive regulation of cell population proliferation (GO:0008284)	16/474	0.144489	0.342869	0	0	1.36575	2.6421	RPS9;NPM1;STAT1;PRMT1;FN1;HNRNPU;NAP1L1;THBS1;GNAI2;RPS4X;CAPNS1;NAMPT;HCLS1;CALR;CAPN1;NES
negative regulation of protein modification process (GO:0031400)	1981-04-01	0.146994	0.346403	0	0	2.02171	3.87634	G6PD;YWHAB;PARK7;PPIA
camera-type eye development (GO:0043010)	2023-02-27	0.147031	0.346403	0	0	3.1093	5.96089	EFEMP1;NES
cellular senescence (GO:0090398)	2023-02-27	0.147031	0.346403	0	0	3.1093	5.96089	CALR;PML
chondroitin sulfate proteoglycan biosynthetic process (GO:0050650)	2023-02-27	0.147031	0.346403	0	0	3.1093	5.96089	UGDH;BGN
response to glucocorticoid (GO:0051384)	2023-02-27	0.147031	0.346403	0	0	3.1093	5.96089	ANXA1;HNRNPU
negative regulation of actin filament bundle assembly (GO:0032232)	2023-02-27	0.147031	0.346403	0	0	3.1093	5.96089	STMN1;PFN1
negative regulation of protein polymerization (GO:0032272)	2023-02-27	0.147031	0.346403	0	0	3.1093	5.96089	STMN1;PFN1
positive regulation of gene silencing by miRNA (GO:2000637)	2023-02-27	0.147031	0.346403	0	0	3.1093	5.96089	DDX6;EIF4G1
negative regulation of cysteine-type endopeptidase activity (GO:2000117)	1953-03-01	0.148305	0.349094	0	0	2.33364	4.45371	YWHAE;CAST;THBS1
regulation of cytoskeleton organization (GO:0051493)	5/112	0.15203	0.356731	0	0	1.81943	3.42721	CLIC4;CAPN2;FSCN1;IQGAP1;EZR
phosphatidylinositol metabolic process (GO:0046488)	5/112	0.15203	0.356731	0	0	1.81943	3.42721	ARF3;RAB14;PLA2G4C;PLA2G4A;RAB5A
regulation of protein kinase B signaling (GO:0051896)	8/207	0.152097	0.356731	0	0	1.56727	2.95155	HSP90AA1;HSP90AB1;CPNE1;RACK1;HCLS1;PARK7;THBS1;RTN4
monocarboxylic acid metabolic process (GO:0032787)	6/143	0.152209	0.356731	0	0	1.706	3.21156	LDHB;LDHA;FASN;ACSL4;ACSL3;PTGR1
cytoplasmic microtubule organization (GO:0031122)	1954-03-01	0.154286	0.356731	0	0	2.28776	4.27571	DCTN1;EZR;KPNB1
striated muscle contraction (GO:0006941)	1954-03-01	0.154286	0.356731	0	0	2.28776	4.27571	GAA;TPM1;ALDOA
negative regulation of cell migration (GO:0030336)	6/144	0.155704	0.356731	0	0	1.69355	3.14967	CLIC4;ARHGDIB;DPYSL3;TPM1;CALR;VCL
regulation of DNA-templated transcription, elongation (GO:0032784)	2023-02-28	0.15584	0.356731	0	0	2.98956	5.55737	DDX39B;CCAR2
cellular response to acid chemical (GO:0071229)	2023-02-28	0.15584	0.356731	0	0	2.98956	5.55737	CAPN2;IPO5
cellular response to epidermal growth factor stimulus (GO:0071364)	2023-02-28	0.15584	0.356731	0	0	2.98956	5.55737	EEF1A1;IQGAP1
regulation of microtubule polymerization or depolymerization (GO:0031110)	2023-02-28	0.15584	0.356731	0	0	2.98956	5.55737	STMN1;FKBP4
regulation of protein transport (GO:0051223)	2023-02-28	0.15584	0.356731	0	0	2.98956	5.55737	HSPA8;PPM1F
internal peptidyl-lysine acetylation (GO:0018393)	2023-02-28	0.15584	0.356731	0	0	2.98956	5.55737	RUVBL2;RUVBL1
leukocyte cell-cell adhesion (GO:0007159)	2023-02-28	0.15584	0.356731	0	0	2.98956	5.55737	MSN;EZR
positive regulation of defense response to virus by host (GO:0002230)	2023-02-28	0.15584	0.356731	0	0	2.98956	5.55737	HSP90AA1;STAT1
positive regulation of response to wounding (GO:1903036)	2023-02-28	0.15584	0.356731	0	0	2.98956	5.55737	ANXA1;ACTG1
protein localization to cell surface (GO:0034394)	2023-02-28	0.15584	0.356731	0	0	2.98956	5.55737	FLNA;VCL
protein localization to lysosome (GO:0061462)	2023-02-28	0.15584	0.356731	0	0	2.98956	5.55737	RTN4;RAB7A
regulation of defense response (GO:0031347)	1983-04-01	0.156413	0.356731	0	0	1.97032	3.65545	PSMA6;ANXA1;PARK7;SAMHD1
protein targeting to mitochondrion (GO:0006626)	1955-03-01	0.160342	0.356731	0	0	2.24365	4.10689	HSP90AA1;HSPA4;HSPD1
regulation of blood vessel endothelial cell migration (GO:0043535)	1955-03-01	0.160342	0.356731	0	0	2.24365	4.10689	HSPB1;PRCP;THBS1
glycoprotein metabolic process (GO:0009100)	1955-03-01	0.160342	0.356731	0	0	2.24365	4.10689	GANAB;PRKCSH;PARK7
interstrand cross-link repair (GO:0036297)	1955-03-01	0.160342	0.356731	0	0	2.24365	4.10689	VCP;RPA1;UBA52
negative regulation of cysteine-type endopeptidase activity involved in apoptotic process (GO:0043154)	1955-03-01	0.160342	0.356731	0	0	2.24365	4.10689	YWHAE;PARK7;THBS1
acylglycerol acyl-chain remodeling (GO:0036155)	2023-01-07	0.163332	0.356731	0	0	6.47112	11.7255	PNPLA2
amino sugar catabolic process (GO:0046348)	2023-01-07	0.163332	0.356731	0	0	6.47112	11.7255	ALDH1A1
angiotensin-activated signaling pathway (GO:0038166)	2023-01-07	0.163332	0.356731	0	0	6.47112	11.7255	ACTN2
regulation of atrial cardiac muscle cell membrane repolarization (GO:0060372)	2023-01-07	0.163332	0.356731	0	0	6.47112	11.7255	FLNA
regulation of cGMP-mediated signaling (GO:0010752)	2023-01-07	0.163332	0.356731	0	0	6.47112	11.7255	THBS1
cardiolipin acyl-chain remodeling (GO:0035965)	2023-01-07	0.163332	0.356731	0	0	6.47112	11.7255	PLA2G4A
cellular amino acid biosynthetic process (GO:0008652)	2023-01-07	0.163332	0.356731	0	0	6.47112	11.7255	ALDH1A1
cellular protein complex disassembly (GO:0043624)	2023-01-07	0.163332	0.356731	0	0	6.47112	11.7255	ABCE1
cellular response to monoamine stimulus (GO:0071868)	2023-01-07	0.163332	0.356731	0	0	6.47112	11.7255	TGM2
regulation of hemoglobin biosynthetic process (GO:0046984)	2023-01-07	0.163332	0.356731	0	0	6.47112	11.7255	PRMT1
citrulline metabolic process (GO:0000052)	2023-01-07	0.163332	0.356731	0	0	6.47112	11.7255	DDAH2
regulation of MHC class I biosynthetic process (GO:0045343)	2023-01-07	0.163332	0.356731	0	0	6.47112	11.7255	HSPH1
dense core granule cytoskeletal transport (GO:0099519)	2023-01-07	0.163332	0.356731	0	0	6.47112	11.7255	KIF5B
regulation of NAD(P)H oxidase activity (GO:0033860)	2023-01-07	0.163332	0.356731	0	0	6.47112	11.7255	PARK7
DNA ligation (GO:0006266)	2023-01-07	0.163332	0.356731	0	0	6.47112	11.7255	XRCC6
regulation of oxidative stress-induced neuron intrinsic apoptotic signaling pathway (GO:1903376)	2023-01-07	0.163332	0.356731	0	0	6.47112	11.7255	PARK7
regulation of prostaglandin biosynthetic process (GO:0031392)	2023-01-07	0.163332	0.356731	0	0	6.47112	11.7255	ANXA1
endosome to lysosome transport via multivesicular body sorting pathway (GO:0032510)	2023-01-07	0.163332	0.356731	0	0	6.47112	11.7255	VCP
establishment of centrosome localization (GO:0051660)	2023-01-07	0.163332	0.356731	0	0	6.47112	11.7255	EZR
regulation of T cell mediated immune response to tumor cell (GO:0002840)	2023-01-07	0.163332	0.356731	0	0	6.47112	11.7255	HSPD1
regulation of T-helper 1 cell differentiation (GO:0045625)	2023-01-07	0.163332	0.356731	0	0	6.47112	11.7255	ANXA1
regulation of transforming growth factor beta activation (GO:1901388)	2023-01-07	0.163332	0.356731	0	0	6.47112	11.7255	HSP90AB1
regulation of transforming growth factor beta1 production (GO:0032908)	2023-01-07	0.163332	0.356731	0	0	6.47112	11.7255	THBS1
glomerular epithelial cell development (GO:0072310)	2023-01-07	0.163332	0.356731	0	0	6.47112	11.7255	IQGAP1
glomerular visceral epithelial cell development (GO:0072015)	2023-01-07	0.163332	0.356731	0	0	6.47112	11.7255	IQGAP1
response to host defenses (GO:0052200)	2023-01-07	0.163332	0.356731	0	0	6.47112	11.7255	UBA52
response to increased oxygen levels (GO:0036296)	2023-01-07	0.163332	0.356731	0	0	6.47112	11.7255	ATP6V1A
hexose catabolic process (GO:0019320)	2023-01-07	0.163332	0.356731	0	0	6.47112	11.7255	PGM2
hyperosmotic response (GO:0006972)	2023-01-07	0.163332	0.356731	0	0	6.47112	11.7255	YBX3
inhibition of cysteine-type endopeptidase activity (GO:0097340)	2023-01-07	0.163332	0.356731	0	0	6.47112	11.7255	CAST
insulin secretion involved in cellular response to glucose stimulus (GO:0035773)	2023-01-07	0.163332	0.356731	0	0	6.47112	11.7255	RAB11B
sphingosine-1-phosphate receptor signaling pathway (GO:0003376)	2023-01-07	0.163332	0.356731	0	0	6.47112	11.7255	EZR
maintenance of synapse structure (GO:0099558)	2023-01-07	0.163332	0.356731	0	0	6.47112	11.7255	DCTN1
membrane biogenesis (GO:0044091)	2023-01-07	0.163332	0.356731	0	0	6.47112	11.7255	SPTBN1
membrane fission (GO:0090148)	2023-01-07	0.163332	0.356731	0	0	6.47112	11.7255	CHMP4B
miRNA catabolic process (GO:0010587)	2023-01-07	0.163332	0.356731	0	0	6.47112	11.7255	SND1
mitochondrial DNA metabolic process (GO:0032042)	2023-01-07	0.163332	0.356731	0	0	6.47112	11.7255	PARP1
vascular wound healing (GO:0061042)	2023-01-07	0.163332	0.356731	0	0	6.47112	11.7255	MCAM
modulation by symbiont of host apoptotic process (GO:0052150)	2023-01-07	0.163332	0.356731	0	0	6.47112	11.7255	SERPINB9
modulation by symbiont of host defense response (GO:0052031)	2023-01-07	0.163332	0.356731	0	0	6.47112	11.7255	UBA52
monoacylglycerol biosynthetic process (GO:0006640)	2023-01-07	0.163332	0.356731	0	0	6.47112	11.7255	PLA2G4A
negative regulation of acute inflammatory response (GO:0002674)	2023-01-07	0.163332	0.356731	0	0	6.47112	11.7255	GSTP1
negative regulation of p38MAPK cascade (GO:1903753)	2023-01-07	0.163332	0.356731	0	0	6.47112	11.7255	EZR
negative regulation of protein sumoylation (GO:0033234)	2023-01-07	0.163332	0.356731	0	0	6.47112	11.7255	PARK7
negative regulation of retinoic acid receptor signaling pathway (GO:0048387)	2023-01-07	0.163332	0.356731	0	0	6.47112	11.7255	CALR
negative regulation of RIG-I signaling pathway (GO:0039536)	2023-01-07	0.163332	0.356731	0	0	6.47112	11.7255	UFD1
negative regulation of type 2 immune response (GO:0002829)	2023-01-07	0.163332	0.356731	0	0	6.47112	11.7255	ANXA1
neurotransmitter receptor transport, endosome to plasma membrane (GO:0099639)	2023-01-07	0.163332	0.356731	0	0	6.47112	11.7255	VPS35
parallel actin filament bundle assembly (GO:0030046)	2023-01-07	0.163332	0.356731	0	0	6.47112	11.7255	FSCN1
pentose metabolic process (GO:0019321)	2023-01-07	0.163332	0.356731	0	0	6.47112	11.7255	G6PD
positive regulation of gastrulation (GO:2000543)	2023-01-07	0.163332	0.356731	0	0	6.47112	11.7255	RACK1
positive regulation of integrin-mediated signaling pathway (GO:2001046)	2023-01-07	0.163332	0.356731	0	0	6.47112	11.7255	FLNA
positive regulation of membrane depolarization (GO:1904181)	2023-01-07	0.163332	0.356731	0	0	6.47112	11.7255	RACK1
positive regulation of mitochondrial membrane potential (GO:0010918)	2023-01-07	0.163332	0.356731	0	0	6.47112	11.7255	VCP
positive regulation of mitotic cell cycle spindle assembly checkpoint (GO:0090267)	2023-01-07	0.163332	0.356731	0	0	6.47112	11.7255	DYNC1LI1
positive regulation of multicellular organism growth (GO:0040018)	2023-01-07	0.163332	0.356731	0	0	6.47112	11.7255	PPIB
positive regulation of NK T cell activation (GO:0051135)	2023-01-07	0.163332	0.356731	0	0	6.47112	11.7255	HSPH1
positive regulation of phospholipid biosynthetic process (GO:0071073)	2023-01-07	0.163332	0.356731	0	0	6.47112	11.7255	ACSL3
positive regulation of respiratory burst (GO:0060267)	2023-01-07	0.163332	0.356731	0	0	6.47112	11.7255	RPS19
positive regulation of spindle checkpoint (GO:0090232)	2023-01-07	0.163332	0.356731	0	0	6.47112	11.7255	DYNC1LI1
positive regulation of synaptic plasticity (GO:0031915)	2023-01-07	0.163332	0.356731	0	0	6.47112	11.7255	DBN1
positive regulation of unsaturated fatty acid biosynthetic process (GO:2001280)	2023-01-07	0.163332	0.356731	0	0	6.47112	11.7255	ANXA1
posttranslational protein targeting to membrane, translocation (GO:0031204)	2023-01-07	0.163332	0.356731	0	0	6.47112	11.7255	HSPA5
regulation of calcium ion transmembrane transporter activity (GO:1901019)	2029-02-01	0.164746	0.357447	0	0	2.87869	5.19129	YWHAE;AHNAK
regulation of gluconeogenesis (GO:0006111)	2029-02-01	0.164746	0.357447	0	0	2.87869	5.19129	DDB1;NNMT
regulation of neuronal synaptic plasticity (GO:0048168)	2029-02-01	0.164746	0.357447	0	0	2.87869	5.19129	RAB5A;DBN1
regulation of ubiquitin-protein transferase activity (GO:0051438)	2029-02-01	0.164746	0.357447	0	0	2.87869	5.19129	PARK7;RPS2
mismatch repair (GO:0006298)	2029-02-01	0.164746	0.357447	0	0	2.87869	5.19129	PCNA;RPA1
MyD88-dependent toll-like receptor signaling pathway (GO:0002755)	2029-02-01	0.164746	0.357447	0	0	2.87869	5.19129	UBA52;HSPD1
positive regulation of extrinsic apoptotic signaling pathway (GO:2001238)	2029-02-01	0.164746	0.357447	0	0	2.87869	5.19129	THBS1;PML
protein ADP-ribosylation (GO:0006471)	2029-02-01	0.164746	0.357447	0	0	2.87869	5.19129	ARF4;PARP1
autophagosome organization (GO:1905037)	1956-03-01	0.166468	0.360293	0	0	2.20121	3.94666	RAB1A;NSFL1C;RAB7A
DNA damage response, signal transduction by p53 class mediator resulting in cell cycle arrest (GO:0006977)	1956-03-01	0.166468	0.360293	0	0	2.20121	3.94666	PCNA;PRMT1;PML
Rho protein signal transduction (GO:0007266)	1956-03-01	0.166468	0.360293	0	0	2.20121	3.94666	ARHGDIA;ARHGDIB;CFL1
cell projection organization (GO:0030030)	1930-02-01	0.173739	0.370734	0	0	2.77573	4.8581	GSN;CAPG
chondroitin sulfate metabolic process (GO:0030204)	1930-02-01	0.173739	0.370734	0	0	2.77573	4.8581	UGDH;BGN
regulation of macrophage activation (GO:0043030)	1930-02-01	0.173739	0.370734	0	0	2.77573	4.8581	THBS1;HSPD1
regulation of protein localization to membrane (GO:1905475)	1930-02-01	0.173739	0.370734	0	0	2.77573	4.8581	GSN;SPTBN1
estrogen metabolic process (GO:0008210)	1930-02-01	0.173739	0.370734	0	0	2.77573	4.8581	HSD17B4;HSD17B11
long-chain fatty acid biosynthetic process (GO:0042759)	1930-02-01	0.173739	0.370734	0	0	2.77573	4.8581	GSTP1;LTA4H
maintenance of blood-brain barrier (GO:0035633)	1930-02-01	0.173739	0.370734	0	0	2.77573	4.8581	VCL;ACTG1
morphogenesis of an epithelium (GO:0002009)	1930-02-01	0.173739	0.370734	0	0	2.77573	4.8581	VCL;ACTG1
multivesicular body assembly (GO:0036258)	1930-02-01	0.173739	0.370734	0	0	2.77573	4.8581	PDCD6IP;CHMP4B
negative regulation of cytoskeleton organization (GO:0051494)	1930-02-01	0.173739	0.370734	0	0	2.77573	4.8581	FKBP4;PFN1
plasma membrane invagination (GO:0099024)	1930-02-01	0.173739	0.370734	0	0	2.77573	4.8581	GSN;MYH9
positive regulation of endopeptidase activity (GO:0010950)	1930-02-01	0.173739	0.370734	0	0	2.77573	4.8581	PSME1;PSME2
response to cytokine (GO:0034097)	6/150	0.177394	0.370734	0	0	1.62248	2.80589	ANXA1;STAT1;KHSRP;DPYSL3;HCLS1;PML
receptor metabolic process (GO:0043112)	1958-03-01	0.17892	0.370734	0	0	2.12095	3.64976	SNX1;CLTC;RAB11B
autophagosome assembly (GO:0000045)	1958-03-01	0.17892	0.370734	0	0	2.12095	3.64976	RAB1A;NSFL1C;RAB7A
cellular iron ion homeostasis (GO:0006879)	1958-03-01	0.17892	0.370734	0	0	2.12095	3.64976	ATP6V1A;CAND1;GLRX3
regulation of phagocytosis (GO:0050764)	1958-03-01	0.17892	0.370734	0	0	2.12095	3.64976	RACK1;CALR;TGM2
positive regulation of mitotic cell cycle phase transition (GO:1901992)	1958-03-01	0.17892	0.370734	0	0	2.12095	3.64976	ANXA1;RDX;EIF4G1
negative regulation of binding (GO:0051100)	1988-04-01	0.180888	0.370734	0	0	1.85256	3.16766	CPNE1;RACK1;PARK7;NES
regulation of cell growth (GO:0001558)	8/217	0.181839	0.370734	0	0	1.49151	2.54248	PPP2R1A;RACK1;ENO1;CCAR2;HSPA1B;RTN4;PML;EIF4G1
activation of protein kinase B activity (GO:0032148)	1931-02-01	0.182808	0.370734	0	0	2.67988	4.55397	PARK7;PPIA
cellular nitrogen compound biosynthetic process (GO:0044271)	1931-02-01	0.182808	0.370734	0	0	2.67988	4.55397	CYB5R3;DDAH2
regulation of potassium ion transport (GO:0043266)	1931-02-01	0.182808	0.370734	0	0	2.67988	4.55397	ACTN2;KIF5B
multivesicular body organization (GO:0036257)	1931-02-01	0.182808	0.370734	0	0	2.67988	4.55397	PDCD6IP;CHMP4B
negative regulation of peptidyl-tyrosine phosphorylation (GO:0050732)	1931-02-01	0.182808	0.370734	0	0	2.67988	4.55397	PPP2R1A;MVP
positive regulation of locomotion (GO:0040017)	1931-02-01	0.182808	0.370734	0	0	2.67988	4.55397	THBS1;PPM1F
positive regulation of RNA splicing (GO:0033120)	1931-02-01	0.182808	0.370734	0	0	2.67988	4.55397	NCL;PRDX6
positive regulation of ubiquitin-protein transferase activity (GO:0051443)	1931-02-01	0.182808	0.370734	0	0	2.67988	4.55397	RAB1A;RPS2
actin filament reorganization (GO:0090527)	2023-01-08	0.184382	0.370734	0	0	5.54639	9.37753	GSN
alpha-beta T cell activation (GO:0046631)	2023-01-08	0.184382	0.370734	0	0	5.54639	9.37753	ANXA1
purine ribonucleoside monophosphate catabolic process (GO:0009169)	2023-01-08	0.184382	0.370734	0	0	5.54639	9.37753	PNP
antigen processing and presentation of endogenous peptide antigen via MHC class I (GO:0019885)	2023-01-08	0.184382	0.370734	0	0	5.54639	9.37753	IDE
regulation of alpha-beta T cell differentiation (GO:0046637)	2023-01-08	0.184382	0.370734	0	0	5.54639	9.37753	PNP
regulation of anion transport (GO:0044070)	2023-01-08	0.184382	0.370734	0	0	5.54639	9.37753	RAB11B
regulation of apoptotic cell clearance (GO:2000425)	2023-01-08	0.184382	0.370734	0	0	5.54639	9.37753	TGM2
regulation of chaperone-mediated autophagy (GO:1904714)	2023-01-08	0.184382	0.370734	0	0	5.54639	9.37753	EEF1A1
regulation of cyclic-nucleotide phosphodiesterase activity (GO:0051342)	2023-01-08	0.184382	0.370734	0	0	5.54639	9.37753	RACK1
regulation of dendritic cell chemotaxis (GO:2000508)	2023-01-08	0.184382	0.370734	0	0	5.54639	9.37753	CALR
regulation of dendritic spine maintenance (GO:1902950)	2023-01-08	0.184382	0.370734	0	0	5.54639	9.37753	VPS35
regulation of dopamine receptor signaling pathway (GO:0060159)	2023-01-08	0.184382	0.370734	0	0	5.54639	9.37753	VPS35
regulation of dopamine uptake involved in synaptic transmission (GO:0051584)	2023-01-08	0.184382	0.370734	0	0	5.54639	9.37753	RAB3B
regulation of extent of cell growth (GO:0061387)	2023-01-08	0.184382	0.370734	0	0	5.54639	9.37753	CTTN
cellular response to interleukin-21 (GO:0098757)	2023-01-08	0.184382	0.370734	0	0	5.54639	9.37753	STAT1
regulation of intrinsic apoptotic signaling pathway by p53 class mediator (GO:1902253)	2023-01-08	0.184382	0.370734	0	0	5.54639	9.37753	RPS7
cytoplasmic sequestering of NF-kappaB (GO:0007253)	2023-01-08	0.184382	0.370734	0	0	5.54639	9.37753	G3BP2
regulation of microvillus organization (GO:0032530)	2023-01-08	0.184382	0.370734	0	0	5.54639	9.37753	FSCN1
diacylglycerol biosynthetic process (GO:0006651)	2023-01-08	0.184382	0.370734	0	0	5.54639	9.37753	PNPLA2
regulation of protein K63-linked ubiquitination (GO:1900044)	2023-01-08	0.184382	0.370734	0	0	5.54639	9.37753	PLAA
regulation of protein localization to chromatin (GO:1905634)	2023-01-08	0.184382	0.370734	0	0	5.54639	9.37753	VCP
establishment of protein localization to chromatin (GO:0071169)	2023-01-08	0.184382	0.370734	0	0	5.54639	9.37753	RUVBL2
regulation of RNA biosynthetic process (GO:2001141)	2023-01-08	0.184382	0.370734	0	0	5.54639	9.37753	ACTN4
fructose metabolic process (GO:0006000)	2023-01-08	0.184382	0.370734	0	0	5.54639	9.37753	ALDOA
regulation of T-helper 2 cell differentiation (GO:0045628)	2023-01-08	0.184382	0.370734	0	0	5.54639	9.37753	ANXA1
fusion of virus membrane with host plasma membrane (GO:0019064)	2023-01-08	0.184382	0.370734	0	0	5.54639	9.37753	PPIA
immunological synapse formation (GO:0001771)	2023-01-08	0.184382	0.370734	0	0	5.54639	9.37753	MSN
RNA secondary structure unwinding (GO:0010501)	2023-01-08	0.184382	0.370734	0	0	5.54639	9.37753	DDX39B
integrin activation (GO:0033622)	2023-01-08	0.184382	0.370734	0	0	5.54639	9.37753	FN1
interleukin-21-mediated signaling pathway (GO:0038114)	2023-01-08	0.184382	0.370734	0	0	5.54639	9.37753	STAT1
self proteolysis (GO:0097264)	2023-01-08	0.184382	0.370734	0	0	5.54639	9.37753	CAPN1
skeletal muscle tissue regeneration (GO:0043403)	2023-01-08	0.184382	0.370734	0	0	5.54639	9.37753	ANXA1
kidney mesenchyme development (GO:0072074)	2023-01-08	0.184382	0.370734	0	0	5.54639	9.37753	BASP1
somatic hypermutation of immunoglobulin genes (GO:0016446)	2023-01-08	0.184382	0.370734	0	0	5.54639	9.37753	SAMHD1
lipid import into cell (GO:0140354)	2023-01-08	0.184382	0.370734	0	0	5.54639	9.37753	ACSL3
sulfur amino acid biosynthetic process (GO:0000097)	2023-01-08	0.184382	0.370734	0	0	5.54639	9.37753	MTHFD1
macromolecule modification (GO:0043412)	2023-01-08	0.184382	0.370734	0	0	5.54639	9.37753	PARP1
membrane fusion involved in viral entry into host cell (GO:0039663)	2023-01-08	0.184382	0.370734	0	0	5.54639	9.37753	PPIA
translocation of molecules into host (GO:0044417)	2023-01-08	0.184382	0.370734	0	0	5.54639	9.37753	DDX39B
methionine metabolic process (GO:0006555)	2023-01-08	0.184382	0.370734	0	0	5.54639	9.37753	MTHFD1
tubulin complex assembly (GO:0007021)	2023-01-08	0.184382	0.370734	0	0	5.54639	9.37753	TCP1
vascular associated smooth muscle contraction (GO:0014829)	2023-01-08	0.184382	0.370734	0	0	5.54639	9.37753	ACTA2
viral mRNA export from host cell nucleus (GO:0046784)	2023-01-08	0.184382	0.370734	0	0	5.54639	9.37753	DDX39B
myeloid leukocyte mediated immunity (GO:0002444)	2023-01-08	0.184382	0.370734	0	0	5.54639	9.37753	SERPINB9
myoblast migration (GO:0051451)	2023-01-08	0.184382	0.370734	0	0	5.54639	9.37753	ANXA1
negative regulation by symbiont of host apoptotic process (GO:0033668)	2023-01-08	0.184382	0.370734	0	0	5.54639	9.37753	SERPINB9
negative regulation of cAMP-dependent protein kinase activity (GO:2000480)	2023-01-08	0.184382	0.370734	0	0	5.54639	9.37753	PRKAR1A
negative regulation of mitochondrial fusion (GO:0010637)	2023-01-08	0.184382	0.370734	0	0	5.54639	9.37753	VAT1
negative regulation of muscle cell differentiation (GO:0051148)	2023-01-08	0.184382	0.370734	0	0	5.54639	9.37753	PTBP1
negative regulation of muscle hypertrophy (GO:0014741)	2023-01-08	0.184382	0.370734	0	0	5.54639	9.37753	GLRX3
negative regulation of phospholipase activity (GO:0010519)	2023-01-08	0.184382	0.370734	0	0	5.54639	9.37753	ANXA1
negative regulation of potassium ion transmembrane transporter activity (GO:1901017)	2023-01-08	0.184382	0.370734	0	0	5.54639	9.37753	ACTN2
negative regulation of response to reactive oxygen species (GO:1901032)	2023-01-08	0.184382	0.370734	0	0	5.54639	9.37753	PARK7
peptidyl-lysine hydroxylation (GO:0017185)	2023-01-08	0.184382	0.370734	0	0	5.54639	9.37753	PLOD2
peptidyl-proline hydroxylation to 4-hydroxy-L-proline (GO:0018401)	2023-01-08	0.184382	0.370734	0	0	5.54639	9.37753	P4HB
positive regulation of cell migration by vascular endothelial growth factor signaling pathway (GO:0038089)	2023-01-08	0.184382	0.370734	0	0	5.54639	9.37753	HSPB1
positive regulation of cysteine-type endopeptidase activity involved in apoptotic signaling pathway (GO:2001269)	2023-01-08	0.184382	0.370734	0	0	5.54639	9.37753	GSN
positive regulation of dendritic cell chemotaxis (GO:2000510)	2023-01-08	0.184382	0.370734	0	0	5.54639	9.37753	CALR
positive regulation of extracellular matrix disassembly (GO:0090091)	2023-01-08	0.184382	0.370734	0	0	5.54639	9.37753	FSCN1
positive regulation of fibroblast migration (GO:0010763)	2023-01-08	0.184382	0.370734	0	0	5.54639	9.37753	THBS1
positive regulation of isomerase activity (GO:0010912)	2023-01-08	0.184382	0.370734	0	0	5.54639	9.37753	HNRNPU
positive regulation of myeloid cell apoptotic process (GO:0033034)	2023-01-08	0.184382	0.370734	0	0	5.54639	9.37753	ANXA1
pre-replicative complex assembly involved in nuclear cell cycle DNA replication (GO:0006267)	2023-01-08	0.184382	0.370734	0	0	5.54639	9.37753	MCM3
protein deglycosylation (GO:0006517)	2023-01-08	0.184382	0.370734	0	0	5.54639	9.37753	PARK7
protein localization to microtubule (GO:0035372)	2023-01-08	0.184382	0.370734	0	0	5.54639	9.37753	HNRNPU
cytoskeleton organization (GO:0007010)	5/120	0.185117	0.371607	0	0	1.69216	2.85428	CAPZB;DPYSL2;CFL1;TPM1;EPB41L3
response to reactive oxygen species (GO:0000302)	1959-03-01	0.185239	0.371607	0	0	2.08296	3.5121	GSTP1;TPM1;RPS3
positive regulation of apoptotic signaling pathway (GO:2001235)	1959-03-01	0.185239	0.371607	0	0	2.08296	3.5121	RACK1;RPS3;PML
adenylate cyclase-inhibiting G protein-coupled receptor signaling pathway (GO:0007193)	1960-03-01	0.191616	0.381572	0	0	2.04632	3.38105	AKAP12;FLNA;GNAI2
apical junction assembly (GO:0043297)	1960-03-01	0.191616	0.381572	0	0	2.04632	3.38105	PDCD6IP;WDR1;VCL
regulation of cell migration involved in sprouting angiogenesis (GO:0090049)	1932-02-01	0.191945	0.381572	0	0	2.59042	4.27561	ANXA1;THBS1
regulation of cell morphogenesis (GO:0022604)	1932-02-01	0.191945	0.381572	0	0	2.59042	4.27561	CAPZB;CFL1
cellular response to glucose stimulus (GO:0071333)	1932-02-01	0.191945	0.381572	0	0	2.59042	4.27561	RACK1;RAB11B
regulation of NMDA receptor activity (GO:2000310)	1932-02-01	0.191945	0.381572	0	0	2.59042	4.27561	ACTN2;CAPN1
ERBB2 signaling pathway (GO:0038128)	1932-02-01	0.191945	0.381572	0	0	2.59042	4.27561	HSP90AA1;CDC37
response to amino acid (GO:0043200)	1932-02-01	0.191945	0.381572	0	0	2.59042	4.27561	CAPN2;IPO5
liver development (GO:0001889)	1932-02-01	0.191945	0.381572	0	0	2.59042	4.27561	ANXA1;PRKCSH
superoxide metabolic process (GO:0006801)	1932-02-01	0.191945	0.381572	0	0	2.59042	4.27561	PRDX2;PRDX1
negative regulation of microtubule polymerization or depolymerization (GO:0031111)	1932-02-01	0.191945	0.381572	0	0	2.59042	4.27561	STMN1;FKBP4
positive regulation of telomere maintenance (GO:0032206)	1932-02-01	0.191945	0.381572	0	0	2.59042	4.27561	HNRNPD;PML
positive regulation of protein kinase activity (GO:0045860)	6/154	0.192497	0.38238	0	0	1.57831	2.60054	XRCC6;HSP90AA1;HSP90AB1;XRCC5;IQGAP1;CLU
toll-like receptor signaling pathway (GO:0002224)	1991-04-01	0.196145	0.389335	0	0	1.7884	2.91313	UBA52;CTSB;HSP90B1;HSPD1
regulation of endocytosis (GO:0030100)	1961-03-01	0.198048	0.389685	0	0	2.01093	3.2562	RAB5B;RAB5C;RAB5A
iron ion homeostasis (GO:0055072)	1961-03-01	0.198048	0.389685	0	0	2.01093	3.2562	ATP6V1A;CAND1;GLRX3
pattern recognition receptor signaling pathway (GO:0002221)	1961-03-01	0.198048	0.389685	0	0	2.01093	3.2562	UBA52;CTSB;HSP90B1
positive regulation of interleukin-8 production (GO:0032757)	1961-03-01	0.198048	0.389685	0	0	2.01093	3.2562	RAB1A;PARK7;HSPA1B
cellular response to organic substance (GO:0071310)	5/123	0.198154	0.389685	0	0	1.64888	2.66907	KHSRP;DPYSL3;RACK1;HCLS1;PARK7
regulation of sprouting angiogenesis (GO:1903670)	1933-02-01	0.201139	0.389685	0	0	2.50673	4.02018	PKM;THBS1
keratan sulfate metabolic process (GO:0042339)	1933-02-01	0.201139	0.389685	0	0	2.50673	4.02018	GLB1;GNS
positive regulation of ATP metabolic process (GO:1903580)	1933-02-01	0.201139	0.389685	0	0	2.50673	4.02018	VCP;ENO1
positive regulation of histone modification (GO:0031058)	1933-02-01	0.201139	0.389685	0	0	2.50673	4.02018	SART3;RUVBL2
positive regulation of organelle organization (GO:0010638)	1933-02-01	0.201139	0.389685	0	0	2.50673	4.02018	ANXA1;ANXA2
defense response to symbiont (GO:0140546)	5/124	0.202568	0.389685	0	0	1.63494	2.61048	STAT1;G3BP1;FLNA;SAMHD1;ABCE1
double-strand break repair via nonhomologous end joining (GO:0006303)	1962-03-01	0.20453	0.389685	0	0	1.97675	3.13717	XRCC6;PSMD14;XRCC5
actin-mediated cell contraction (GO:0070252)	2023-01-09	0.204903	0.389685	0	0	4.85284	7.69281	GSN
alpha-amino acid biosynthetic process (GO:1901607)	2023-01-09	0.204903	0.389685	0	0	4.85284	7.69281	MTHFD1
regulation of actin filament organization (GO:0110053)	2023-01-09	0.204903	0.389685	0	0	4.85284	7.69281	RDX
bone cell development (GO:0098751)	2023-01-09	0.204903	0.389685	0	0	4.85284	7.69281	ANXA2
regulation of dendritic cell antigen processing and presentation (GO:0002604)	2023-01-09	0.204903	0.389685	0	0	4.85284	7.69281	THBS1
regulation of DNA-directed DNA polymerase activity (GO:1900262)	2023-01-09	0.204903	0.389685	0	0	4.85284	7.69281	PCNA
regulation of endothelial cell development (GO:1901550)	2023-01-09	0.204903	0.389685	0	0	4.85284	7.69281	VCL
regulation of ER-associated ubiquitin-dependent protein catabolic process (GO:1903069)	2023-01-09	0.204903	0.389685	0	0	4.85284	7.69281	USP14
cellular response to interleukin-9 (GO:0071355)	2023-01-09	0.204903	0.389685	0	0	4.85284	7.69281	STAT1
cellular response to muramyl dipeptide (GO:0071225)	2023-01-09	0.204903	0.389685	0	0	4.85284	7.69281	VIM
regulation of mammary gland epithelial cell proliferation (GO:0033599)	2023-01-09	0.204903	0.389685	0	0	4.85284	7.69281	RTN4
regulation of mitotic centrosome separation (GO:0046602)	2023-01-09	0.204903	0.389685	0	0	4.85284	7.69281	NSFL1C
regulation of PERK-mediated unfolded protein response (GO:1903897)	2023-01-09	0.204903	0.389685	0	0	4.85284	7.69281	HSPA5
epithelial cell apoptotic process (GO:1904019)	2023-01-09	0.204903	0.389685	0	0	4.85284	7.69281	GSN
estrogen biosynthetic process (GO:0006703)	2023-01-09	0.204903	0.389685	0	0	4.85284	7.69281	HSD17B11
regulation of skeletal muscle cell differentiation (GO:2001014)	2023-01-09	0.204903	0.389685	0	0	4.85284	7.69281	DDX17
regulation of sterol biosynthetic process (GO:0106118)	2023-01-09	0.204903	0.389685	0	0	4.85284	7.69281	KPNB1
galactose metabolic process (GO:0006012)	2023-01-09	0.204903	0.389685	0	0	4.85284	7.69281	PGM2
glomerular filtration (GO:0003094)	2023-01-09	0.204903	0.389685	0	0	4.85284	7.69281	MCAM
regulation of tumor necrosis factor superfamily cytokine production (GO:1903555)	2023-01-09	0.204903	0.389685	0	0	4.85284	7.69281	PARK7
glycerolipid biosynthetic process (GO:0045017)	2023-01-09	0.204903	0.389685	0	0	4.85284	7.69281	CPNE1
hepoxilin biosynthetic process (GO:0051122)	2023-01-09	0.204903	0.389685	0	0	4.85284	7.69281	GSTP1
hepoxilin metabolic process (GO:0051121)	2023-01-09	0.204903	0.389685	0	0	4.85284	7.69281	GSTP1
histone arginine methylation (GO:0034969)	2023-01-09	0.204903	0.389685	0	0	4.85284	7.69281	PRMT1
response to magnesium ion (GO:0032026)	2023-01-09	0.204903	0.389685	0	0	4.85284	7.69281	THBS1
response to misfolded protein (GO:0051788)	2023-01-09	0.204903	0.389685	0	0	4.85284	7.69281	CLU
IMP metabolic process (GO:0046040)	2023-01-09	0.204903	0.389685	0	0	4.85284	7.69281	PNP
interleukin-23-mediated signaling pathway (GO:0038155)	2023-01-09	0.204903	0.389685	0	0	4.85284	7.69281	P4HB
interleukin-9-mediated signaling pathway (GO:0038113)	2023-01-09	0.204903	0.389685	0	0	4.85284	7.69281	STAT1
ketone biosynthetic process (GO:0042181)	2023-01-09	0.204903	0.389685	0	0	4.85284	7.69281	TPI1
L-ascorbic acid metabolic process (GO:0019852)	2023-01-09	0.204903	0.389685	0	0	4.85284	7.69281	CYB5R3
mast cell mediated immunity (GO:0002448)	2023-01-09	0.204903	0.389685	0	0	4.85284	7.69281	SERPINB9
tetrahydrofolate interconversion (GO:0035999)	2023-01-09	0.204903	0.389685	0	0	4.85284	7.69281	MTHFD1
negative regulation of fibrinolysis (GO:0051918)	2023-01-09	0.204903	0.389685	0	0	4.85284	7.69281	THBS1
negative regulation of leukocyte proliferation (GO:0070664)	2023-01-09	0.204903	0.389685	0	0	4.85284	7.69281	GSTP1
negative regulation of necroptotic process (GO:0060546)	2023-01-09	0.204903	0.389685	0	0	4.85284	7.69281	YBX3
negative regulation of nitric oxide biosynthetic process (GO:0045019)	2023-01-09	0.204903	0.389685	0	0	4.85284	7.69281	KHSRP
negative regulation of nitric oxide metabolic process (GO:1904406)	2023-01-09	0.204903	0.389685	0	0	4.85284	7.69281	KHSRP
negative regulation of systemic arterial blood pressure (GO:0003085)	2023-01-09	0.204903	0.389685	0	0	4.85284	7.69281	PRCP
peptidyl-cysteine modification (GO:0018198)	2023-01-09	0.204903	0.389685	0	0	4.85284	7.69281	PARK7
plasminogen activation (GO:0031639)	2023-01-09	0.204903	0.389685	0	0	4.85284	7.69281	PGK1
positive regulation of autophagy of mitochondrion (GO:1903599)	2023-01-09	0.204903	0.389685	0	0	4.85284	7.69281	PARK7
positive regulation of DNA-directed DNA polymerase activity (GO:1900264)	2023-01-09	0.204903	0.389685	0	0	4.85284	7.69281	PCNA
positive regulation of membrane potential (GO:0045838)	2023-01-09	0.204903	0.389685	0	0	4.85284	7.69281	VCP
positive regulation of mitochondrial calcium ion concentration (GO:0051561)	2023-01-09	0.204903	0.389685	0	0	4.85284	7.69281	TGM2
positive regulation of smooth muscle contraction (GO:0045987)	2023-01-09	0.204903	0.389685	0	0	4.85284	7.69281	CTTN
regulation of activated T cell proliferation (GO:0046006)	1934-02-01	0.210384	0.398097	0	0	2.42827	3.78524	PRKAR1A;RPS3
regulation of amyloid-beta formation (GO:1902003)	1934-02-01	0.210384	0.398097	0	0	2.42827	3.78524	CLU;RTN4
cellular response to amino acid stimulus (GO:0071230)	1934-02-01	0.210384	0.398097	0	0	2.42827	3.78524	CAPN2;IPO5
cellular response to vascular endothelial growth factor stimulus (GO:0035924)	1934-02-01	0.210384	0.398097	0	0	2.42827	3.78524	ANXA1;HSPB1
negative regulation of mitochondrion organization (GO:0010823)	1934-02-01	0.210384	0.398097	0	0	2.42827	3.78524	VAT1;CLU
phosphatidylserine metabolic process (GO:0006658)	1934-02-01	0.210384	0.398097	0	0	2.42827	3.78524	LPCAT4;PLA2G4A
protein localization to chromosome (GO:0034502)	1934-02-01	0.210384	0.398097	0	0	2.42827	3.78524	XRCC5;RPA1
amyloid fibril formation (GO:1990000)	1963-03-01	0.211061	0.398805	0	0	1.9437	3.02363	GSN;HSPG2;UBA52
monocarboxylic acid biosynthetic process (GO:0072330)	1963-03-01	0.211061	0.398805	0	0	1.9437	3.02363	ACLY;HSD17B4;PARK7
circulatory system development (GO:0072359)	5/126	0.211495	0.399338	0	0	1.60775	2.49773	PDLIM1;MTHFD1;FN1;PDLIM5;HSPG2
negative regulation of MAPK cascade (GO:0043409)	1994-04-01	0.21178	0.399592	0	0	1.72852	2.68302	GSTP1;PEBP1;EZR;PPIA
diterpenoid metabolic process (GO:0016101)	1964-03-01	0.217637	0.402452	0	0	1.91174	2.91526	ALDH1A1;HSPG2;DHRS3
regulation of autophagosome assembly (GO:2000785)	1935-02-01	0.219669	0.402452	0	0	2.35456	3.56866	CHMP4B;RAB5A
regulation of JUN kinase activity (GO:0043506)	1935-02-01	0.219669	0.402452	0	0	2.35456	3.56866	GSTP1;RPS3
regulation of T cell receptor signaling pathway (GO:0050856)	1935-02-01	0.219669	0.402452	0	0	2.35456	3.56866	RPS3;EZR
semaphorin-plexin signaling pathway (GO:0071526)	1935-02-01	0.219669	0.402452	0	0	2.35456	3.56866	ARHGDIA;FLNA
positive regulation of lymphocyte activation (GO:0051251)	1935-02-01	0.219669	0.402452	0	0	2.35456	3.56866	XRCC6;HSPD1
transmembrane receptor protein tyrosine kinase signaling pathway (GO:0007169)	13/404	0.219716	0.402452	0	0	1.2964	1.9646	ACTR3;ATP6V1A;ACTR2;HSP90AA1;MVP;IDE;ACTG1;PTBP1;RAB14;HNRNPF;NAMPT;STMN1;ATP6V1B2
plasma membrane bounded cell projection organization (GO:0120036)	5/128	0.220545	0.402452	0	0	1.58145	2.3906	CTTN;PRMT1;STMN1;TPM1;MAP4
regulation of cell-matrix adhesion (GO:0001952)	1965-03-01	0.224254	0.402452	0	0	1.88081	2.81176	THBS1;VCL;ACTG1
steroid biosynthetic process (GO:0006694)	1965-03-01	0.224254	0.402452	0	0	1.88081	2.81176	SQLE;HSD17B4;LSS
mitotic G1 DNA damage checkpoint signaling (GO:0031571)	1965-03-01	0.224254	0.402452	0	0	1.88081	2.81176	PCNA;PRMT1;PML
acetyl-CoA biosynthetic process (GO:0006085)	2023-01-10	0.224908	0.402452	0	0	4.31341	6.43588	ACLY
protein poly-ADP-ribosylation (GO:0070212)	2023-01-10	0.224908	0.402452	0	0	4.31341	6.43588	PARP1
adherens junction assembly (GO:0034333)	2023-01-10	0.224908	0.402452	0	0	4.31341	6.43588	VCL
receptor recycling (GO:0001881)	2023-01-10	0.224908	0.402452	0	0	4.31341	6.43588	RAB11B
arachidonate transport (GO:1903963)	2023-01-10	0.224908	0.402452	0	0	4.31341	6.43588	ANXA1
arachidonic acid secretion (GO:0050482)	2023-01-10	0.224908	0.402452	0	0	4.31341	6.43588	ANXA1
arginine metabolic process (GO:0006525)	2023-01-10	0.224908	0.402452	0	0	4.31341	6.43588	DDAH2
regulation of axon guidance (GO:1902667)	2023-01-10	0.224908	0.402452	0	0	4.31341	6.43588	TUBB2B
cell differentiation involved in metanephros development (GO:0072202)	2023-01-10	0.224908	0.402452	0	0	4.31341	6.43588	STAT1
cellular response to acidic pH (GO:0071468)	2023-01-10	0.224908	0.402452	0	0	4.31341	6.43588	RAB11B
cellular response to dopamine (GO:1903351)	2023-01-10	0.224908	0.402452	0	0	4.31341	6.43588	TGM2
regulation of granulocyte differentiation (GO:0030852)	2023-01-10	0.224908	0.402452	0	0	4.31341	6.43588	HCLS1
cellular response to oxygen levels (GO:0071453)	2023-01-10	0.224908	0.402452	0	0	4.31341	6.43588	ATP6V1A
regulation of hydrogen peroxide-induced cell death (GO:1903205)	2023-01-10	0.224908	0.402452	0	0	4.31341	6.43588	PARK7
chylomicron assembly (GO:0034378)	2023-01-10	0.224908	0.402452	0	0	4.31341	6.43588	P4HB
defense response to tumor cell (GO:0002357)	2023-01-10	0.224908	0.402452	0	0	4.31341	6.43588	PRDX2
dicarboxylic acid biosynthetic process (GO:0043650)	2023-01-10	0.224908	0.402452	0	0	4.31341	6.43588	MTHFD1
DNA replication-dependent nucleosome assembly (GO:0006335)	2023-01-10	0.224908	0.402452	0	0	4.31341	6.43588	NASP
DNA replication-dependent nucleosome organization (GO:0034723)	2023-01-10	0.224908	0.402452	0	0	4.31341	6.43588	NASP
regulation of peptidyl-lysine acetylation (GO:2000756)	2023-01-10	0.224908	0.402452	0	0	4.31341	6.43588	PARK7
dosage compensation (GO:0007549)	2023-01-10	0.224908	0.402452	0	0	4.31341	6.43588	HNRNPU
regulation of protein localization to centrosome (GO:1904779)	2023-01-10	0.224908	0.402452	0	0	4.31341	6.43588	NSFL1C
regulation of protein neddylation (GO:2000434)	2023-01-10	0.224908	0.402452	0	0	4.31341	6.43588	RPL5
fructose 6-phosphate metabolic process (GO:0006002)	2023-01-10	0.224908	0.402452	0	0	4.31341	6.43588	PFKP
renal filtration (GO:0097205)	2023-01-10	0.224908	0.402452	0	0	4.31341	6.43588	MCAM
granulocyte migration (GO:0097530)	2023-01-10	0.224908	0.402452	0	0	4.31341	6.43588	ANXA1
response to dopamine (GO:1903350)	2023-01-10	0.224908	0.402452	0	0	4.31341	6.43588	TGM2
retinoic acid receptor signaling pathway (GO:0048384)	2023-01-10	0.224908	0.402452	0	0	4.31341	6.43588	ACTN4
I-kappaB phosphorylation (GO:0007252)	2023-01-10	0.224908	0.402452	0	0	4.31341	6.43588	PRDX4
sequestering of actin monomers (GO:0042989)	2023-01-10	0.224908	0.402452	0	0	4.31341	6.43588	GSN
long-chain fatty acid import into cell (GO:0044539)	2023-01-10	0.224908	0.402452	0	0	4.31341	6.43588	ACSL3
low-density lipoprotein particle receptor catabolic process (GO:0032802)	2023-01-10	0.224908	0.402452	0	0	4.31341	6.43588	CLTC
low-density lipoprotein receptor particle metabolic process (GO:0032799)	2023-01-10	0.224908	0.402452	0	0	4.31341	6.43588	CLTC
telomere maintenance in response to DNA damage (GO:0043247)	2023-01-10	0.224908	0.402452	0	0	4.31341	6.43588	APEX1
mesenchymal to epithelial transition (GO:0060231)	2023-01-10	0.224908	0.402452	0	0	4.31341	6.43588	BASP1
microtubule anchoring at centrosome (GO:0034454)	2023-01-10	0.224908	0.402452	0	0	4.31341	6.43588	DCTN1
mitotic DNA replication (GO:1902969)	2023-01-10	0.224908	0.402452	0	0	4.31341	6.43588	MCM3
mitotic DNA replication checkpoint signaling (GO:0033314)	2023-01-10	0.224908	0.402452	0	0	4.31341	6.43588	NAE1
modification-dependent macromolecule catabolic process (GO:0043632)	2023-01-10	0.224908	0.402452	0	0	4.31341	6.43588	UBA52
myelin assembly (GO:0032288)	2023-01-10	0.224908	0.402452	0	0	4.31341	6.43588	EPB41L3
negative regulation of cell-cell adhesion mediated by cadherin (GO:2000048)	2023-01-10	0.224908	0.402452	0	0	4.31341	6.43588	PPM1F
negative regulation of cellular protein catabolic process (GO:1903363)	2023-01-10	0.224908	0.402452	0	0	4.31341	6.43588	ANXA2
negative regulation of establishment of protein localization (GO:1904950)	2023-01-10	0.224908	0.402452	0	0	4.31341	6.43588	PPM1F
negative regulation of peptidyl-lysine acetylation (GO:2000757)	2023-01-10	0.224908	0.402452	0	0	4.31341	6.43588	SET
negative regulation of protein autophosphorylation (GO:0031953)	2023-01-10	0.224908	0.402452	0	0	4.31341	6.43588	MVP
negative regulation of transmembrane transport (GO:0034763)	2023-01-10	0.224908	0.402452	0	0	4.31341	6.43588	THBS1
negative regulation of tyrosine phosphorylation of STAT protein (GO:0042532)	2023-01-10	0.224908	0.402452	0	0	4.31341	6.43588	PPP2R1A
negative regulation of viral-induced cytoplasmic pattern recognition receptor signaling pathway (GO:0039532)	2023-01-10	0.224908	0.402452	0	0	4.31341	6.43588	UFD1
neuron projection fasciculation (GO:0106030)	2023-01-10	0.224908	0.402452	0	0	4.31341	6.43588	RTN4
neuron projection maintenance (GO:1990535)	2023-01-10	0.224908	0.402452	0	0	4.31341	6.43588	DCTN1
nuclear pore complex assembly (GO:0051292)	2023-01-10	0.224908	0.402452	0	0	4.31341	6.43588	RTN4
nucleic acid transport (GO:0050657)	2023-01-10	0.224908	0.402452	0	0	4.31341	6.43588	YBX1
phagosome-lysosome fusion (GO:0090385)	2023-01-10	0.224908	0.402452	0	0	4.31341	6.43588	RAB7A
phosphatidylcholine catabolic process (GO:0034638)	2023-01-10	0.224908	0.402452	0	0	4.31341	6.43588	PLA2G4A
positive regulation of cell activation (GO:0050867)	2023-01-10	0.224908	0.402452	0	0	4.31341	6.43588	PLA2G4A
positive regulation of coagulation (GO:0050820)	2023-01-10	0.224908	0.402452	0	0	4.31341	6.43588	THBS1
positive regulation of hemostasis (GO:1900048)	2023-01-10	0.224908	0.402452	0	0	4.31341	6.43588	THBS1
positive regulation of mesenchymal cell proliferation (GO:0002053)	2023-01-10	0.224908	0.402452	0	0	4.31341	6.43588	STAT1
positive regulation of myoblast fusion (GO:1901741)	2023-01-10	0.224908	0.402452	0	0	4.31341	6.43588	EHD2
positive regulation of protein sumoylation (GO:0033235)	2023-01-10	0.224908	0.402452	0	0	4.31341	6.43588	SAE1
positive regulation of receptor recycling (GO:0001921)	2023-01-10	0.224908	0.402452	0	0	4.31341	6.43588	ANXA2
positive regulation of transcription of nucleolar large rRNA by RNA polymerase I (GO:1901838)	2023-01-10	0.224908	0.402452	0	0	4.31341	6.43588	NCL
primary miRNA processing (GO:0031053)	2023-01-10	0.224908	0.402452	0	0	4.31341	6.43588	SRRT
protein deneddylation (GO:0000338)	2023-01-10	0.224908	0.402452	0	0	4.31341	6.43588	COPS4
protein localization to endosome (GO:0036010)	2023-01-10	0.224908	0.402452	0	0	4.31341	6.43588	VPS35
regulation of protein phosphorylation (GO:0001932)	9/266	0.228263	0.406986	0	0	1.36392	2.01485	NPM1;HSP90AA1;FN1;RACK1;ERP29;HSPB1;PARK7;PPIA;PML
regulation of cell cycle G1/S phase transition (GO:1902806)	1936-02-01	0.228988	0.406986	0	0	2.28519	3.36858	PSME1;PSME2
regulation of defense response to virus by host (GO:0050691)	1936-02-01	0.228988	0.406986	0	0	2.28519	3.36858	HSP90AA1;STAT1
regulation of embryonic development (GO:0045995)	1936-02-01	0.228988	0.406986	0	0	2.28519	3.36858	RAB14;CFL1
regulation of mRNA processing (GO:0050684)	1936-02-01	0.228988	0.406986	0	0	2.28519	3.36858	HNRNPK;SF1
establishment of protein localization to plasma membrane (GO:0061951)	1936-02-01	0.228988	0.406986	0	0	2.28519	3.36858	SPTBN1;RAB7A
membrane fusion (GO:0061025)	1936-02-01	0.228988	0.406986	0	0	2.28519	3.36858	NSFL1C;USO1
negative regulation of cellular protein localization (GO:1903828)	1936-02-01	0.228988	0.406986	0	0	2.28519	3.36858	NSFL1C;ACTN2
negative regulation of DNA metabolic process (GO:0051053)	1936-02-01	0.228988	0.406986	0	0	2.28519	3.36858	XRCC5;RPS3
positive regulation of cytokine-mediated signaling pathway (GO:0001961)	1936-02-01	0.228988	0.406986	0	0	2.28519	3.36858	CPNE1;HSPA1B
regulation of response to external stimulus (GO:0032101)	5/130	0.229711	0.407829	0	0	1.55598	2.28875	PSMA6;USP14;ANXA1;PARK7;SAMHD1
regulation of cell migration (GO:0030334)	13/408	0.229772	0.407829	0	0	1.28301	1.88688	CLIC4;ANXA1;HSPA5;RDX;TPM1;ACTN4;THBS1;PPM1F;ACTG1;DPYSL3;RACK1;FLNA;VCL
positive regulation of cell death (GO:0010942)	1966-03-01	0.230911	0.4093	0	0	1.85086	2.71284	CLU;EIF2S1;EIF4G1
positive regulation of T cell proliferation (GO:0042102)	1966-03-01	0.230911	0.4093	0	0	1.85086	2.71284	PNP;ANXA1;RPS3
protein modification by small protein conjugation (GO:0032446)	13/409	0.232315	0.411511	0	0	1.2797	1.86793	VCP;PCNA;USP5;DDB1;PCNP;CAND1;TRIM28;RACK1;UBA3;UBA1;NAE1;SAE1;UBA52
anterograde axonal transport (GO:0008089)	1937-02-01	0.238332	0.41561	0	0	2.21979	3.18338	KIF5B;HSPB1
regulation of intracellular steroid hormone receptor signaling pathway (GO:0033143)	1937-02-01	0.238332	0.41561	0	0	2.21979	3.18338	PARK7;CALR
regulation of p38MAPK cascade (GO:1900744)	1937-02-01	0.238332	0.41561	0	0	2.21979	3.18338	PRMT1;EZR
lysosome localization (GO:0032418)	1937-02-01	0.238332	0.41561	0	0	2.21979	3.18338	KIF5B;MYH9
tRNA transport (GO:0051031)	1937-02-01	0.238332	0.41561	0	0	2.21979	3.18338	SSB;YBX1
ncRNA metabolic process (GO:0034660)	1937-02-01	0.238332	0.41561	0	0	2.21979	3.18338	DDX17;KHSRP
negative regulation of endothelial cell proliferation (GO:0001937)	1937-02-01	0.238332	0.41561	0	0	2.21979	3.18338	STAT1;THBS1
neural crest cell migration (GO:0001755)	1937-02-01	0.238332	0.41561	0	0	2.21979	3.18338	ANXA6;FN1
phospholipid biosynthetic process (GO:0008654)	1937-02-01	0.238332	0.41561	0	0	2.21979	3.18338	LPCAT1;CPNE1
mRNA-containing ribonucleoprotein complex export from nucleus (GO:0071427)	1999-04-01	0.23856	0.41561	0	0	1.63713	2.34622	DDX39A;DDX39B;SARNP;SRSF1
defense response to virus (GO:0051607)	5/133	0.243661	0.41561	0	0	1.51928	2.14519	STAT1;G3BP1;FLNA;SAMHD1;ABCE1
regulation of transforming growth factor beta receptor signaling pathway (GO:0017015)	4/100	0.24401	0.41561	0	0	1.61999	2.28507	HSP90AB1;STRAP;UBA52;THBS1
regulation of myeloid cell differentiation (GO:0045637)	1968-03-01	0.244328	0.41561	0	0	1.79372	2.52779	HSPA9;PRMT1;THBS1
regulation of biosynthetic process (GO:0009889)	2023-01-11	0.244412	0.41561	0	0	3.88187	5.46917	GSTP1
cardiac muscle cell membrane repolarization (GO:0099622)	2023-01-11	0.244412	0.41561	0	0	3.88187	5.46917	YWHAE
cellular response to increased oxygen levels (GO:0036295)	2023-01-11	0.244412	0.41561	0	0	3.88187	5.46917	ATP6V1A
central nervous system myelination (GO:0022010)	2023-01-11	0.244412	0.41561	0	0	3.88187	5.46917	CLU
regulation of long-term neuronal synaptic plasticity (GO:0048169)	2023-01-11	0.244412	0.41561	0	0	3.88187	5.46917	RAB5A
regulation of lymphocyte migration (GO:2000401)	2023-01-11	0.244412	0.41561	0	0	3.88187	5.46917	MSN
regulation of mesenchymal cell proliferation (GO:0010464)	2023-01-11	0.244412	0.41561	0	0	3.88187	5.46917	STAT1
regulation of mitochondrial depolarization (GO:0051900)	2023-01-11	0.244412	0.41561	0	0	3.88187	5.46917	RACK1
regulation of mitochondrial fusion (GO:0010635)	2023-01-11	0.244412	0.41561	0	0	3.88187	5.46917	VAT1
regulation of monocyte chemotactic protein-1 production (GO:0071637)	2023-01-11	0.244412	0.41561	0	0	3.88187	5.46917	GSTP1
embryonic eye morphogenesis (GO:0048048)	2023-01-11	0.244412	0.41561	0	0	3.88187	5.46917	EFEMP1
erythrocyte development (GO:0048821)	2023-01-11	0.244412	0.41561	0	0	3.88187	5.46917	G6PD
establishment of endothelial intestinal barrier (GO:0090557)	2023-01-11	0.244412	0.41561	0	0	3.88187	5.46917	RAB1A
regulation of stress-activated protein kinase signaling cascade (GO:0070302)	2023-01-11	0.244412	0.41561	0	0	3.88187	5.46917	GSTP1
regulation of synapse maturation (GO:0090128)	2023-01-11	0.244412	0.41561	0	0	3.88187	5.46917	YWHAZ
regulation of toll-like receptor 9 signaling pathway (GO:0034163)	2023-01-11	0.244412	0.41561	0	0	3.88187	5.46917	RTN4
glycerol metabolic process (GO:0006071)	2023-01-11	0.244412	0.41561	0	0	3.88187	5.46917	TPI1
Golgi inheritance (GO:0048313)	2023-01-11	0.244412	0.41561	0	0	3.88187	5.46917	YWHAZ
hepatocyte growth factor receptor signaling pathway (GO:0048012)	2023-01-11	0.244412	0.41561	0	0	3.88187	5.46917	STMN1
interleukin-35-mediated signaling pathway (GO:0070757)	2023-01-11	0.244412	0.41561	0	0	3.88187	5.46917	STAT1
isotype switching (GO:0045190)	2023-01-11	0.244412	0.41561	0	0	3.88187	5.46917	HSPD1
somite development (GO:0061053)	2023-01-11	0.244412	0.41561	0	0	3.88187	5.46917	MTHFD1
synaptic vesicle transport (GO:0048489)	2023-01-11	0.244412	0.41561	0	0	3.88187	5.46917	KIF5B
tetrahydrobiopterin metabolic process (GO:0046146)	2023-01-11	0.244412	0.41561	0	0	3.88187	5.46917	HSP90AA1
tetrahydrofolate metabolic process (GO:0046653)	2023-01-11	0.244412	0.41561	0	0	3.88187	5.46917	MTHFD1
urate metabolic process (GO:0046415)	2023-01-11	0.244412	0.41561	0	0	3.88187	5.46917	PNP
vasoconstriction (GO:0042310)	2023-01-11	0.244412	0.41561	0	0	3.88187	5.46917	ACTA2
negative regulation of activated T cell proliferation (GO:0046007)	2023-01-11	0.244412	0.41561	0	0	3.88187	5.46917	PRKAR1A
negative regulation of calcium ion transmembrane transport (GO:1903170)	2023-01-11	0.244412	0.41561	0	0	3.88187	5.46917	YWHAE
negative regulation of centrosome duplication (GO:0010826)	2023-01-11	0.244412	0.41561	0	0	3.88187	5.46917	NPM1
negative regulation of homotypic cell-cell adhesion (GO:0034111)	2023-01-11	0.244412	0.41561	0	0	3.88187	5.46917	RDX
negative regulation of potassium ion transmembrane transport (GO:1901380)	2023-01-11	0.244412	0.41561	0	0	3.88187	5.46917	ACTN2
negative regulation of programmed necrotic cell death (GO:0062099)	2023-01-11	0.244412	0.41561	0	0	3.88187	5.46917	YBX3
negative regulation of protein localization to cell surface (GO:2000009)	2023-01-11	0.244412	0.41561	0	0	3.88187	5.46917	ACTN2
negative regulation of sprouting angiogenesis (GO:1903671)	2023-01-11	0.244412	0.41561	0	0	3.88187	5.46917	THBS1
negative regulation of T-helper cell differentiation (GO:0045623)	2023-01-11	0.244412	0.41561	0	0	3.88187	5.46917	ANXA1
nuclear DNA replication (GO:0033260)	2023-01-11	0.244412	0.41561	0	0	3.88187	5.46917	MCM3
nucleus localization (GO:0051647)	2023-01-11	0.244412	0.41561	0	0	3.88187	5.46917	DCTN1
peptidyl-proline hydroxylation (GO:0019511)	2023-01-11	0.244412	0.41561	0	0	3.88187	5.46917	P4HB
positive regulation of actin nucleation (GO:0051127)	2023-01-11	0.244412	0.41561	0	0	3.88187	5.46917	GSN
positive regulation of ceramide biosynthetic process (GO:2000304)	2023-01-11	0.244412	0.41561	0	0	3.88187	5.46917	RACK1
positive regulation of DNA methylation-dependent heterochromatin assembly (GO:0090309)	2023-01-11	0.244412	0.41561	0	0	3.88187	5.46917	TRIM28
positive regulation of leukocyte apoptotic process (GO:2000108)	2023-01-11	0.244412	0.41561	0	0	3.88187	5.46917	ANXA1
positive regulation of nitric-oxide synthase biosynthetic process (GO:0051770)	2023-01-11	0.244412	0.41561	0	0	3.88187	5.46917	NAMPT
positive regulation of sphingolipid biosynthetic process (GO:0090154)	2023-01-11	0.244412	0.41561	0	0	3.88187	5.46917	RACK1
positive regulation of transcription from RNA polymerase II promoter in response to endoplasmic reticulum stress (GO:1990440)	2023-01-11	0.244412	0.41561	0	0	3.88187	5.46917	HSPA5
positive regulation of transforming growth factor beta production (GO:0071636)	2023-01-11	0.244412	0.41561	0	0	3.88187	5.46917	THBS1
positive regulation of vacuole organization (GO:0044090)	2023-01-11	0.244412	0.41561	0	0	3.88187	5.46917	ANXA2
positive regulation of viral release from host cell (GO:1902188)	2023-01-11	0.244412	0.41561	0	0	3.88187	5.46917	DDB1
regulation of apoptotic signaling pathway (GO:2001233)	1938-02-01	0.247695	0.418223	0	0	2.15802	3.01164	RPS3;PPIA
regulation of cell communication (GO:0010646)	1938-02-01	0.247695	0.418223	0	0	2.15802	3.01164	ANXA1;YWHAG
DNA replication initiation (GO:0006270)	1938-02-01	0.247695	0.418223	0	0	2.15802	3.01164	RPA1;MCM3
regulation of phosphoprotein phosphatase activity (GO:0043666)	1938-02-01	0.247695	0.418223	0	0	2.15802	3.01164	HSP90AB1;HSP90B1
response to cAMP (GO:0051591)	1938-02-01	0.247695	0.418223	0	0	2.15802	3.01164	STAT1;EZR
response to estradiol (GO:0032355)	1938-02-01	0.247695	0.418223	0	0	2.15802	3.01164	ANXA1;RUVBL2
spliceosomal snRNP assembly (GO:0000387)	1938-02-01	0.247695	0.418223	0	0	2.15802	3.01164	SART3;STRAP
lymphocyte proliferation (GO:0046651)	1938-02-01	0.247695	0.418223	0	0	2.15802	3.01164	MSN;HSPD1
ncRNA export from nucleus (GO:0097064)	1938-02-01	0.247695	0.418223	0	0	2.15802	3.01164	NPM1;SSB
negative regulation of innate immune response (GO:0045824)	1938-02-01	0.247695	0.418223	0	0	2.15802	3.01164	RPS19;SAMHD1
positive regulation of cell development (GO:0010720)	1938-02-01	0.247695	0.418223	0	0	2.15802	3.01164	NAP1L1;TGM2
cellular response to calcium ion (GO:0071277)	1969-03-01	0.251083	0.423673	0	0	1.76645	2.44119	CLIC4;CPNE1;IQGAP1
regulation of nitric-oxide synthase activity (GO:0050999)	1939-02-01	0.257069	0.429902	0	0	2.09958	2.8521	HSP90AA1;DDAH2
DNA recombination (GO:0006310)	1939-02-01	0.257069	0.429902	0	0	2.09958	2.8521	RECQL;RPA1
endothelial cell migration (GO:0043542)	1939-02-01	0.257069	0.429902	0	0	2.09958	2.8521	STAT1;MYH9
regulation of receptor-mediated endocytosis (GO:0048259)	1939-02-01	0.257069	0.429902	0	0	2.09958	2.8521	HNRNPK;CLU
replication fork processing (GO:0031297)	1939-02-01	0.257069	0.429902	0	0	2.09958	2.8521	PCNA;SAMHD1
response to peptide (GO:1901652)	1939-02-01	0.257069	0.429902	0	0	2.09958	2.8521	ANXA1;STAT1
negative regulation of secretion by cell (GO:1903531)	1939-02-01	0.257069	0.429902	0	0	2.09958	2.8521	ANXA1;ERP29
positive regulation of intracellular transport (GO:0032388)	1939-02-01	0.257069	0.429902	0	0	2.09958	2.8521	EHD2;ACTN2
negative regulation of cellular process (GO:0048523)	17/566	0.260385	0.429902	0	0	1.20727	1.62449	NPM1;ACTN1;ENO1;PARK7;CLU;PML;CCAR2;RTN4;PPP2R1A;ARHGDIA;ARHGDIB;ANXA6;RACK1;CHMP4B;MYH9;VPS35;HSPA1B
cellular response to organonitrogen compound (GO:0071417)	4/103	0.26052	0.429902	0	0	1.57066	2.11265	CAPN2;EZR;IPO5;HSP90B1
chromatin remodeling (GO:0006338)	4/103	0.26052	0.429902	0	0	1.57066	2.11265	NPM1;CBX3;RUVBL2;RUVBL1
neuron projection development (GO:0031175)	6/171	0.26142	0.429902	0	0	1.41445	1.89766	CTTN;PRMT1;STMN1;EPB41L3;MAP4;DBN1
positive regulation of I-kappaB kinase/NF-kappaB signaling (GO:0043123)	6/171	0.26142	0.429902	0	0	1.41445	1.89766	LGALS1;TFG;EEF1D;DDX1;FLNA;GAPDH
adipose tissue development (GO:0060612)	2023-01-12	0.263425	0.429902	0	0	3.52879	4.70736	NAMPT
purine nucleotide biosynthetic process (GO:0006164)	2023-01-12	0.263425	0.429902	0	0	3.52879	4.70736	MTHFD1
regulation of actin filament depolymerization (GO:0030834)	2023-01-12	0.263425	0.429902	0	0	3.52879	4.70736	WDR1
regulation of actin nucleation (GO:0051125)	2023-01-12	0.263425	0.429902	0	0	3.52879	4.70736	GSN
regulation of alcohol biosynthetic process (GO:1902930)	2023-01-12	0.263425	0.429902	0	0	3.52879	4.70736	KPNB1
axonal fasciculation (GO:0007413)	2023-01-12	0.263425	0.429902	0	0	3.52879	4.70736	RTN4
regulation of dendritic cell differentiation (GO:2001198)	2023-01-12	0.263425	0.429902	0	0	3.52879	4.70736	LGALS1
dermatan sulfate biosynthetic process (GO:0030208)	2023-01-12	0.263425	0.429902	0	0	3.52879	4.70736	BGN
regulation of myoblast fusion (GO:1901739)	2023-01-12	0.263425	0.429902	0	0	3.52879	4.70736	EHD2
dosage compensation by inactivation of X chromosome (GO:0009048)	2023-01-12	0.263425	0.429902	0	0	3.52879	4.70736	HNRNPU
double-strand break repair via break-induced replication (GO:0000727)	2023-01-12	0.263425	0.429902	0	0	3.52879	4.70736	MCM3
early endosome to Golgi transport (GO:0034498)	2023-01-12	0.263425	0.429902	0	0	3.52879	4.70736	SNX1
endoplasmic reticulum membrane organization (GO:0090158)	2023-01-12	0.263425	0.429902	0	0	3.52879	4.70736	RTN4
epithelial cell-cell adhesion (GO:0090136)	2023-01-12	0.263425	0.429902	0	0	3.52879	4.70736	VCL
regulation of RNA export from nucleus (GO:0046831)	2023-01-12	0.263425	0.429902	0	0	3.52879	4.70736	NSUN2
regulation of sequestering of calcium ion (GO:0051282)	2023-01-12	0.263425	0.429902	0	0	3.52879	4.70736	ANXA6
ethanol oxidation (GO:0006069)	2023-01-12	0.263425	0.429902	0	0	3.52879	4.70736	ALDH1A1
exit from mitosis (GO:0010458)	2023-01-12	0.263425	0.429902	0	0	3.52879	4.70736	CHMP4B
ganglion development (GO:0061548)	2023-01-12	0.263425	0.429902	0	0	3.52879	4.70736	TUBB3
regulation of vascular associated smooth muscle cell migration (GO:1904752)	2023-01-12	0.263425	0.429902	0	0	3.52879	4.70736	TPM1
hemidesmosome assembly (GO:0031581)	2023-01-12	0.263425	0.429902	0	0	3.52879	4.70736	PLEC
serine family amino acid biosynthetic process (GO:0009070)	2023-01-12	0.263425	0.429902	0	0	3.52879	4.70736	MTHFD1
maintenance of protein localization in endoplasmic reticulum (GO:0035437)	2023-01-12	0.263425	0.429902	0	0	3.52879	4.70736	HSPA5
microtubule anchoring at microtubule organizing center (GO:0072393)	2023-01-12	0.263425	0.429902	0	0	3.52879	4.70736	DCTN1
mitochondrial genome maintenance (GO:0000002)	2023-01-12	0.263425	0.429902	0	0	3.52879	4.70736	PARP1
urogenital system development (GO:0001655)	2023-01-12	0.263425	0.429902	0	0	3.52879	4.70736	ANXA1
morphogenesis of a polarized epithelium (GO:0001738)	2023-01-12	0.263425	0.429902	0	0	3.52879	4.70736	ACTG1
negative regulation by host of viral process (GO:0044793)	2023-01-12	0.263425	0.429902	0	0	3.52879	4.70736	PSMC3
negative regulation of amyloid fibril formation (GO:1905907)	2023-01-12	0.263425	0.429902	0	0	3.52879	4.70736	CLU
negative regulation of cardiac muscle hypertrophy (GO:0010614)	2023-01-12	0.263425	0.429902	0	0	3.52879	4.70736	GLRX3
negative regulation of cilium assembly (GO:1902018)	2023-01-12	0.263425	0.429902	0	0	3.52879	4.70736	MAP4
negative regulation of histone acetylation (GO:0035067)	2023-01-12	0.263425	0.429902	0	0	3.52879	4.70736	SET
negative regulation of JUN kinase activity (GO:0043508)	2023-01-12	0.263425	0.429902	0	0	3.52879	4.70736	GSTP1
negative regulation of leukocyte apoptotic process (GO:2000107)	2023-01-12	0.263425	0.429902	0	0	3.52879	4.70736	HCLS1
negative regulation of microtubule polymerization (GO:0031115)	2023-01-12	0.263425	0.429902	0	0	3.52879	4.70736	STMN1
negative regulation of transcription elongation from RNA polymerase II promoter (GO:0034244)	2023-01-12	0.263425	0.429902	0	0	3.52879	4.70736	HNRNPU
nucleotide-sugar metabolic process (GO:0009225)	2023-01-12	0.263425	0.429902	0	0	3.52879	4.70736	UGP2
P-body assembly (GO:0033962)	2023-01-12	0.263425	0.429902	0	0	3.52879	4.70736	DDX6
positive regulation of ubiquitin protein ligase activity (GO:1904668)	2023-01-12	0.263425	0.429902	0	0	3.52879	4.70736	RAB1A
protein auto-ADP-ribosylation (GO:0070213)	2023-01-12	0.263425	0.429902	0	0	3.52879	4.70736	PARP1
response to metal ion (GO:0010038)	1971-03-01	0.264672	0.431403	0	0	1.71432	2.27879	ANXA11;THBS1;SEC31A
positive regulation of cellular protein localization (GO:1903829)	1971-03-01	0.264672	0.431403	0	0	1.71432	2.27879	HSP90AB1;PARK7;RTN4
mRNA transport (GO:0051028)	4/104	0.266072	0.432692	0	0	1.55487	2.05863	DDX39A;DDX39B;SARNP;SRSF1
carboxylic acid metabolic process (GO:0019752)	1940-02-01	0.266449	0.432692	0	0	2.04423	2.70364	CYB5R3;PLA2G4A
fatty acid derivative biosynthetic process (GO:1901570)	1940-02-01	0.266449	0.432692	0	0	2.04423	2.70364	ACLY;FASN
negative regulation of cell-substrate adhesion (GO:0010812)	1940-02-01	0.266449	0.432692	0	0	2.04423	2.70364	ACTN4;THBS1
negative regulation of I-kappaB kinase/NF-kappaB signaling (GO:0043124)	1940-02-01	0.266449	0.432692	0	0	2.04423	2.70364	STAT1;GSTP1
positive regulation of catalytic activity (GO:0043085)	1940-02-01	0.266449	0.432692	0	0	2.04423	2.70364	YWHAB;XRCC5
positive regulation of protein secretion (GO:0050714)	1972-03-01	0.2715	0.440624	0	0	1.68939	2.20261	ACSL4;EZR;PPIA
cortical cytoskeleton organization (GO:0030865)	1941-02-01	0.275828	0.441025	0	0	1.99171	2.56528	EPB41L3;EZR
regulation of mitochondrial membrane potential (GO:0051881)	1941-02-01	0.275828	0.441025	0	0	1.99171	2.56528	VCP;PARK7
heart contraction (GO:0060047)	1941-02-01	0.275828	0.441025	0	0	1.99171	2.56528	GAA;TPM1
hexose metabolic process (GO:0019318)	1941-02-01	0.275828	0.441025	0	0	1.99171	2.56528	GAA;ALDOA
keratinocyte differentiation (GO:0030216)	1941-02-01	0.275828	0.441025	0	0	1.99171	2.56528	CLIC4;ANXA1
negative regulation of cell-cell adhesion (GO:0022408)	1941-02-01	0.275828	0.441025	0	0	1.99171	2.56528	RDX;PPM1F
positive regulation of cation transmembrane transport (GO:1904064)	1941-02-01	0.275828	0.441025	0	0	1.99171	2.56528	ACTN2;FLNA
neuron projection morphogenesis (GO:0048812)	5/140	0.277011	0.441025	0	0	1.43998	1.8485	CTTN;EPB41L3;CPNE1;IQGAP1;DBN1
chromosome organization (GO:0051276)	4/106	0.277237	0.441025	0	0	1.52422	1.9554	COPS4;DDB1;PARP1;UBA52
RNA export from nucleus (GO:0006405)	4/106	0.277237	0.441025	0	0	1.52422	1.9554	DDX39A;DDX39B;SARNP;SRSF1
peptidyl-lysine modification (GO:0018205)	4/106	0.277237	0.441025	0	0	1.52422	1.9554	TRIM28;PLOD2;PARK7;SAE1
regulation of actin filament-based process (GO:0032970)	1973-03-01	0.278348	0.441025	0	0	1.66517	2.12956	FSCN1;IQGAP1;EZR
endoplasmic reticulum organization (GO:0007029)	1973-03-01	0.278348	0.441025	0	0	1.66517	2.12956	RAB18;RTN4;SEC31A
regulation of Rho protein signal transduction (GO:0035023)	1973-03-01	0.278348	0.441025	0	0	1.66517	2.12956	ARHGDIA;ARHGDIB;STMN1
granulocyte chemotaxis (GO:0071621)	1973-03-01	0.278348	0.441025	0	0	1.66517	2.12956	ANXA1;PPIB;PPIA
pteridine-containing compound metabolic process (GO:0042558)	2023-01-13	0.281961	0.441025	0	0	3.23456	4.09491	HSP90AA1
purine nucleotide catabolic process (GO:0006195)	2023-01-13	0.281961	0.441025	0	0	3.23456	4.09491	PNP
alpha-linolenic acid metabolic process (GO:0036109)	2023-01-13	0.281961	0.441025	0	0	3.23456	4.09491	HSD17B4
purine-containing compound catabolic process (GO:0072523)	2023-01-13	0.281961	0.441025	0	0	3.23456	4.09491	PNP
purine-containing compound salvage (GO:0043101)	2023-01-13	0.281961	0.441025	0	0	3.23456	4.09491	PNP
regulation of actomyosin structure organization (GO:0110020)	2023-01-13	0.281961	0.441025	0	0	3.23456	4.09491	ACTG1
regulation of fibrinolysis (GO:0051917)	2023-01-13	0.281961	0.441025	0	0	3.23456	4.09491	THBS1
regulation of homotypic cell-cell adhesion (GO:0034110)	2023-01-13	0.281961	0.441025	0	0	3.23456	4.09491	RDX
chondroitin sulfate catabolic process (GO:0030207)	2023-01-13	0.281961	0.441025	0	0	3.23456	4.09491	BGN
regulation of membrane repolarization (GO:0060306)	2023-01-13	0.281961	0.441025	0	0	3.23456	4.09491	YWHAE
regulation of mitotic cell cycle spindle assembly checkpoint (GO:0090266)	2023-01-13	0.281961	0.441025	0	0	3.23456	4.09491	DYNC1LI1
dermatan sulfate metabolic process (GO:0030205)	2023-01-13	0.281961	0.441025	0	0	3.23456	4.09491	BGN
DNA replication-independent nucleosome organization (GO:0034724)	2023-01-13	0.281961	0.441025	0	0	3.23456	4.09491	NASP
regulation of protein acetylation (GO:1901983)	2023-01-13	0.281961	0.441025	0	0	3.23456	4.09491	PARK7
entry into host (GO:0044409)	2023-01-13	0.281961	0.441025	0	0	3.23456	4.09491	PPIA
regulation of response to stress (GO:0080134)	2023-01-13	0.281961	0.441025	0	0	3.23456	4.09491	EIF4G1
establishment of protein localization to chromosome (GO:0070199)	2023-01-13	0.281961	0.441025	0	0	3.23456	4.09491	RUVBL2
relaxation of cardiac muscle (GO:0055119)	2023-01-13	0.281961	0.441025	0	0	3.23456	4.09491	GSN
response to muramyl dipeptide (GO:0032495)	2023-01-13	0.281961	0.441025	0	0	3.23456	4.09491	VIM
homeostasis of number of cells (GO:0048872)	2023-01-13	0.281961	0.441025	0	0	3.23456	4.09491	UBAP2L
icosanoid secretion (GO:0032309)	2023-01-13	0.281961	0.441025	0	0	3.23456	4.09491	ANXA1
spliceosomal tri-snRNP complex assembly (GO:0000244)	2023-01-13	0.281961	0.441025	0	0	3.23456	4.09491	SART3
synaptic vesicle localization (GO:0097479)	2023-01-13	0.281961	0.441025	0	0	3.23456	4.09491	KIF5B
tRNA 5'-leader removal (GO:0001682)	2023-01-13	0.281961	0.441025	0	0	3.23456	4.09491	SSB
microtubule-based transport (GO:0099111)	2023-01-13	0.281961	0.441025	0	0	3.23456	4.09491	DYNC1I2
UV-damage excision repair (GO:0070914)	2023-01-13	0.281961	0.441025	0	0	3.23456	4.09491	DDB1
mitotic DNA integrity checkpoint signaling (GO:0044774)	2023-01-13	0.281961	0.441025	0	0	3.23456	4.09491	NAE1
negative regulation by host of viral transcription (GO:0043922)	2023-01-13	0.281961	0.441025	0	0	3.23456	4.09491	PSMC3
negative regulation of adenylate cyclase activity (GO:0007194)	2023-01-13	0.281961	0.441025	0	0	3.23456	4.09491	GNAI2
negative regulation of autophagosome assembly (GO:1902902)	2023-01-13	0.281961	0.441025	0	0	3.23456	4.09491	CHMP4B
negative regulation of cell morphogenesis involved in differentiation (GO:0010771)	2023-01-13	0.281961	0.441025	0	0	3.23456	4.09491	ACTN4
negative regulation of cellular senescence (GO:2000773)	2023-01-13	0.281961	0.441025	0	0	3.23456	4.09491	YBX1
negative regulation of nucleocytoplasmic transport (GO:0046823)	2023-01-13	0.281961	0.441025	0	0	3.23456	4.09491	PARK7
negative regulation of potassium ion transport (GO:0043267)	2023-01-13	0.281961	0.441025	0	0	3.23456	4.09491	ACTN2
negative regulation of reactive oxygen species biosynthetic process (GO:1903427)	2023-01-13	0.281961	0.441025	0	0	3.23456	4.09491	PARK7
negative regulation of stem cell differentiation (GO:2000737)	2023-01-13	0.281961	0.441025	0	0	3.23456	4.09491	HNRNPU
negative regulation of substrate adhesion-dependent cell spreading (GO:1900025)	2023-01-13	0.281961	0.441025	0	0	3.23456	4.09491	ACTN4
plasma membrane tubulation (GO:0097320)	2023-01-13	0.281961	0.441025	0	0	3.23456	4.09491	EHD2
positive regulation of calcineurin-mediated signaling (GO:0106058)	2023-01-13	0.281961	0.441025	0	0	3.23456	4.09491	PTBP1
positive regulation of calcineurin-NFAT signaling cascade (GO:0070886)	2023-01-13	0.281961	0.441025	0	0	3.23456	4.09491	PTBP1
positive regulation of heterochromatin assembly (GO:0031453)	2023-01-13	0.281961	0.441025	0	0	3.23456	4.09491	TRIM28
positive regulation of mRNA metabolic process (GO:1903313)	2023-01-13	0.281961	0.441025	0	0	3.23456	4.09491	KHSRP
positive regulation of neuron migration (GO:2001224)	2023-01-13	0.281961	0.441025	0	0	3.23456	4.09491	PLAA
positive regulation of nuclear-transcribed mRNA poly(A) tail shortening (GO:0060213)	2023-01-13	0.281961	0.441025	0	0	3.23456	4.09491	PABPC1
positive regulation of protein localization to cell surface (GO:2000010)	2023-01-13	0.281961	0.441025	0	0	3.23456	4.09491	HSP90AB1
positive regulation of ruffle assembly (GO:1900029)	2023-01-13	0.281961	0.441025	0	0	3.23456	4.09491	PFN1
mRNA export from nucleus (GO:0006406)	4/107	0.282849	0.442151	0	0	1.50935	1.90607	DDX39A;DDX39B;SARNP;SRSF1
monocyte chemotaxis (GO:0002548)	1942-02-01	0.2852	0.444261	0	0	1.94182	2.43614	ANXA1;RPS19
negative regulation of protein catabolic process (GO:0042177)	1942-02-01	0.2852	0.444261	0	0	1.94182	2.43614	SF3B3;FLNA
cellular response to amino acid starvation (GO:0034198)	1974-03-01	0.285211	0.444261	0	0	1.64163	2.05947	ATP6V1A;ATP6V1B2;EIF2S1
DNA damage response, signal transduction by p53 class mediator (GO:0030330)	1974-03-01	0.285211	0.444261	0	0	1.64163	2.05947	PCNA;PRMT1;PML
mitotic nuclear division (GO:0140014)	1974-03-01	0.285211	0.444261	0	0	1.64163	2.05947	CHMP4B;FLNA;KPNB1
negative regulation of protein binding (GO:0032091)	1974-03-01	0.285211	0.444261	0	0	1.64163	2.05947	RACK1;PARK7;NES
positive regulation of developmental process (GO:0051094)	6/177	0.287171	0.44705	0	0	1.3644	1.70233	HSP90AB1;BASP1;CFL1;VPS35;PA2G4;RTN4
DNA replication (GO:0006260)	4/108	0.288477	0.448818	0	0	1.49476	1.85819	SET;MCM3;RPA1;NAP1L1
fibroblast growth factor receptor signaling pathway (GO:0008543)	1975-03-01	0.292088	0.451849	0	0	1.61875	1.9922	PTBP1;RAB14;HNRNPF
response to amino acid starvation (GO:1990928)	1975-03-01	0.292088	0.451849	0	0	1.61875	1.9922	ATP6V1A;ATP6V1B2;EIF2S1
integrin-mediated signaling pathway (GO:0007229)	1975-03-01	0.292088	0.451849	0	0	1.61875	1.9922	FN1;ZYX;MYH9
positive regulation of T cell activation (GO:0050870)	1975-03-01	0.292088	0.451849	0	0	1.61875	1.9922	PNP;ANXA1;HSPD1
positive regulation of protein modification process (GO:0031401)	7/214	0.293762	0.451849	0	0	1.31516	1.61105	PTBP1;HSP90AA1;NNMT;PPP1R7;RACK1;ERP29;PPIA
positive regulation of axonogenesis (GO:0050772)	1943-02-01	0.294559	0.451849	0	0	1.89436	2.31543	ARHGDIA;DBN1
cellular response to hormone stimulus (GO:0032870)	1976-03-01	0.298976	0.451849	0	0	1.59649	1.92759	RDX;SERPINB9;CTSB
water-soluble vitamin metabolic process (GO:0006767)	1976-03-01	0.298976	0.451849	0	0	1.59649	1.92759	NNMT;CYB5R3;MTHFD1
2-oxoglutarate metabolic process (GO:0006103)	2023-01-14	0.300032	0.451849	0	0	2.9856	3.59426	IDH1
protein localization to vacuole (GO:0072665)	2023-01-14	0.300032	0.451849	0	0	2.9856	3.59426	RTN4
protein maturation by iron-sulfur cluster transfer (GO:0097428)	2023-01-14	0.300032	0.451849	0	0	2.9856	3.59426	GLRX3
antigen processing and presentation of endogenous peptide antigen (GO:0002483)	2023-01-14	0.300032	0.451849	0	0	2.9856	3.59426	IDE
regulation of cAMP-dependent protein kinase activity (GO:2000479)	2023-01-14	0.300032	0.451849	0	0	2.9856	3.59426	PRKAR1A
regulation of chromatin organization (GO:1902275)	2023-01-14	0.300032	0.451849	0	0	2.9856	3.59426	HNRNPU
cardiolipin metabolic process (GO:0032048)	2023-01-14	0.300032	0.451849	0	0	2.9856	3.59426	PLA2G4A
cell junction maintenance (GO:0034331)	2023-01-14	0.300032	0.451849	0	0	2.9856	3.59426	DCTN1
regulation of DNA methylation-dependent heterochromatin assembly (GO:0090308)	2023-01-14	0.300032	0.451849	0	0	2.9856	3.59426	TRIM28
regulation of gastrulation (GO:0010470)	2023-01-14	0.300032	0.451849	0	0	2.9856	3.59426	RACK1
regulation of histone methylation (GO:0031060)	2023-01-14	0.300032	0.451849	0	0	2.9856	3.59426	NNMT
regulation of integrin-mediated signaling pathway (GO:2001044)	2023-01-14	0.300032	0.451849	0	0	2.9856	3.59426	FLNA
regulation of IRE1-mediated unfolded protein response (GO:1903894)	2023-01-14	0.300032	0.451849	0	0	2.9856	3.59426	HSPA5
regulation of lamellipodium organization (GO:1902743)	2023-01-14	0.300032	0.451849	0	0	2.9856	3.59426	CAPZB
coenzyme A metabolic process (GO:0015936)	2023-01-14	0.300032	0.451849	0	0	2.9856	3.59426	ACLY
covalent chromatin modification (GO:0016569)	2023-01-14	0.300032	0.451849	0	0	2.9856	3.59426	PARK7
cytoplasmic sequestering of transcription factor (GO:0042994)	2023-01-14	0.300032	0.451849	0	0	2.9856	3.59426	G3BP2
regulation of response to endoplasmic reticulum stress (GO:1905897)	2023-01-14	0.300032	0.451849	0	0	2.9856	3.59426	CLU
regulation of transcription of nucleolar large rRNA by RNA polymerase I (GO:1901836)	2023-01-14	0.300032	0.451849	0	0	2.9856	3.59426	NCL
relaxation of muscle (GO:0090075)	2023-01-14	0.300032	0.451849	0	0	2.9856	3.59426	GSN
renal absorption (GO:0070293)	2023-01-14	0.300032	0.451849	0	0	2.9856	3.59426	GSN
smooth muscle contraction (GO:0006939)	2023-01-14	0.300032	0.451849	0	0	2.9856	3.59426	ACTA2
steroid catabolic process (GO:0006706)	2023-01-14	0.300032	0.451849	0	0	2.9856	3.59426	HSD17B11
membrane repolarization during action potential (GO:0086011)	2023-01-14	0.300032	0.451849	0	0	2.9856	3.59426	YWHAE
microvillus organization (GO:0032528)	2023-01-14	0.300032	0.451849	0	0	2.9856	3.59426	EZR
monoacylglycerol metabolic process (GO:0046462)	2023-01-14	0.300032	0.451849	0	0	2.9856	3.59426	PLA2G4A
negative regulation of cartilage development (GO:0061037)	2023-01-14	0.300032	0.451849	0	0	2.9856	3.59426	EFEMP1
negative regulation of cell migration involved in sprouting angiogenesis (GO:0090051)	2023-01-14	0.300032	0.451849	0	0	2.9856	3.59426	THBS1
negative regulation of cyclase activity (GO:0031280)	2023-01-14	0.300032	0.451849	0	0	2.9856	3.59426	GNAI2
negative regulation of DNA-templated transcription, elongation (GO:0032785)	2023-01-14	0.300032	0.451849	0	0	2.9856	3.59426	HNRNPU
negative regulation of fibroblast growth factor receptor signaling pathway (GO:0040037)	2023-01-14	0.300032	0.451849	0	0	2.9856	3.59426	THBS1
negative regulation of interleukin-12 production (GO:0032695)	2023-01-14	0.300032	0.451849	0	0	2.9856	3.59426	THBS1
negative regulation of mRNA splicing, via spliceosome (GO:0048025)	2023-01-14	0.300032	0.451849	0	0	2.9856	3.59426	PTBP1
negative regulation of smooth muscle cell migration (GO:0014912)	2023-01-14	0.300032	0.451849	0	0	2.9856	3.59426	TPM1
negative regulation of translational initiation (GO:0045947)	2023-01-14	0.300032	0.451849	0	0	2.9856	3.59426	EIF3E
nuclear membrane disassembly (GO:0051081)	2023-01-14	0.300032	0.451849	0	0	2.9856	3.59426	DCTN1
nuclear migration (GO:0007097)	2023-01-14	0.300032	0.451849	0	0	2.9856	3.59426	DCTN1
nuclear pore organization (GO:0006999)	2023-01-14	0.300032	0.451849	0	0	2.9856	3.59426	RTN4
nucleoside phosphate biosynthetic process (GO:1901293)	2023-01-14	0.300032	0.451849	0	0	2.9856	3.59426	PNP
positive regulation of alpha-beta T cell differentiation (GO:0046638)	2023-01-14	0.300032	0.451849	0	0	2.9856	3.59426	PNP
positive regulation of brown fat cell differentiation (GO:0090336)	2023-01-14	0.300032	0.451849	0	0	2.9856	3.59426	HNRNPU
positive regulation of macrophage chemotaxis (GO:0010759)	2023-01-14	0.300032	0.451849	0	0	2.9856	3.59426	THBS1
positive regulation of potassium ion transmembrane transporter activity (GO:1901018)	2023-01-14	0.300032	0.451849	0	0	2.9856	3.59426	ACTN2
positive regulation of protein deacetylation (GO:0090312)	2023-01-14	0.300032	0.451849	0	0	2.9856	3.59426	NNMT
positive regulation of sodium ion transmembrane transporter activity (GO:2000651)	2023-01-14	0.300032	0.451849	0	0	2.9856	3.59426	ACTN4
positive regulation of superoxide anion generation (GO:0032930)	2023-01-14	0.300032	0.451849	0	0	2.9856	3.59426	GSTP1
positive regulation of T cell receptor signaling pathway (GO:0050862)	2023-01-14	0.300032	0.451849	0	0	2.9856	3.59426	RPS3
positive regulation of T-helper cell differentiation (GO:0045624)	2023-01-14	0.300032	0.451849	0	0	2.9856	3.59426	ANXA1
intracellular protein transmembrane transport (GO:0065002)	1944-02-01	0.303901	0.455852	0	0	1.84916	2.20245	HSPA5;HSPD1
mitotic spindle assembly (GO:0090307)	1944-02-01	0.303901	0.455852	0	0	1.84916	2.20245	FLNA;KPNB1
mRNA catabolic process (GO:0006402)	1944-02-01	0.303901	0.455852	0	0	1.84916	2.20245	RNH1;HSPA1B
negative regulation of epidermal growth factor receptor signaling pathway (GO:0042059)	1944-02-01	0.303901	0.455852	0	0	1.84916	2.20245	MVP;RAB7A
positive regulation of mRNA catabolic process (GO:0061014)	1944-02-01	0.303901	0.455852	0	0	1.84916	2.20245	KHSRP;PABPC1
positive regulation of potassium ion transmembrane transport (GO:1901381)	1944-02-01	0.303901	0.455852	0	0	1.84916	2.20245	ACTN2;FLNA
positive regulation of stress fiber assembly (GO:0051496)	1944-02-01	0.303901	0.455852	0	0	1.84916	2.20245	TPM1;PPM1F
positive regulation of tumor necrosis factor production (GO:0032760)	1977-03-01	0.305872	0.458547	0	0	1.57484	1.86553	HSPB1;CLU;THBS1
negative regulation of cytokine production (GO:0001818)	6/182	0.309026	0.463011	0	0	1.32529	1.55633	ANXA1;ANXA4;FN1;UFD1;EZR;THBS1
positive regulation of nervous system development (GO:0051962)	1945-02-01	0.31322	0.463024	0	0	1.80606	2.09657	NAP1L1;TGM2
acetyl-CoA metabolic process (GO:0006084)	2023-01-15	0.317648	0.463024	0	0	2.7722	3.17919	ACLY
androgen receptor signaling pathway (GO:0030521)	2023-01-15	0.317648	0.463024	0	0	2.7722	3.17919	DDX17
regulation of amyloid fibril formation (GO:1905906)	2023-01-15	0.317648	0.463024	0	0	2.7722	3.17919	CLU
cellular response to arsenic-containing substance (GO:0071243)	2023-01-15	0.317648	0.463024	0	0	2.7722	3.17919	VCP
cellular response to ATP (GO:0071318)	2023-01-15	0.317648	0.463024	0	0	2.7722	3.17919	HSP90B1
cellular response to estrogen stimulus (GO:0071391)	2023-01-15	0.317648	0.463024	0	0	2.7722	3.17919	SERPINB9
regulation of extracellular matrix disassembly (GO:0010715)	2023-01-15	0.317648	0.463024	0	0	2.7722	3.17919	FSCN1
clathrin coat assembly (GO:0048268)	2023-01-15	0.317648	0.463024	0	0	2.7722	3.17919	CLTC
dermatan sulfate proteoglycan biosynthetic process (GO:0050651)	2023-01-15	0.317648	0.463024	0	0	2.7722	3.17919	BGN
regulation of nuclear-transcribed mRNA catabolic process, deadenylation-dependent decay (GO:1900151)	2023-01-15	0.317648	0.463024	0	0	2.7722	3.17919	PABPC1
regulation of nuclear-transcribed mRNA poly(A) tail shortening (GO:0060211)	2023-01-15	0.317648	0.463024	0	0	2.7722	3.17919	PABPC1
embryonic cranial skeleton morphogenesis (GO:0048701)	2023-01-15	0.317648	0.463024	0	0	2.7722	3.17919	MTHFD1
engulfment of apoptotic cell (GO:0043652)	2023-01-15	0.317648	0.463024	0	0	2.7722	3.17919	THBS1
regulation of secretion (GO:0051046)	2023-01-15	0.317648	0.463024	0	0	2.7722	3.17919	ACSL3
fatty acid beta-oxidation using acyl-CoA oxidase (GO:0033540)	2023-01-15	0.317648	0.463024	0	0	2.7722	3.17919	HSD17B4
regulation of superoxide anion generation (GO:0032928)	2023-01-15	0.317648	0.463024	0	0	2.7722	3.17919	GSTP1
response to acidic pH (GO:0010447)	2023-01-15	0.317648	0.463024	0	0	2.7722	3.17919	RAB11B
GTP metabolic process (GO:0046039)	2023-01-15	0.317648	0.463024	0	0	2.7722	3.17919	IMPDH2
response to muscle stretch (GO:0035994)	2023-01-15	0.317648	0.463024	0	0	2.7722	3.17919	GSN
histone mRNA catabolic process (GO:0071044)	2023-01-15	0.317648	0.463024	0	0	2.7722	3.17919	SSB
interleukin-27-mediated signaling pathway (GO:0070106)	2023-01-15	0.317648	0.463024	0	0	2.7722	3.17919	STAT1
macrophage differentiation (GO:0030225)	2023-01-15	0.317648	0.463024	0	0	2.7722	3.17919	PARP1
T cell proliferation (GO:0042098)	2023-01-15	0.317648	0.463024	0	0	2.7722	3.17919	MSN
membrane raft organization (GO:0031579)	2023-01-15	0.317648	0.463024	0	0	2.7722	3.17919	ANXA2
membrane repolarization during cardiac muscle cell action potential (GO:0086013)	2023-01-15	0.317648	0.463024	0	0	2.7722	3.17919	YWHAE
tRNA 5'-end processing (GO:0099116)	2023-01-15	0.317648	0.463024	0	0	2.7722	3.17919	SSB
microvillus assembly (GO:0030033)	2023-01-15	0.317648	0.463024	0	0	2.7722	3.17919	EZR
modulation by host of viral genome replication (GO:0044827)	2023-01-15	0.317648	0.463024	0	0	2.7722	3.17919	PPIB
mRNA methylation (GO:0080009)	2023-01-15	0.317648	0.463024	0	0	2.7722	3.17919	NSUN2
myoblast differentiation (GO:0045445)	2023-01-15	0.317648	0.463024	0	0	2.7722	3.17919	DDX17
negative regulation of blood pressure (GO:0045776)	2023-01-15	0.317648	0.463024	0	0	2.7722	3.17919	PRCP
negative regulation of cellular component movement (GO:0051271)	2023-01-15	0.317648	0.463024	0	0	2.7722	3.17919	ACTN1
negative regulation of chondrocyte differentiation (GO:0032331)	2023-01-15	0.317648	0.463024	0	0	2.7722	3.17919	EFEMP1
negative regulation of endoplasmic reticulum stress-induced intrinsic apoptotic signaling pathway (GO:1902236)	2023-01-15	0.317648	0.463024	0	0	2.7722	3.17919	PARK7
negative regulation of mRNA processing (GO:0050686)	2023-01-15	0.317648	0.463024	0	0	2.7722	3.17919	PTBP1
negative regulation of protein processing (GO:0010955)	2023-01-15	0.317648	0.463024	0	0	2.7722	3.17919	THBS1
positive regulation of acute inflammatory response (GO:0002675)	2023-01-15	0.317648	0.463024	0	0	2.7722	3.17919	PARK7
positive regulation of chromosome organization (GO:2001252)	2023-01-15	0.317648	0.463024	0	0	2.7722	3.17919	PML
positive regulation of endothelial cell chemotaxis (GO:2001028)	2023-01-15	0.317648	0.463024	0	0	2.7722	3.17919	HSPB1
positive regulation of lyase activity (GO:0051349)	2023-01-15	0.317648	0.463024	0	0	2.7722	3.17919	PARK7
positive regulation of nuclear-transcribed mRNA catabolic process, deadenylation-dependent decay (GO:1900153)	2023-01-15	0.317648	0.463024	0	0	2.7722	3.17919	PABPC1
positive regulation of protein export from nucleus (GO:0046827)	2023-01-15	0.317648	0.463024	0	0	2.7722	3.17919	YWHAE
positive regulation of secretion (GO:0051047)	2023-01-15	0.317648	0.463024	0	0	2.7722	3.17919	ACSL3
positive regulation of sprouting angiogenesis (GO:1903672)	2023-01-15	0.317648	0.463024	0	0	2.7722	3.17919	PKM
prostanoid biosynthetic process (GO:0046457)	2023-01-15	0.317648	0.463024	0	0	2.7722	3.17919	PLA2G4A
protein hydroxylation (GO:0018126)	2023-01-15	0.317648	0.463024	0	0	2.7722	3.17919	PLOD2
protein localization to cell-cell junction (GO:0150105)	2023-01-15	0.317648	0.463024	0	0	2.7722	3.17919	ACTG1
protein localization to chromosome, telomeric region (GO:0070198)	2023-01-15	0.317648	0.463024	0	0	2.7722	3.17919	XRCC5
regulation of neuron differentiation (GO:0045664)	1979-03-01	0.319682	0.465731	0	0	1.53324	1.74855	CPNE1;CALR;YWHAG
positive regulation of cell motility (GO:2000147)	7/221	0.321802	0.468062	0	0	1.27168	1.44185	HSPA5;RDX;RACK1;ACTN4;THBS1;PPM1F;ACTG1
alpha-amino acid metabolic process (GO:1901605)	1946-02-01	0.322512	0.468062	0	0	1.76492	1.99722	MTHFD1;DDAH2
regulation of DNA metabolic process (GO:0051052)	1946-02-01	0.322512	0.468062	0	0	1.76492	1.99722	XRCC5;HNRNPD
regulation of fibroblast proliferation (GO:0048145)	1946-02-01	0.322512	0.468062	0	0	1.76492	1.99722	GSTP1;FN1
positive regulation of smooth muscle cell proliferation (GO:0048661)	1946-02-01	0.322512	0.468062	0	0	1.76492	1.99722	STAT1;THBS1
histone modification (GO:0016570)	4/114	0.322526	0.468062	0	0	1.41279	1.59867	PRMT1;RUVBL2;RUVBL1;PARK7
negative regulation of cell motility (GO:2000146)	4/114	0.322526	0.468062	0	0	1.41279	1.59867	CLIC4;DPYSL3;TPM1;VCL
regulation of cytokine production (GO:0001817)	5/150	0.326049	0.472399	0	0	1.33998	1.50172	ANXA1;IGF2BP1;IGF2BP3;IGF2BP2;GAPDH
cellular response to organic cyclic compound (GO:0071407)	5/150	0.326049	0.472399	0	0	1.33998	1.50172	RUVBL2;MSN;EZR;TGM2;HSP90B1
regulation of protein localization to plasma membrane (GO:1903076)	1980-03-01	0.32659	0.472399	0	0	1.51325	1.6934	KIF5B;CLTC;SPTBN1
response to interferon-gamma (GO:0034341)	1980-03-01	0.32659	0.472399	0	0	1.51325	1.6934	SYNCRIP;STAT1;GAPDH
skin development (GO:0043588)	1980-03-01	0.32659	0.472399	0	0	1.51325	1.6934	CLIC4;ANXA1;STMN1
lipid biosynthetic process (GO:0008610)	1980-03-01	0.32659	0.472399	0	0	1.51325	1.6934	ACLY;LPCAT1;LSS
epidermal growth factor receptor signaling pathway (GO:0007173)	1947-02-01	0.331771	0.473134	0	0	1.72562	1.90389	EFEMP1;IQGAP1
epithelial to mesenchymal transition (GO:0001837)	1947-02-01	0.331771	0.473134	0	0	1.72562	1.90389	DDX17;TRIM28
regulation of wound healing (GO:0061041)	1947-02-01	0.331771	0.473134	0	0	1.72562	1.90389	ANXA1;ACTG1
glycosphingolipid metabolic process (GO:0006687)	1947-02-01	0.331771	0.473134	0	0	1.72562	1.90389	ARSA;GLB1
positive regulation of neuron death (GO:1901216)	1947-02-01	0.331771	0.473134	0	0	1.72562	1.90389	CLU;EIF2S1
positive regulation of protein phosphorylation (GO:0001934)	11/371	0.331993	0.473134	0	0	1.1885	1.31049	XRCC6;HSP90AA1;HSP90AB1;XRCC5;RACK1;ERP29;HCLS1;IQGAP1;PARK7;PPIA;EIF4G1
activation of cysteine-type endopeptidase activity involved in apoptotic process (GO:0006919)	1981-03-01	0.333498	0.473134	0	0	1.49377	1.64034	VCP;RACK1;HSPD1
positive regulation of tumor necrosis factor superfamily cytokine production (GO:1903557)	1981-03-01	0.333498	0.473134	0	0	1.49377	1.64034	HSPB1;CLU;THBS1
positive regulation of angiogenesis (GO:0045766)	4/116	0.333947	0.473134	0	0	1.38742	1.52168	PKM;ANXA3;HSPB1;THBS1
3'-UTR-mediated mRNA destabilization (GO:0061158)	2023-01-16	0.334822	0.473134	0	0	2.58725	2.83086	KHSRP
apoptotic DNA fragmentation (GO:0006309)	2023-01-16	0.334822	0.473134	0	0	2.58725	2.83086	KPNB1
regulation of amyloid-beta clearance (GO:1900221)	2023-01-16	0.334822	0.473134	0	0	2.58725	2.83086	CLU
regulation of blood vessel endothelial cell proliferation involved in sprouting angiogenesis (GO:1903587)	2023-01-16	0.334822	0.473134	0	0	2.58725	2.83086	THBS1
regulation of ceramide biosynthetic process (GO:2000303)	2023-01-16	0.334822	0.473134	0	0	2.58725	2.83086	RACK1
regulation of hormone secretion (GO:0046883)	2023-01-16	0.334822	0.473134	0	0	2.58725	2.83086	ANXA1
regulation of interleukin-1 production (GO:0032652)	2023-01-16	0.334822	0.473134	0	0	2.58725	2.83086	ANXA1
regulation of oxidative phosphorylation (GO:0002082)	2023-01-16	0.334822	0.473134	0	0	2.58725	2.83086	VCP
epiboly involved in wound healing (GO:0090505)	2023-01-16	0.334822	0.473134	0	0	2.58725	2.83086	FLNA
regulation of systemic arterial blood pressure (GO:0003073)	2023-01-16	0.334822	0.473134	0	0	2.58725	2.83086	PRCP
filopodium assembly (GO:0046847)	2023-01-16	0.334822	0.473134	0	0	2.58725	2.83086	EZR
Golgi to endosome transport (GO:0006895)	2023-01-16	0.334822	0.473134	0	0	2.58725	2.83086	RAB14
response to organophosphorus (GO:0046683)	2023-01-16	0.334822	0.473134	0	0	2.58725	2.83086	STAT1
retrograde axonal transport (GO:0008090)	2023-01-16	0.334822	0.473134	0	0	2.58725	2.83086	KIF5B
serine family amino acid metabolic process (GO:0009069)	2023-01-16	0.334822	0.473134	0	0	2.58725	2.83086	MTHFD1
killing by host of symbiont cells (GO:0051873)	2023-01-16	0.334822	0.473134	0	0	2.58725	2.83086	GAPDH
late endosome to vacuole transport via multivesicular body sorting pathway (GO:0032511)	2023-01-16	0.334822	0.473134	0	0	2.58725	2.83086	CHMP4B
mRNA cis splicing, via spliceosome (GO:0045292)	2023-01-16	0.334822	0.473134	0	0	2.58725	2.83086	SRSF1
negative regulation of cell-substrate junction organization (GO:0150118)	2023-01-16	0.334822	0.473134	0	0	2.58725	2.83086	THBS1
negative regulation of focal adhesion assembly (GO:0051895)	2023-01-16	0.334822	0.473134	0	0	2.58725	2.83086	THBS1
negative regulation of histone modification (GO:0031057)	2023-01-16	0.334822	0.473134	0	0	2.58725	2.83086	SET
negative regulation of immune effector process (GO:0002698)	2023-01-16	0.334822	0.473134	0	0	2.58725	2.83086	RPS19
negative regulation of lyase activity (GO:0051350)	2023-01-16	0.334822	0.473134	0	0	2.58725	2.83086	GNAI2
negative regulation of natural killer cell mediated cytotoxicity (GO:0045953)	2023-01-16	0.334822	0.473134	0	0	2.58725	2.83086	SERPINB9
negative regulation of receptor signaling pathway via JAK-STAT (GO:0046426)	2023-01-16	0.334822	0.473134	0	0	2.58725	2.83086	PPP2R1A
negative regulation of release of cytochrome c from mitochondria (GO:0090201)	2023-01-16	0.334822	0.473134	0	0	2.58725	2.83086	CLU
negative regulation of telomere maintenance (GO:0032205)	2023-01-16	0.334822	0.473134	0	0	2.58725	2.83086	PARP1
negative regulation of type I interferon-mediated signaling pathway (GO:0060339)	2023-01-16	0.334822	0.473134	0	0	2.58725	2.83086	SAMHD1
neuron projection organization (GO:0106027)	2023-01-16	0.334822	0.473134	0	0	2.58725	2.83086	DCTN1
positive regulation of collagen biosynthetic process (GO:0032967)	2023-01-16	0.334822	0.473134	0	0	2.58725	2.83086	VIM
positive regulation of endothelial cell apoptotic process (GO:2000353)	2023-01-16	0.334822	0.473134	0	0	2.58725	2.83086	THBS1
positive regulation of syncytium formation by plasma membrane fusion (GO:0060143)	2023-01-16	0.334822	0.473134	0	0	2.58725	2.83086	EHD2
protein localization to endoplasmic reticulum (GO:0070972)	2023-01-16	0.334822	0.473134	0	0	2.58725	2.83086	HSPA5
protein localization to microtubule organizing center (GO:1905508)	2023-01-16	0.334822	0.473134	0	0	2.58725	2.83086	DCTN2
regulation of cyclin-dependent protein serine/threonine kinase activity (GO:0000079)	1982-03-01	0.340402	0.480504	0	0	1.47478	1.58927	CDC37;IPO7;IPO5
ephrin receptor signaling pathway (GO:0048013)	1982-03-01	0.340402	0.480504	0	0	1.47478	1.58927	ACTR3;ACTR2;ACTG1
regulation of protein metabolic process (GO:0051246)	1948-02-01	0.340995	0.480567	0	0	1.68802	1.81612	HSP90AB1;VPS35
histone H4 acetylation (GO:0043967)	1948-02-01	0.340995	0.480567	0	0	1.68802	1.81612	RUVBL2;RUVBL1
positive regulation of endocytosis (GO:0045807)	1948-02-01	0.340995	0.480567	0	0	1.68802	1.81612	HNRNPK;CLU
regulation of protein binding (GO:0043393)	4/118	0.345387	0.485082	0	0	1.36294	1.44892	RACK1;PARK7;IDE;NES
aminoglycan biosynthetic process (GO:0006023)	1949-02-01	0.350178	0.485082	0	0	1.65202	1.73348	UGDH;HSPG2
regulation of stress-activated MAPK cascade (GO:0032872)	1949-02-01	0.350178	0.485082	0	0	1.65202	1.73348	GSTP1;PPIA
response to glucose (GO:0009749)	1949-02-01	0.350178	0.485082	0	0	1.65202	1.73348	RACK1;THBS1
negative regulation of catabolic process (GO:0009895)	1949-02-01	0.350178	0.485082	0	0	1.65202	1.73348	SF3B3;FLNA
negative regulation of cell projection organization (GO:0031345)	1949-02-01	0.350178	0.485082	0	0	1.65202	1.73348	DPYSL3;FKBP4
positive regulation of reactive oxygen species metabolic process (GO:2000379)	1949-02-01	0.350178	0.485082	0	0	1.65202	1.73348	GSTP1;THBS1
cilium organization (GO:0044782)	7/228	0.350263	0.485082	0	0	1.23095	1.29136	ACTR3;EHD2;ARF4;ACTR2;RAB1A;GSN;FLNA
activation of protein kinase A activity (GO:0034199)	2023-01-17	0.351565	0.485082	0	0	2.42542	2.53544	PRKAR1A
amyloid-beta metabolic process (GO:0050435)	2023-01-17	0.351565	0.485082	0	0	2.42542	2.53544	IDE
regulation of cholesterol biosynthetic process (GO:0045540)	2023-01-17	0.351565	0.485082	0	0	2.42542	2.53544	KPNB1
regulation of establishment of endothelial barrier (GO:1903140)	2023-01-17	0.351565	0.485082	0	0	2.42542	2.53544	VCL
regulation of leukocyte migration (GO:0002685)	2023-01-17	0.351565	0.485082	0	0	2.42542	2.53544	ANXA1
DNA biosynthetic process (GO:0071897)	2023-01-17	0.351565	0.485082	0	0	2.42542	2.53544	PPIA
DNA replication checkpoint signaling (GO:0000076)	2023-01-17	0.351565	0.485082	0	0	2.42542	2.53544	NAE1
regulation of receptor recycling (GO:0001919)	2023-01-17	0.351565	0.485082	0	0	2.42542	2.53544	ANXA2
regulation of stem cell proliferation (GO:0072091)	2023-01-17	0.351565	0.485082	0	0	2.42542	2.53544	HNRNPU
gliogenesis (GO:0042063)	2023-01-17	0.351565	0.485082	0	0	2.42542	2.53544	ANXA1
histone H2A monoubiquitination (GO:0035518)	2023-01-17	0.351565	0.485082	0	0	2.42542	2.53544	DDB1
histone H2A ubiquitination (GO:0033522)	2023-01-17	0.351565	0.485082	0	0	2.42542	2.53544	DDB1
response to purine-containing compound (GO:0014074)	2023-01-17	0.351565	0.485082	0	0	2.42542	2.53544	STAT1
reverse cholesterol transport (GO:0043691)	2023-01-17	0.351565	0.485082	0	0	2.42542	2.53544	CLU
ruffle organization (GO:0031529)	2023-01-17	0.351565	0.485082	0	0	2.42542	2.53544	TPM1
negative regulation of ATP metabolic process (GO:1903579)	2023-01-17	0.351565	0.485082	0	0	2.42542	2.53544	PARP1
negative regulation of cell aging (GO:0090344)	2023-01-17	0.351565	0.485082	0	0	2.42542	2.53544	YBX1
negative regulation of chemokine production (GO:0032682)	2023-01-17	0.351565	0.485082	0	0	2.42542	2.53544	GSTP1
negative regulation of peptidyl-threonine phosphorylation (GO:0010801)	2023-01-17	0.351565	0.485082	0	0	2.42542	2.53544	EIF4G1
negative regulation of phagocytosis (GO:0050765)	2023-01-17	0.351565	0.485082	0	0	2.42542	2.53544	RACK1
negative regulation of vascular associated smooth muscle cell proliferation (GO:1904706)	2023-01-17	0.351565	0.485082	0	0	2.42542	2.53544	TPM1
negative regulation of viral entry into host cell (GO:0046597)	2023-01-17	0.351565	0.485082	0	0	2.42542	2.53544	GSN
positive regulation of blood coagulation (GO:0030194)	2023-01-17	0.351565	0.485082	0	0	2.42542	2.53544	THBS1
positive regulation of collagen metabolic process (GO:0010714)	2023-01-17	0.351565	0.485082	0	0	2.42542	2.53544	VIM
positive regulation of dendrite extension (GO:1903861)	2023-01-17	0.351565	0.485082	0	0	2.42542	2.53544	PLAA
positive regulation of DNA replication (GO:0045740)	2023-01-17	0.351565	0.485082	0	0	2.42542	2.53544	PCNA
positive regulation of heart rate (GO:0010460)	2023-01-17	0.351565	0.485082	0	0	2.42542	2.53544	TPM1
positive regulation of muscle hypertrophy (GO:0014742)	2023-01-17	0.351565	0.485082	0	0	2.42542	2.53544	PARP1
positive regulation of stem cell proliferation (GO:2000648)	2023-01-17	0.351565	0.485082	0	0	2.42542	2.53544	HNRNPU
positive regulation of telomere capping (GO:1904355)	2023-01-17	0.351565	0.485082	0	0	2.42542	2.53544	HNRNPD
positive regulation of transcription of Notch receptor target (GO:0007221)	2023-01-17	0.351565	0.485082	0	0	2.42542	2.53544	STAT1
protein heterooligomerization (GO:0051291)	2023-01-17	0.351565	0.485082	0	0	2.42542	2.53544	MAT2A
spindle assembly (GO:0051225)	1984-03-01	0.354194	0.488455	0	0	1.43822	1.49274	RPS3;FLNA;KPNB1
negative regulation of ERK1 and ERK2 cascade (GO:0070373)	1950-02-01	0.359317	0.494591	0	0	1.61751	1.65561	GSTP1;EZR
central nervous system development (GO:0007417)	8/268	0.361843	0.494591	0	0	1.19577	1.21556	MARCKS;GSN;UGP2;GSTP1;RAB18;CAPG;HSPG2;NES
apoptotic process (GO:0006915)	7/231	0.362548	0.494591	0	0	1.21428	1.232	PARP1;PPP2R1A;NAE1;PPIA;GAPDH;RTN4;HSPD1
cellular response to interferon-gamma (GO:0071346)	4/121	0.362557	0.494591	0	0	1.32778	1.34713	SYNCRIP;STAT1;GAPDH;PML
cellular response to growth factor stimulus (GO:0071363)	5/158	0.365906	0.494591	0	0	1.26939	1.27622	EEF1A1;ANXA1;RACK1;HSPB1;IQGAP1
cellular response to starvation (GO:0009267)	5/158	0.365906	0.494591	0	0	1.26939	1.27622	ATP6V1A;HSPA8;HSPA5;ATP6V1B2;EIF2S1
organonitrogen compound biosynthetic process (GO:1901566)	5/158	0.365906	0.494591	0	0	1.26939	1.27622	GSTP1;PLA2G4C;LPCAT2;LPCAT1;PLA2G4A
3'-UTR-mediated mRNA stabilization (GO:0070935)	2023-01-18	0.367887	0.494591	0	0	2.28263	2.28259	YBX3
regulation of brown fat cell differentiation (GO:0090335)	2023-01-18	0.367887	0.494591	0	0	2.28263	2.28259	HNRNPU
regulation of dendrite extension (GO:1903859)	2023-01-18	0.367887	0.494591	0	0	2.28263	2.28259	PLAA
cellular response to alkaloid (GO:0071312)	2023-01-18	0.367887	0.494591	0	0	2.28263	2.28259	TGM2
regulation of establishment or maintenance of cell polarity (GO:0032878)	2023-01-18	0.367887	0.494591	0	0	2.28263	2.28259	RACK1
cellular response to dsRNA (GO:0071359)	2023-01-18	0.367887	0.494591	0	0	2.28263	2.28259	NPM1
cellular response to pH (GO:0071467)	2023-01-18	0.367887	0.494591	0	0	2.28263	2.28259	RAB11B
chromatin disassembly (GO:0031498)	2023-01-18	0.367887	0.494591	0	0	2.28263	2.28259	SET
regulation of multicellular organism growth (GO:0040014)	2023-01-18	0.367887	0.494591	0	0	2.28263	2.28259	PPIB
DNA strand elongation (GO:0022616)	2023-01-18	0.367887	0.494591	0	0	2.28263	2.28259	MCM3
epithelial structure maintenance (GO:0010669)	2023-01-18	0.367887	0.494591	0	0	2.28263	2.28259	STRAP
establishment of vesicle localization (GO:0051650)	2023-01-18	0.367887	0.494591	0	0	2.28263	2.28259	KIF5B
regulation of telomere maintenance via telomere lengthening (GO:1904356)	2023-01-18	0.367887	0.494591	0	0	2.28263	2.28259	PARP1
regulation of transcription by RNA polymerase I (GO:0006356)	2023-01-18	0.367887	0.494591	0	0	2.28263	2.28259	FLNA
regulation of transforming growth factor beta production (GO:0071634)	2023-01-18	0.367887	0.494591	0	0	2.28263	2.28259	FN1
release of cytochrome c from mitochondria (GO:0001836)	2023-01-18	0.367887	0.494591	0	0	2.28263	2.28259	CLU
response to axon injury (GO:0048678)	2023-01-18	0.367887	0.494591	0	0	2.28263	2.28259	DPYSL3
interleukin-6-mediated signaling pathway (GO:0070102)	2023-01-18	0.367887	0.494591	0	0	2.28263	2.28259	STAT1
intermediate filament organization (GO:0045109)	2023-01-18	0.367887	0.494591	0	0	2.28263	2.28259	VIM
intracellular estrogen receptor signaling pathway (GO:0030520)	2023-01-18	0.367887	0.494591	0	0	2.28263	2.28259	DDX17
maintenance of gastrointestinal epithelium (GO:0030277)	2023-01-18	0.367887	0.494591	0	0	2.28263	2.28259	STRAP
T cell migration (GO:0072678)	2023-01-18	0.367887	0.494591	0	0	2.28263	2.28259	MSN
melanosome transport (GO:0032402)	2023-01-18	0.367887	0.494591	0	0	2.28263	2.28259	RAB11B
microtubule depolymerization (GO:0007019)	2023-01-18	0.367887	0.494591	0	0	2.28263	2.28259	STMN1
tRNA metabolic process (GO:0006399)	2023-01-18	0.367887	0.494591	0	0	2.28263	2.28259	SSB
negative regulation of fibroblast proliferation (GO:0048147)	2023-01-18	0.367887	0.494591	0	0	2.28263	2.28259	GSTP1
negative regulation of Rho protein signal transduction (GO:0035024)	2023-01-18	0.367887	0.494591	0	0	2.28263	2.28259	STMN1
negative regulation of tumor necrosis factor-mediated signaling pathway (GO:0010804)	2023-01-18	0.367887	0.494591	0	0	2.28263	2.28259	GSTP1
nitric oxide mediated signal transduction (GO:0007263)	2023-01-18	0.367887	0.494591	0	0	2.28263	2.28259	DDAH2
nucleosome disassembly (GO:0006337)	2023-01-18	0.367887	0.494591	0	0	2.28263	2.28259	SET
pigment granule transport (GO:0051904)	2023-01-18	0.367887	0.494591	0	0	2.28263	2.28259	RAB11B
positive regulation of amyloid-beta formation (GO:1902004)	2023-01-18	0.367887	0.494591	0	0	2.28263	2.28259	CLU
positive regulation of cardiac muscle hypertrophy (GO:0010613)	2023-01-18	0.367887	0.494591	0	0	2.28263	2.28259	PARP1
positive regulation of cell cycle phase transition (GO:1901989)	2023-01-18	0.367887	0.494591	0	0	2.28263	2.28259	NPM1
positive regulation of cell migration involved in sprouting angiogenesis (GO:0090050)	2023-01-18	0.367887	0.494591	0	0	2.28263	2.28259	ANXA1
positive regulation of extracellular matrix organization (GO:1903055)	2023-01-18	0.367887	0.494591	0	0	2.28263	2.28259	FSCN1
positive regulation of phosphoprotein phosphatase activity (GO:0032516)	2023-01-18	0.367887	0.494591	0	0	2.28263	2.28259	HSP90AB1
protein localization to centrosome (GO:0071539)	2023-01-18	0.367887	0.494591	0	0	2.28263	2.28259	DCTN2
regulation of Ras protein signal transduction (GO:0046578)	1986-03-01	0.36795	0.494591	0	0	1.40342	1.40315	ARHGDIA;ARHGDIB;RDX
negative regulation of phosphorylation (GO:0042326)	1986-03-01	0.36795	0.494591	0	0	1.40342	1.40315	HNRNPU;PARK7;PPIA
blood circulation (GO:0008015)	1951-02-01	0.368408	0.494591	0	0	1.58442	1.58215	CYB5R3;STAT1
regulation of interleukin-12 production (GO:0032655)	1951-02-01	0.368408	0.494591	0	0	1.58442	1.58215	THBS1;HSPD1
regulation of smoothened signaling pathway (GO:0008589)	1951-02-01	0.368408	0.494591	0	0	1.58442	1.58215	VCP;RACK1
gonad development (GO:0008406)	1951-02-01	0.368408	0.494591	0	0	1.58442	1.58215	BASP1;CSDE1
mesenchymal cell differentiation (GO:0048762)	1951-02-01	0.368408	0.494591	0	0	1.58442	1.58215	DDX17;TRIM28
regulation of anatomical structure morphogenesis (GO:0022603)	4/123	0.373997	0.501838	0	0	1.30533	1.2838	RNH1;CAPZB;CFL1;PDLIM5
ameboidal-type cell migration (GO:0001667)	1952-02-01	0.377448	0.505182	0	0	1.55265	1.51279	PDLIM1;ANXA6
regulation of intrinsic apoptotic signaling pathway (GO:2001242)	1952-02-01	0.377448	0.505182	0	0	1.55265	1.51279	RACK1;P4HB
response to peptide hormone (GO:0043434)	1952-02-01	0.377448	0.505182	0	0	1.55265	1.51279	ANXA1;STAT1
positive regulation of protein localization to cell periphery (GO:1904377)	1952-02-01	0.377448	0.505182	0	0	1.55265	1.51279	KIF5B;SPTBN1
protein homotetramerization (GO:0051289)	1952-02-01	0.377448	0.505182	0	0	1.55265	1.51279	ALDOA;SAMHD1
fatty acid metabolic process (GO:0006631)	4/124	0.379711	0.505463	0	0	1.29439	1.25341	ACLY;FASN;ACSL4;ACSL3
regulation of tumor necrosis factor production (GO:0032680)	4/124	0.379711	0.505463	0	0	1.29439	1.25341	GSTP1;HSPB1;CLU;THBS1
negative regulation of intracellular signal transduction (GO:1902532)	6/198	0.380379	0.505463	0	0	1.21385	1.17329	STAT1;GSTP1;CPNE1;RACK1;PEBP1;THBS1
positive regulation of neuron projection development (GO:0010976)	1988-03-01	0.381653	0.505463	0	0	1.37026	1.31989	CAPRIN1;DPYSL3;DBN1
aspartate family amino acid metabolic process (GO:0009066)	2023-01-19	0.383799	0.505463	0	0	2.15571	2.06439	MTHFD1
regulation of autophagy of mitochondrion (GO:1903146)	2023-01-19	0.383799	0.505463	0	0	2.15571	2.06439	PARK7
regulation of cell-cell adhesion mediated by cadherin (GO:2000047)	2023-01-19	0.383799	0.505463	0	0	2.15571	2.06439	PPM1F
carbohydrate derivative catabolic process (GO:1901136)	2023-01-19	0.383799	0.505463	0	0	2.15571	2.06439	SAMHD1
regulation of centriole replication (GO:0046599)	2023-01-19	0.383799	0.505463	0	0	2.15571	2.06439	NPM1
cardiac muscle cell contraction (GO:0086003)	2023-01-19	0.383799	0.505463	0	0	2.15571	2.06439	GSN
regulation of collagen biosynthetic process (GO:0032965)	2023-01-19	0.383799	0.505463	0	0	2.15571	2.06439	VIM
cellular response to glucagon stimulus (GO:0071377)	2023-01-19	0.383799	0.505463	0	0	2.15571	2.06439	PRKAR1A
diol metabolic process (GO:0034311)	2023-01-19	0.383799	0.505463	0	0	2.15571	2.06439	HSP90AA1
establishment of melanosome localization (GO:0032401)	2023-01-19	0.383799	0.505463	0	0	2.15571	2.06439	RAB11B
regulation of RIG-I signaling pathway (GO:0039535)	2023-01-19	0.383799	0.505463	0	0	2.15571	2.06439	UFD1
establishment of skin barrier (GO:0061436)	2023-01-19	0.383799	0.505463	0	0	2.15571	2.06439	STMN1
ethanol metabolic process (GO:0006067)	2023-01-19	0.383799	0.505463	0	0	2.15571	2.06439	ALDH1A1
regulation of synaptic vesicle exocytosis (GO:2000300)	2023-01-19	0.383799	0.505463	0	0	2.15571	2.06439	RAB5A
folic acid metabolic process (GO:0046655)	2023-01-19	0.383799	0.505463	0	0	2.15571	2.06439	MTHFD1
regulation of water loss via skin (GO:0033561)	2023-01-19	0.383799	0.505463	0	0	2.15571	2.06439	STMN1
response to ATP (GO:0033198)	2023-01-19	0.383799	0.505463	0	0	2.15571	2.06439	HSP90B1
heparan sulfate proteoglycan biosynthetic process (GO:0015012)	2023-01-19	0.383799	0.505463	0	0	2.15571	2.06439	UGDH
vesicle transport along actin filament (GO:0030050)	2023-01-19	0.383799	0.505463	0	0	2.15571	2.06439	ACTN4
negative regulation of T cell receptor signaling pathway (GO:0050860)	2023-01-19	0.383799	0.505463	0	0	2.15571	2.06439	EZR
neuromuscular process (GO:0050905)	2023-01-19	0.383799	0.505463	0	0	2.15571	2.06439	DCTN1
pore complex assembly (GO:0046931)	2023-01-19	0.383799	0.505463	0	0	2.15571	2.06439	RTN4
positive regulation of actin cytoskeleton reorganization (GO:2000251)	2023-01-19	0.383799	0.505463	0	0	2.15571	2.06439	HCLS1
positive regulation of focal adhesion assembly (GO:0051894)	2023-01-19	0.383799	0.505463	0	0	2.15571	2.06439	PPM1F
positive regulation of macrophage migration (GO:1905523)	2023-01-19	0.383799	0.505463	0	0	2.15571	2.06439	THBS1
positive regulation of mitochondrial fission (GO:0090141)	2023-01-19	0.383799	0.505463	0	0	2.15571	2.06439	VPS35
positive regulation of oxidoreductase activity (GO:0051353)	2023-01-19	0.383799	0.505463	0	0	2.15571	2.06439	PARK7
[truncated: 635 more rows]
