# Supplementary material for: Endothelial lipid droplets suppress eNOS to link high fat consumption to blood pressure elevation
Source: J Clin Invest. 2023 Dec 15;133(24):e173160. doi: 10.1172/JCI173160 (PMC10721151; doi:10.1172/JCI173160)
Supplement: Supporting data values [file jci-133-173160-s176.xlsx]

## Sheet: Figure1
	Figure 1B
		HFD													HSD						HFD+HSD
	D1	4.019	5.78	0.798	0.202	2.134	11.74	9.946	9.452	1.139	2.599	16.806		D1	7.177	6.565	4.788	8.23		D1	14.042	16.461	14.41	15.146
	D2	1.72	-0.406	1.229	4.066	7.772	11.313	8.473	6.96	6.676	2.447	-2.785		D2	15.709	4.451	8.832	11.883		D2	10.714	18.322	15.157	15.789
	D3	0.016	2.626	0.405	8.776	10.021	10.403	7.342	6.575	9.299	6.944	0.33		D3	16.92	7.219	11.443	12.856		D3	15.518	18.061	16.507	17.779
	D4	0.615	5.191	2.522	6.934	9.656	12.929	10.38	8.133	11.555	5.95	-1.853		D4	23.067	6.13	10.661	13.09		D4	20.285	18.653	16.651	16.54
	D5	4.053	1.873	4.13	5.859	13.391	14.568	9.634	7.893	10.967	4.721	2.552		D5	17.183	5.661	7.15	10.024		D5	14.106	20.042	16.087	15.529
	D6	1.182	10.207	4.551	6.689	7.388	20.694	11.8	5.286	12.003	6.511	-1.901		D6	14.75	10.727	7.535	9.603		D6	13.237	19.811	17.433	15.241
	D7	1.695	4.115	2.161	3.414	9.209	17.932	11.293	7.338	9.163	4.109	3.153		D7	10.14	8.67	9.185	6.928		D7	10.773	21.388	16.547	15.842
	Figure 1C
	Pre-gavage	Post-gavage
	1.844	46.381
	1.341	34.675
	0.667	39.301
	1.091	70.498
	0.057	127.6
		81.824
		86.551
	Figure 1D			Figure 1F
	NC	HFD		WT	ECKO
	0.543	129.163		0.982	0.289
	0.285	85.099		1.044	0.103
	1.151	52.62		0.974	0.251
	0.028	175.22		1.001	0.135
	2.992	31.775
	Figure 1G
	Portal vein			Soleus			Heart			Retina
	WT	ECKO		WT	ECKO		WT	ECKO		WT	ECKO
	0.592	17.603		1.075	123.577		0.782	4.176		0.083	44.468
	1.837	5.941		0.683	88.163		1.143	2.593		3.059	64.327
	0.611	9.525		0.911	71.837		0.799	3.077		0.854	72.905
	0.959	5.873		1.331	201.268		1.277	3.033		0.004	84.642
					183.122
	Figure 1H
	WT_NC	ECKO_NC	WT_HFD	ECKO_HFD
	83.7	112	100.9	111.2
	114.8	102.9	116.1	103.9
	108.8	111.8	121	106.8
	113.4	120.4	126.4	122.7
	103.7	110.1	121.2	104.7
	102.6	108.5	108.3	115.8
	128.8	139.5	123.8	109.1
	100.4	133.6	118.4	127.9
	109.6	116	103.4	128.5
		121.4		126.9
		111.8		109.5
		128.2		114.7

## Sheet: Figure2
	Figure 2A			Figure 2B			Figure 2C				Figure 2D
	WT	ECKO		WT	ECKO		WT_NC	ECKO_NC	WT_HFD		WT_NC	ECKO_NC
	0.9764	0.5874		1.2909	0.5759		16.6	15.1	15.8		141.6	93.2
	0.9815	0.7118		1.0679	0.6285		20.2	10.9	10.8		245.1	89.1
	1.042	0.6444		1.0073	0.8041		26.5	13.9	15.5		135.4	115.6
	1.0191	0.4817		1.1305	0.8843		23.3	19.8	12.5		275.3	39.3
				1.0723	0.9014		16.9	10.7	11.7		138.1	138.5
				1.11	0.9197		32.1	18	10.8
				1.0285	0.6013		28.59	6.97	13.37
				1.2035	0.779		11.36	9.06	2.94
				0.6913	1.1187		29.12	6.91	6.83
				0.7438	0.7301		16.78		1.62
				0.987	0.6839				0.31
				0.7606	1.0482				5.73
				0.868	0.665
				0.9879	0.3059
				1.0312	0.4569
				1.0193	0.7967
	Figure 2E
		WT					ECKO
	10-9 Ach	96.2	101	97.2	100.8	107.6	108.7	86.1	119.1	107.1	98.5	115.7
	10-8 Ach	83.4	88.9	60.1	98	71.4	107.3	68.2	121.3	92.6	82.8	121.6
	10-7 Ach	11.5	20.3	13.3	40.1	12	43.7	6.8	50.5	34.3	31.5	58
	10-6 Ach	-3.3	5.2	7.7	2.1	4.3	41.8	13.7	22.2	20	5.6	41.6
	10-5 Ach	1	-5.8	11.5	-3.9	9.9	47	14.5	14.8	0.6	3.2	15.7
	10-4 Ach	-16.8	-4.7	2.9	-3.9	-2.4	24.6	-2.4	10.3	-3.1	1.4	3.8

## Sheet: Figure3
	Figure 3B
	WT	ECKO
	13.2	23.1
	12.8	18.3
	10.9	16.1
	8	15.8
	7.8	14.2
	7.1	13.2
	7.1	8.6
	8.8	10.7
	Figure 3D					ED Figure 3E			ED Figure 10F
	Cholesterol					TG			FFA
		0	3	10		WT	ECKO		WT	ECKO
	WT	78.63	293.81	541.47		178.6	141.8		0.45	0.64
		71.89	289.84	561.64		91.2	196.8		0.26	0.57
		80.66	302.97	437.88		86.2	80		0.38	0.3
		79.85	295.15	498.07		89	311		0.33	0.44
		71.62	239.39	547.06		214	120.2		0.45	0.43
		83	294.97	569.06		151	283		0.42	0.3
		60.7	278.49			180.6	149.6		0.5	0.27
		65.04	150.34	342.6		75.2			0.25
	ECKO	83.61	248.12	489.76
		79.64	261.42	574.11
		79.18	310.44	519.72
		125.74	297.17	651.4
		72.47	197.46
		72.77	159.75	511.29
		60.78	160.58	419.62

## Sheet: Figure4
	Figure 4B
		siCTL			siATGL_D1			siATGL_D2			siATGL_D3			siATGL_D4
	ATGL	1.0805	1.22009	0.699413	0.07268	0.072947	0.075349	0.085829	0.093124	0.122954	0.102633	0.098647	0.088168	0.156519	0.113222	0.106021
	eNOS	1.19323	1.00421	0.802565	0.55807	0.42537	0.598679	0.388922	0.409532	0.450716	0.470755	0.462769	0.476549	0.366748	0.247765	0.245735
	Figure 4D
	siCTL	siATGL	siCTL_Forskolin	siATGL_Forskolin	siCTL_iDgat1	siATGL_iDgat1
	1	0.528	0.961	0.954	0.948	0.983
	1	0.649	1.153	1.192	1.073	1.211
	1	0.609	0.905	0.833	0.966	0.977

## Sheet: Figure5
	Figure 5D
		siC								siATGL
	0h	0.682442	0.837529	1.33798	1.14205	0.779082	0.765724	1.2312	1.224	0.796449	1.10579	0.621014	0.690563	0.734395	0.961857	0.701944	1.02488
	6h	0.667628	0.824372	0.735959	0.977458	0.763844	0.887233	0.829457	0.898597	0.473856	0.404145	0.510807	0.492355	0.37084	0.442516	0.528176	1.0561
	24h	0.975017	0.933168	0.834905	1.22181	0.902558	0.873538	0.953786	1.18958	0.411987	0.575216	0.595574	0.691919	0.392919	0.631066	0.406836	0.827651
	48h	0.900029	1.23131	0.829874	1.10691	0.767431	1.23231	0.978914	1.09935	0.310188	0.534597	0.647472	0.444886	0.464316	0.5358	0.741909	0.577999

## Sheet: Figure6
	Figure 6C			Figure 6E			Figure 6F
	siCTL	siATGL		WT	ECKO		siC	siATGL	siC_siMCP1	siATGL_siMCP1
	0.739672	2.80496		50.9	579.6		1.21202	0.721246	1.03015	0.967136
	0.946238	3.99254		33.6	1060		0.958082	0.563665	1.01156	1.06426
	1.31409	5.22365		54.5	4878.8		0.829894	0.56514	0.901521	0.937671
	0.858687	8.28238		22.5	97.2
	0.868695	5.90488		12.1	3876.8
	1.27262	4.56413		12.4	362.2
				13	230.6
				12	241.3
				50.9
				24.9

## Sheet: Figure7
	Figure 7A						Figure 7B
	Portal vein			Soleus
	DMSO	iDgat1		DMSO	iDgat1		WT	ECKO	WT_iDgat1	ECKO_iDgat1
	12.211	0.5919		27.4726	1.0732		1.287	0.2705	0.7515	0.7154
	6.212	1.8374		42.1873	0.6829		0.951	0.4259	0.7976	1.2998
	7.3198	0.6114		38.6157	0.9896		0.762	0.4194	1.3396	1.1947
	8.7263	0.9594		21.2767	1.254
				28.8726
	Figure 7C
	WT		ECKO
	DMSO	iDgat1	DMSO	iDgat1
	6.2278	4.0031	2.2785	6.6065
	12.1519	7.9226	-0.4304	4.1806
	9.2911	10.0129	1.5696	9.3419
			3.37	5.3161
	Figure 7D
	Portal vein			Soleus
	DMSO	iDgat1		DMSO	iDgat1
	9.273	0.009		38.13	1.074
	18.773	1.325		28.413	0.68
	15.123	0.682		20.651	0.965
	19.311	1.1		29.31	1.281
	15.188	1.884
	Figure 7F
		Vehicle					iDgat
	HFD+HSD_D1	20.35	3.481	10.977	9.756	12.967	4.707	1.711	0.839	7.375	7.376
	HFD+HSD_D2	16.039	8.135	10.918	10.111	8.592	6.492	2.74	1.159	7.684	7.404
	HFD+HSD_D3	18.15	18.202	17.864	8.738	10.471	7.777	4.464	5.077	8.848	6.559
	Figure 7G
		Vehicle					iDgat
	NC	117.651	119.704	120.852	123.233	122.036	114.986	125.053	123.759	115.61	122.647
	HFD+HSD	135.831	129.643	134.105	132.768	132.713	121.311	128.024	126.118	123.579	129.76

## Sheet: SFigure1
	S Fig1b
	NC	HFD	HSD	HFD+HSD
	120.589	121.029	127.07	130.67
	122.733	127.535	121.559	134.472
	123.64	126.393	120.27	133.806
	109.744	116.079	122.534	122.888
	121.093	131.025		131.794
	110.658			125.442
	113.877			133.469
	111.075			127.72
	112.034			128.22
	ED Fig1c
	HFD	2.92	4.34	0.53	-0.48	2.4						NC	HFD	HSD	HFD+HSD
		0.93	-1.75	0.94	1.26	7.31						94.7971	95.413	104.976	101.262
		-0.17	2.55	1.14	5.53	8.7						98.5444	101.856	102.852	103.395
		0.75	5.47	2.93	4.29	7.93						98.432	101.043	98.3871	104.777
		2.96	1.65	3.89	3.66	11.04						90.3509	94.2765	98.5532	98.9674
		-0.53	7	4.06	4.06	4.3						96.1962	103.961		102.258
		0.06	-0.11	1.03	2.08	6.84						91.8449			102.919
												99.9931			111.664
	HSD	5.36	4.85	3	6.56							92.6767			102.632
		13.04	2.72	6	9.55							90.4537			101.854
		11.74	5.65	8.41	10.51
		19.68	0.7	7.03	10.44
		13.66	0.47	3.73	7.43
		12.14	4.88	4.17	7.25
		8.44	2.59	5.21	4.86
	HFD+HSD	-1.2	-6.14	-0.57	2.34	-0.65	11.19	9.6	9.32	11.09
		0.46	3.43	-0.43	9.67	-0.03	8.6	11.17	10.1	10.41
		6.29	9.67	5.54	7.53	4.72	12.21	10.55	10.44	12.52
		5.03	7.18	7.06	9.17	8.57	16.28	10.92	9.88	11.73
		6.87	3.1	5.76	8.67	5.6	9.55	12.34	9.68	11.1
		6.72	3.29	5.86	8.84	6.64	9.32	11.44	10.58	10.42
		7.42	1.01	7.51	8.86	4.78	8	13.11	9.2	11.22
	ED Fig1d
	HFD	3.26	5.31	1.05	0.15	2.57						NC	HFD	HSD	HFD+HSD
		1.17	-0.69	1.44	3.01	7.84						108.407	109.206	116.829	116.833
		-0.23	2.99	1.13	7.48	9.65						111.655	116.038	112.875	120.434
		0.36	5.6	3.03	5.82	9.1						111.889	114.851	110.215	120.26
		3.2	2.01	4.3	4.94	12.49						100.847	106.208	111.33	111.839
		0.09	8.87	4.53	5.58	6.23						109.516	118.683		118.147
		0.57	2.45	1.81	2.99	8.36						102.168			115.189
												107.363			123.484
	HSD	6.18	5.7	3.83	7.46							102.723			116.352
		14.1	3.57	7.38	10.7							101.995			116.065
		14.21	6.47	9.93	11.79
		21.11	3.73	8.88	11.78
		15.44	3.35	5.48	8.73
		13.42	8.08	5.9	8.41
		9.12	5.92	7.26	5.97
	HFD+HSD	-0.23	-2.98	0.91	4.12	1.8	12.69	13.52	12.08	13.44
		1.15	7.12	1.45	11.85	2.3	9.73	15.27	12.92	13.4
		7.85	13.73	7.68	9.88	7.29	13.95	14.82	13.77	15.41
		7.01	11.03	9.22	11.5	10.96	18.39	15.27	13.59	14.41
		8.92	6.96	7.66	11.11	8.17	11.99	16.67	13.23	13.62
		8.92	7.04	7.86	11.36	9.51	11.41	16.12	14.36	13.11
		9.43	5.13	9.43	11.12	7.22	9.36	17.72	13.19	13.8
	ED Fig1e
	HFD	4.95	6	-0.17	-2.14	-2.26						NC	HFD	HSD	HFD+HSD
		5	10.48	-2.52	-0.61	-5.05						105.079	108.955	113.392	109.818
		3.63	1.16	1.5	-1.23	-3.95						111.103	112.227	105.011	116.945
		3.56	-2.09	2.31	-1.33	-1.78						111.089	113.121	101.937	110.3
		3.95	1.22	4.24	-4.2	-1.82						106.826	104.377	104.204	103.647
		2.51	2.75	-0.01	-3.25	-3.06						116.093	113.345		113.55
		5.73	2.59	2.13	-2.24	-3.12						106.375			105.27
												97.7233			106.62
	HSD	8.53	-0.32	0	1.41							97.3799			105.55
		4.1	2.53	4.91	1.79							104.019			105.913
		11.17	7.11	7.76	-0.42
		7.68	6.68	3.32	0.76
		7.99	7.93	1.97	0.62
		4.33	6.26	3.9	-1.15
		3.92	8.45	5.83	1.11
	HFD+HSD	-0.36	-2.4	-6.26	-3.76	-6.25	-1.08	7.88	9.62	2.51
		1.55	8.99	-4.57	-1.72	0.56	0.67	10.69	9.25	5.05
		2.54	7.56	-0.73	-2.59	-0.83	0.64	7.39	7.79	2.69
		3.63	8.95	-1.37	-4.02	-4.85	3.84	8.4	8.68	1.2
		4.7	3.16	-2.69	-3.13	-3.3	-0.87	9.41	8.4	2.44
		6.09	2.59	0.87	-4.52	-0.96	-0.28	10.2	8.59	2.17
		6.75	6.96	-0.02	-1.64	-2.78	-8.86	9.09	7.39	0.96
	ED Fig1f
	HFD	5.37	5.3	1.3	-3.02	2.05						NC	HFD	HSD	HFD+HSD
		5.15	10.61	-0.1	-3.23	-1.13						81.1255	84.6673	88.6285	82.8425
		4.04	2.96	3.81	-4.53	-0.4						86.4002	87.3485	83.7986	87.2495
		3.63	-0.58	4.06	-4.05	1.14						85.1301	88.7594	75.4972	83.1951
		3.22	2.93	6.03	-6.14	0.82						87.6458	82.8043	80.1942	79.3792
		2.15	-0.24	1.81	-5.27	-0.63						87.8263	87.6905		84.614
		4.66	-0.32	2.44	-4.22	-1.62						85.9886			81.6082
												83.4646			83.4779
	HSD	3.91	-1.47	-3.2	-0.04							76.4536			80.4951
		-1.29	-0.29	0.11	0.43							81.9307			80.8199
		5.94	3.13	0.97	-1.73
		3.89	0.01	-1.6	-0.93
		2.24	0.93	-4.13	-1.62
		0.63	-2.4	-1.15	-3.17
		0.5	0	1.13	-1.23
	HFD+HSD	-2.09	-6.58	-6.14	-9.09	-5.92	-2.62	-0.01	6.06	-0.06
		-1.12	3.04	-6.24	-8.08	0.08	-2.49	2.39	5.42	1.5
		0.23	1.53	-1.9	-8.81	-1.77	-3.07	-0.94	3.82	-0.18
		0.41	3.48	-2.5	-8.45	-4.87	-0.56	0.04	3.59	-1.51
		1.15	-1.59	-3.57	-8.22	-4.31	-4.82	-0.03	4.49	-0.86
		2.59	-1.81	-0.33	-9.88	-1.73	-4.33	0.52	4.43	-1.12
		4.21	2.64	-1.38	-5.98	-3.38	-9.12	0.48	3.88	-1.88
	ED Fig1g
	HFD	5.5	5.95	0.89	-2.22	0.06						NC	HFD	HSD	HFD+HSD
		5.41	10.85	-1.03	-1.59	-2.87						93.5657	97.6235	101.981	96.9952
		4.17	2.32	2.87	-2.62	-1.99						99.7944	101.112	95.2544	103.537
		3.94	-1.1	3.39	-2.48	-0.29						98.9689	101.958	89.8228	97.571
		3.96	2.26	5.31	-5.02	-0.39						97.9382	94.4741	93.215	92.3415
		2.69	1.62	1.02	-4.09	-1.74						102.93	101.584		100.07
		5.52	1.49	2.34	-3.11	-2.32						97.0391			94.433
												90.9159			95.9855
	HSD	6.28	-0.81	-1.47	0.79							87.7642			94.2125
		1.47	1.25	2.76	1.33							93.7631			94.4246
		8.69	5.44	4.41	-0.82
		5.88	3.89	1.19	0.19
		5.44	4.93	-0.8	-0.29
		2.56	2.56	1.65	-1.99
		2.14	4.87	3.84	0.17
	HFD+HSD	-1.02	-4.24	-6.15	-6.4	-6.1	-1.72	4.66	8.26	1.43
		0.34	6.33	-5.42	-4.87	0.33	-0.72	7.16	7.74	3.54
		1.57	5.02	-1.42	-5.62	-1.21	-0.98	3.86	6.22	1.59
		2.23	6.77	-1.88	-6.08	-4.78	1.72	4.85	6.55	0.08
		3.2	1.25	-3.17	-5.54	-3.81	-2.59	5.28	6.73	1.05
		4.56	0.64	0.24	-7.05	-1.37	-2.04	5.97	6.82	0.77
		5.58	5.04	-0.76	-3.68	-3.13	-9.13	5.38	5.91	-0.19

## Sheet: SFigure3
	S Figure 3
	NC	6hr HFD	4wk HFD
	2.875	33.61	211.231
	1.016	73.134	200.142
	0.195	90.03	378.155
	0.396	180.665	187.301
	0.518	49.892	265.21
		78.287	350.13
		150.224	90.911

## Sheet: SFigure6
	S Figure6
		WT				ECKO
	EC area	0.997233	1.18305	0.888331	0.931382	0.932063	0.99344	0.968263	1.11931
	Vascular length	1.0113	1.15285	0.89286	0.942981	1.11836	1.05278	0.986701	1.13764
	Sprouts	1.10959	1.0411	0.931507	0.917808	0.873288	0.931507	0.808219	1.0411
	Branch points	0.956446	1.21561	0.968767	0.859181	0.893548	1.07122	1.07316	1.2891
	Filopodia	0.947518	1.06667	0.998582	0.987234	1.02128	0.941844	0.958865	1.35035

[truncated: 7 more sheets: SFigure7, SFigure8, SFigure9, SFigure10, SFigure11, SFigure12, SFigure13]
